# Supplementary material for: Integrated analysis reveals the pivotal interactions between immune cells in the melanoma tumor microenvironment
Source: Sci Rep. 2022 Jun 16;12:10040. doi: 10.1038/s41598-022-14319-2 (PMC9203818; doi:10.1038/s41598-022-14319-2)
Supplement: Supplementary file 1 — Supplementary Information 1. [file 41598_2022_14319_MOESM1_ESM.xlsx]

## Sheet: GSE15605data
ID	adj.P.Val	P.Value	t	B	logFC	Gene.symbol	Change
227230_s_at	7.21e-16	1.63e-20	13.6429	35.9638	3.75982	KIAA1211	up
203824_at	2.88e-14	1.3e-18	-12.4119	31.7839	-4.5082	TSPAN8	down
204271_s_at	6.57e-14	4.58e-18	12.0688	30.5813	2.44974	EDNRB	up
229860_x_at	6.57e-14	5.96e-18	11.9973	30.3286	2.59731	C4orf48	up
243585_at	9.63e-14	1.17e-17	-11.8137	29.677	-3.26988	ATP13A5	down
219932_at	9.63e-14	1.31e-17	-11.7845	29.5727	-3.33572	SLC27A6	down
1553946_at	2.19e-13	3.49e-17	-11.5214	28.63	-7.85147	DCD	down
223741_s_at	2.19e-13	3.98e-17	11.4869	28.5056	2.48073	TTYH2	up
205979_at	8.37e-13	2.28e-16	-11.0252	26.8273	-5.04629	SCGB2A1	down
220276_at	1.08e-12	3.18e-16	-10.9374	26.5049	-3.66328	RERGL	down
206509_at	1.35e-12	4.45e-16	-10.8497	26.182	-6.7179	PIP	down
220245_at	1.97e-12	7.3e-16	10.7201	25.7036	3.77721	SLC45A2	up
209842_at	1.97e-12	7.59e-16	10.7101	25.6664	2.75698	SOX10	up
222771_s_at	2.64e-12	1.12e-15	10.609	25.2915	2.70528	MYEF2	up
1556200_a_at	2.86e-12	1.29e-15	10.5715	25.1519	3.52827	C10orf90	up
204466_s_at	3.83e-12	1.82e-15	10.4828	24.8218	2.79176	SNCA	up
204607_at	4.99e-12	2.53e-15	-10.3983	24.5063	-4.66902	HMGCS2	down
206378_at	4.99e-12	2.6e-15	-10.3906	24.4773	-6.98084	SCGB2A2	down
219127_at	5.04e-12	2.74e-15	-10.3775	24.4284	-2.80607	PRR15L	down
212664_at	6.66e-12	3.77e-15	10.2949	24.1191	4.21136	TUBB4A	up
205043_at	7.08e-12	4.17e-15	-10.2692	24.0225	-3.00909	CFTR	down
207802_at	8.28e-12	5.35e-15	-10.2052	23.782	-3.97943	CRISP3	down
1564803_at	8.28e-12	5.54e-15	-10.1963	23.7486	-4.99099	KRTAP11-1	down
231666_at	9.57e-12	6.77e-15	10.1445	23.5538	2.9129	PAX3	up
234639_x_at	9.57e-12	6.95e-15	-10.138	23.5293	-4.47824	KRTAP9-8	down
206799_at	9.57e-12	7.24e-15	-10.1274	23.4891	-6.04405	SCGB1D2	down
231704_at	9.57e-12	7.53e-15	-10.1174	23.4514	-1.72514	CYP3A4	down
205328_at	9.57e-12	7.59e-15	-10.1153	23.4436	-4.07585	CLDN10	down
214598_at	1.42e-11	1.19e-14	-9.99957	23.0066	-4.63984	CLDN8	down
1555058_a_at	1.53e-11	1.32e-14	9.97368	22.9087	2.09859	LPGAT1	up
207670_at	1.76e-11	1.57e-14	-9.92923	22.7403	-5.43558	KRT85	down
202478_at	1.76e-11	1.59e-14	9.92598	22.728	1.98923	TRIB2	up
233537_at	1.88e-11	1.79e-14	-9.89549	22.6124	-4.39552	KRTAP3-1	down
203879_at	1.96e-11	1.91e-14	9.87906	22.5501	1.8139	PIK3CD	up
228785_at	2.07e-11	2.07e-14	9.8592	22.4748	1.14977	ZNF281	up
228504_at	3.21e-11	3.28e-14	-9.74206	22.0294	-4.37698	SCN7A	down
208483_x_at	4.22e-11	4.5e-14	-9.66169	21.7231	-3.40141	KRT33A	down
202185_at	4.68e-11	5.1e-14	9.62995	21.6019	2.47755	PLOD3	up
206539_s_at	4.68e-11	5.2e-14	-9.625	21.583	-2.63642	CYP4F12	down
202158_s_at	4.85e-11	5.49e-14	9.6111	21.5299	1.48949	CELF2	up
204086_at	4.9e-11	5.66e-14	9.60331	21.5001	5.35132	PRAME	up
240183_at	6.09e-11	7.17e-14	-9.5437	21.2722	-2.86404	TMEM213	down
244829_at	6.51e-11	7.84e-14	9.52108	21.1856	3.72674	LINC00518	up
231461_at	6.51e-11	7.97e-14	-9.51703	21.1702	-5.06642	KRT71	down
231583_at	7.35e-11	9.16e-14	-9.48166	21.0347	-4.55985	KRT74	down
232504_at	7.75e-11	9.83e-14	9.46384	20.9664	3.2666	MIR146A	up
206837_at	9.8e-11	1.29e-13	9.39569	20.705	3.47512	ALX1	up
214087_s_at	1.11e-10	1.49e-13	-9.35902	20.5641	-2.76391	MYBPC1	down
237732_at	1.24e-10	1.71e-13	-9.32497	20.4332	-5.66265	PRR9	down
205681_at	1.24e-10	1.71e-13	9.32437	20.4309	4.0787	BCL2A1	up
220065_at	1.24e-10	1.74e-13	-9.31983	20.4135	-2.95967	TNMD	down
226066_at	1.41e-10	2.02e-13	9.28297	20.2717	1.74998	MITF	up
204995_at	1.47e-10	2.16e-13	9.26567	20.2051	2.36494	CDK5R1	up
217867_x_at	1.47e-10	2.17e-13	9.26465	20.2012	2.37264	BACE2	up
203299_s_at	1.52e-10	2.27e-13	9.25334	20.1576	1.89647	AP1S2	up
230251_at	1.52e-10	2.35e-13	9.24484	20.1248	4.07422	LINC00473	up
229118_at	1.62e-10	2.57e-13	-9.22177	20.036	-2.36525	PRRG3	down
207717_s_at	1.74e-10	2.8e-13	-9.19989	19.9517	-2.77156	PKP2	down
1558393_at	2.1e-10	3.56e-13	-9.14004	19.7208	-2.31403	KRT7	down
233025_at	2.1e-10	3.56e-13	-9.13973	19.7196	-2.69844	PDZD2	down
207183_at	2.18e-10	3.75e-13	9.12718	19.6712	2.62607	GPR19	up
235486_at	2.18e-10	3.8e-13	9.12375	19.6579	2.81008	KIAA1549L	up
203167_at	2.25e-10	3.98e-13	9.11188	19.6121	2.78206	TIMP2	up
237905_at	2.28e-10	4.09e-13	-9.1053	19.5867	-5.54626	KRT25	down
235708_at	2.28e-10	4.13e-13	-9.10256	19.5761	-2.81255	KLB	down
205440_s_at	2.51e-10	4.6e-13	-9.07563	19.4721	-3.76237	NPY1R	down
205883_at	2.71e-10	5.03e-13	-9.05334	19.3859	-3.33505	ZBTB16	down
239352_at	2.92e-10	5.5e-13	9.03103	19.2996	3.24431	SLC6A15	up
230102_at	3.19e-10	6.07e-13	9.00604	19.2029	1.0811	ETV5	up
232636_at	3.22e-10	6.21e-13	-9.00065	19.1821	-2.91988	SLITRK4	down
206677_at	3.26e-10	6.36e-13	-8.99468	19.159	-4.52878	KRT31	down
203390_s_at	3.56e-10	7.03e-13	8.96962	19.062	2.57028	KIF3C	up
205549_at	3.7e-10	7.38e-13	-8.95744	19.0148	-2.67293	PCP4	down
204527_at	4.24e-10	8.55e-13	8.92055	18.8719	2.30472	MYO5A	up
205208_at	4.24e-10	8.67e-13	-8.91701	18.8582	-2.23421	ALDH1L1	down
209612_s_at	4.24e-10	8.75e-13	-8.9148	18.8496	-4.58372	ADH1B	down
231916_at	4.47e-10	9.41e-13	-8.89649	18.7787	-2.01594	NOS1	down
226372_at	4.49e-10	9.7e-13	8.88905	18.7498	2.28882	CHST11	up
214492_at	4.49e-10	9.76e-13	8.88738	18.7433	3.06978	SGCD	up
204712_at	4.49e-10	9.77e-13	-8.88715	18.7424	-3.77185	WIF1	down
201650_at	4.91e-10	1.08e-12	-8.8623	18.6461	-3.91654	KRT19	down
215516_at	5.15e-10	1.17e-12	-8.84263	18.5698	-3.47454	LAMB4	down
228409_at	5.2e-10	1.19e-12	-8.83801	18.5518	-2.68618	PLIN4	down
1560698_a_at	6.66e-10	1.6e-12	-8.76408	18.2648	-3.6218	TRHDE-AS1	down
227080_at	6.91e-10	1.67e-12	8.7527	18.2206	2.53905	ZNF697	up
212829_at	7.51e-10	1.85e-12	8.72785	18.124	1.47423	PIP4K2A	up
230045_at	7.51e-10	1.85e-12	-8.72722	18.1215	-1.18276	CNTN2	down
228547_at	8.32e-10	2.07e-12	-8.69924	18.0128	-2.88199	NRXN1	down
218404_at	8.55e-10	2.15e-12	8.69034	17.9781	2.70055	SNX10	up
1555355_a_at	8.73e-10	2.21e-12	8.68295	17.9494	2.07164	ETS1	up
207175_at	9.35e-10	2.39e-12	-8.66341	17.8734	-4.81061	ADIPOQ	down
233177_s_at	9.52e-10	2.46e-12	8.65676	17.8475	2.06573	PNKD	up
242465_at	9.64e-10	2.52e-12	8.65033	17.8225	2.87342	GAPLINC	up
219282_s_at	9.64e-10	2.53e-12	8.64931	17.8185	2.41	TRPV2	up
222362_at	1.03e-09	2.76e-12	-8.62823	17.7365	-2.09652	AGFG2	down
216921_s_at	1.03e-09	2.77e-12	-8.62686	17.7311	-4.75443	KRT35	down
229039_at	1.03e-09	2.8e-12	-8.6244	17.7216	-2.3343	SYN2	down
219768_at	1.05e-09	2.91e-12	-8.61454	17.6832	-2.89094	VTCN1	down
205234_at	1.12e-09	3.14e-12	8.5957	17.6098	2.81534	SLC16A4	up
203234_at	1.16e-09	3.3e-12	8.58366	17.5629	2.2233	UPP1	up
209168_at	1.21e-09	3.49e-12	8.5699	17.5093	1.89758	GPM6B	up
235638_at	1.3e-09	3.81e-12	-8.54755	17.4222	-2.55617	RASSF6	down
215129_at	1.32e-09	3.88e-12	-8.5434	17.4061	-4.11271	PIK3C2G	down
1556299_s_at	1.38e-09	4.09e-12	8.53008	17.3541	3.66284	C12orf76	up
225165_at	1.42e-09	4.24e-12	-8.52116	17.3194	-3.71537	PPP1R1B	down
223065_s_at	1.49e-09	4.5e-12	8.50634	17.2616	1.3619	STARD3NL	up
220779_at	1.54e-09	4.71e-12	-8.49492	17.2171	-3.26925	PADI3	down
203729_at	1.68e-09	5.22e-12	8.46928	17.1171	1.8387	EMP3	up
207596_at	1.79e-09	5.59e-12	-8.4526	17.052	-2.22766	SLCO4C1	down
227212_s_at	1.8e-09	5.67e-12	8.44895	17.0378	1.67428	PHF19	up
217214_s_at	1.8e-09	5.72e-12	-8.44686	17.0296	-1.78734	SLC6A2	down
219636_s_at	1.82e-09	5.8e-12	8.44314	17.0151	2.39058	ARMC9	up
210138_at	1.84e-09	5.91e-12	8.43876	16.998	3.13915	RGS20	up
215115_x_at	1.98e-09	6.47e-12	-8.41622	16.9101	-1.56626	NTRK3	down
1554398_at	2.08e-09	6.85e-12	-8.40181	16.8538	-1.74537	LYG2	down
230789_at	2.12e-09	7.12e-12	8.39248	16.8174	2.67054	ZNF280B	up
1565681_s_at	2.16e-09	7.29e-12	8.38662	16.7945	1.67759	DIP2C	up
220117_at	2.2e-09	7.48e-12	-8.38024	16.7696	-2.46383	ZNF385D	down
203759_at	2.2e-09	7.51e-12	8.379	16.7648	1.92288	ST3GAL4	up
238018_at	2.21e-09	7.62e-12	-8.37558	16.7514	-2.4068	FAM150B	down
200743_s_at	2.28e-09	7.99e-12	8.36358	16.7046	1.09184	TPP1	up
213611_at	2.28e-09	8.07e-12	-8.36122	16.6954	-3.95742	AQP5	down
205752_s_at	2.3e-09	8.2e-12	-8.35738	16.6804	-2.65058	GSTM5	down
212190_at	2.38e-09	8.53e-12	8.34749	16.6417	1.58164	SERPINE2	up
213706_at	2.41e-09	8.7e-12	-8.34264	16.6228	-3.87327	GPD1	down
228503_at	2.44e-09	8.83e-12	-8.33894	16.6084	-2.75957	RPS6KA6	down
220465_at	2.44e-09	8.92e-12	-8.33631	16.5981	-1.012	CEBPA-AS1	down
205258_at	2.44e-09	8.94e-12	-8.3358	16.5961	-1.60866	INHBB	down
228058_at	2.55e-09	9.43e-12	-8.32256	16.5444	-3.65139	ZG16B	down
204265_s_at	2.61e-09	9.68e-12	8.31597	16.5186	1.76683	GPSM3	up
211373_s_at	2.66e-09	9.95e-12	8.30917	16.4921	1.55733	PSEN2	up
238756_at	2.8e-09	1.06e-11	8.29325	16.4299	1.54208	GAS2L3	up
244519_at	2.82e-09	1.08e-11	8.28916	16.4139	1.60586	ASXL1	up
226446_at	2.9e-09	1.12e-11	8.28071	16.3808	2.37328	HES6	up
202898_at	2.92e-09	1.14e-11	8.27615	16.3631	1.88624	SDC3	up
244370_at	2.92e-09	1.14e-11	-8.27456	16.3568	-2.87217	KIAA2022	down
1568760_at	2.92e-09	1.15e-11	-8.27273	16.3497	-1.16273	MYH11	down
227396_at	2.98e-09	1.19e-11	8.26545	16.3212	1.83061	PTPRJ	up
207060_at	2.98e-09	1.19e-11	8.26541	16.3211	3.10899	EN2	up
206873_at	2.98e-09	1.2e-11	-8.26346	16.3134	-4.5181	CA6	down
230423_at	2.98e-09	1.21e-11	8.26075	16.3028	2.01558	FOXD3-AS1	up
207302_at	2.98e-09	1.21e-11	-8.26063	16.3024	-2.5051	SGCG	down
213564_x_at	3.09e-09	1.26e-11	8.25087	16.2642	1.33107	LDHB	up
202604_x_at	3.14e-09	1.29e-11	8.24491	16.2409	2.13772	ADAM10	up
1552478_a_at	3.24e-09	1.34e-11	-8.23597	16.206	-1.2087	IRF6	down
1555579_s_at	3.41e-09	1.42e-11	8.22179	16.1505	1.09205	PTPRM	up
203673_at	3.54e-09	1.47e-11	-8.21164	16.1109	-2.22487	TG	down
225622_at	3.6e-09	1.51e-11	8.20599	16.0888	2.02884	PAG1	up
201839_s_at	3.93e-09	1.66e-11	-8.18163	15.9935	-3.17885	EPCAM	down
227676_at	4.25e-09	1.82e-11	-8.15931	15.9062	-1.21427	FAM3D	down
200782_at	4.28e-09	1.85e-11	8.1553	15.8905	1.14253	ANXA5	up
213241_at	4.38e-09	1.92e-11	8.1457	15.8529	2.26865	PLXNC1	up
205913_at	4.38e-09	1.93e-11	-8.14525	15.8512	-3.85233	PLIN1	down
1552566_at	4.52e-09	2e-11	-8.13657	15.8172	-1.60259	BTBD16	down
231195_at	4.77e-09	2.13e-11	-8.12075	15.7553	-2.31334	KLRG2	down
241612_at	4.78e-09	2.14e-11	8.11879	15.7477	2.65163	FOXD3	up
227705_at	4.81e-09	2.18e-11	-8.11475	15.7319	-2.15612	TCEAL7	down
201510_at	4.9e-09	2.23e-11	-8.10894	15.7092	-1.97458	ELF3	down
204944_at	4.98e-09	2.29e-11	8.10279	15.6851	2.11447	PTPRG	up
239349_at	4.98e-09	2.3e-11	-8.10105	15.6783	-2.20401	C1QTNF7	down
236972_at	5.01e-09	2.32e-11	8.09873	15.6692	3.27369	TRIM63	up
206411_s_at	5.09e-09	2.39e-11	8.09218	15.6436	1.81387	ABL2	up
236933_at	5.27e-09	2.49e-11	-8.08196	15.6036	-1.51236	EVPLL	down
213780_at	5.27e-09	2.51e-11	-8.08018	15.5966	-4.82899	TCHH	down
241436_at	5.27e-09	2.52e-11	-8.07833	15.5894	-2.48707	SCNN1G	down
1552754_a_at	5.27e-09	2.53e-11	-8.07812	15.5885	-2.52882	CADM2	down
213638_at	5.27e-09	2.53e-11	8.07758	15.5864	3.86321	PHACTR1	up
1557536_at	5.39e-09	2.65e-11	-8.06661	15.5435	-1.2892	WNK2	down
237390_at	5.39e-09	2.65e-11	-8.06627	15.5422	-2.61739	ADRA1A	down
200923_at	5.39e-09	2.66e-11	8.06503	15.5373	1.97295	LGALS3BP	up
1554443_s_at	5.55e-09	2.75e-11	8.05671	15.5047	2.21469	BEST1	up
221601_s_at	5.69e-09	2.83e-11	8.04959	15.4769	2.36758	FCMR	up
206827_s_at	5.72e-09	2.87e-11	-8.04693	15.4665	-1.449	TRPV6	down
221539_at	5.88e-09	2.96e-11	8.03918	15.4361	1.8736	EIF4EBP1	up
231835_at	5.96e-09	3.01e-11	8.03459	15.4181	1.10236	FAM213B	up
230269_at	6.05e-09	3.09e-11	-8.02839	15.3939	-3.03299	B3GALT5	down
1570156_s_at	6.05e-09	3.1e-11	8.02782	15.3916	2.78511	FMN1	up
236888_at	6.09e-09	3.14e-11	-8.02404	15.3769	-2.54204	CAPZA3	down
209686_at	6.09e-09	3.18e-11	8.0215	15.3669	2.67642	S100B	up
207192_at	6.09e-09	3.19e-11	-8.02055	15.3632	-1.65022	DNASE1L2	down
218211_s_at	6.09e-09	3.19e-11	8.02055	15.3632	1.90909	MLPH	up
223426_s_at	6.13e-09	3.22e-11	-8.01803	15.3533	-2.71892	EPB41L4B	down
235944_at	6.34e-09	3.36e-11	8.00723	15.311	2.19955	HMCN1	up
208510_s_at	6.77e-09	3.61e-11	-7.98994	15.2433	-2.95986	PPARG	down
204130_at	6.82e-09	3.65e-11	-7.98729	15.2329	-3.11026	HSD11B2	down
244572_at	6.89e-09	3.71e-11	-7.98294	15.2159	-3.4595	KY	down
235849_at	6.97e-09	3.78e-11	-7.97857	15.1988	-2.75995	SCARA5	down
202260_s_at	6.98e-09	3.79e-11	7.97735	15.194	1.76312	STXBP1	up
1559942_at	7e-09	3.82e-11	7.9754	15.1864	2.12895	MDFIC	up
201470_at	7.01e-09	3.84e-11	7.97415	15.1815	1.04902	GSTO1	up
204214_s_at	7.02e-09	3.87e-11	7.97276	15.176	1.85712	RAB32	up
224800_at	7.04e-09	3.89e-11	7.97102	15.1692	1.23611	WDFY1	up
217989_at	7.33e-09	4.07e-11	7.9602	15.1269	1.2639	HSD17B11	up
240388_at	7.36e-09	4.1e-11	-7.95812	15.1187	-3.90255	KRT27	down
231182_at	7.92e-09	4.43e-11	7.93881	15.0431	2.33424	WIPF1	up
1564435_a_at	8.24e-09	4.63e-11	-7.92803	15.0009	-1.20578	KRT72	down
209008_x_at	8.24e-09	4.65e-11	-7.92704	14.997	-1.77889	KRT8	down
213260_at	8.4e-09	4.76e-11	-7.92132	14.9746	-1.87123	FOXC1	down
206466_at	8.55e-09	4.86e-11	-7.916	14.9538	-3.96469	ACSBG1	down
205299_s_at	8.87e-09	5.11e-11	7.90357	14.9051	2.32832	BTN2A2	up
203296_s_at	8.9e-09	5.18e-11	-7.90028	14.8922	-3.29979	ATP1A2	down
208004_at	9.02e-09	5.27e-11	-7.89578	14.8746	-3.83509	OPRPN	down
229941_at	9.69e-09	5.7e-11	-7.87651	14.7991	-1.41265	FAM166B	down
225881_at	9.69e-09	5.71e-11	7.87619	14.7978	1.57085	SLC35B4	up
220082_at	9.69e-09	5.73e-11	-7.87538	14.7947	-1.40782	PPP1R14D	down
214498_at	9.74e-09	5.78e-11	-7.87303	14.7855	-1.40196	ASIP	down
220949_s_at	9.87e-09	5.89e-11	7.86841	14.7674	1.00526	C7orf49	up
210377_at	9.87e-09	5.92e-11	-7.86698	14.7618	-3.38154	ACSM3	down
213711_at	9.98e-09	6.01e-11	-7.86338	14.7477	-2.36167	KRT81	down
210105_s_at	1e-08	6.06e-11	7.86138	14.7398	1.04486	FYN	up
232197_x_at	1.01e-08	6.13e-11	7.85839	14.7281	1.59606	ARSB	up
219824_at	1.02e-08	6.21e-11	-7.85536	14.7162	-1.12341	SLC13A4	down
228551_at	1.04e-08	6.43e-11	7.84684	14.6829	1.77675	DENND5B	up
235591_at	1.04e-08	6.45e-11	-7.84589	14.6792	-1.8976	SSTR1	down
211276_at	1.05e-08	6.54e-11	-7.84234	14.6653	-2.65476	TCEAL2	down
201896_s_at	1.05e-08	6.56e-11	7.84169	14.6627	1.64093	PSRC1	up
204252_at	1.06e-08	6.67e-11	7.83768	14.647	1.9129	CDK2	up
233111_at	1.1e-08	6.9e-11	-7.82929	14.6141	-1.36928	PTCSC1	down
236745_at	1.11e-08	7.05e-11	7.82405	14.5936	2.30507	CCDC78	up
207146_at	1.13e-08	7.16e-11	-7.81995	14.5775	-2.80378	KRT32	down
226034_at	1.2e-08	7.66e-11	7.80327	14.5122	1.75939	DUSP4	up
205221_at	1.21e-08	7.74e-11	-7.80069	14.5021	-3.25513	HGD	down
229254_at	1.39e-08	9.07e-11	-7.76146	14.3484	-2.73124	MFSD4A	down
212658_at	1.39e-08	9.09e-11	7.76104	14.3468	1.41245	LHFPL2	up
226433_at	1.43e-08	9.36e-11	7.75378	14.3183	2.38637	RNF157	up
237507_at	1.44e-08	9.5e-11	-7.75017	14.3042	-3.66855	KRT73	down
226096_at	1.47e-08	9.77e-11	-7.74312	14.2765	-2.15433	FNDC5	down
211576_s_at	1.52e-08	1.03e-10	7.73087	14.2285	1.86263	SLC19A1	up
213836_s_at	1.52e-08	1.03e-10	7.73085	14.2285	1.52738	WIPI1	up
203980_at	1.58e-08	1.08e-10	-7.71908	14.1823	-3.61393	FABP4	down
231549_at	1.6e-08	1.09e-10	-7.71623	14.1712	-2.62171	C1orf158	down
238452_at	1.63e-08	1.12e-10	7.71034	14.1481	2.21641	FCRLB	up
212632_at	1.63e-08	1.12e-10	7.70932	14.1441	1.1469	STX7	up
228888_at	1.74e-08	1.2e-10	-7.69236	14.0777	-2.21663	STAC2	down
201091_s_at	1.89e-08	1.33e-10	7.66765	13.9809	1.10873	CBX3	up
240967_at	1.92e-08	1.35e-10	-7.66327	13.9637	-2.44879	KRTAP19-3	down
206653_at	1.94e-08	1.37e-10	7.65946	13.9488	1.50051	POLR3G	up
207466_at	1.97e-08	1.4e-10	-7.65459	13.9297	-3.6094	GAL	down
218999_at	1.98e-08	1.41e-10	7.65229	13.9207	1.80981	TMEM140	up
206560_s_at	2.01e-08	1.43e-10	7.64799	13.9038	3.19074	MIA	up
1553583_a_at	2.02e-08	1.44e-10	-7.64642	13.8977	-4.10151	THRSP	down
202964_s_at	2.02e-08	1.45e-10	7.64551	13.8941	1.40322	RFX5	up
219140_s_at	2.22e-08	1.6e-10	-7.62034	13.7955	-2.5943	RBP4	down
204515_at	2.24e-08	1.62e-10	-7.61734	13.7838	-5.38235	HSD3B1	down
232313_at	2.29e-08	1.66e-10	-7.61152	13.761	-2.99151	TMEM132C	down
219099_at	2.34e-08	1.71e-10	7.60508	13.7357	1.67277	TIGAR	up
227892_at	2.35e-08	1.73e-10	-7.6023	13.7249	-1.78553	PRKAA2	down
1554020_at	2.35e-08	1.73e-10	7.6021	13.7241	2.35342	BICD1	up
241898_at	2.37e-08	1.75e-10	-7.59911	13.7124	-2.88008	LIPH	down
208463_at	2.46e-08	1.83e-10	-7.58834	13.6702	-3.20157	GABRA4	down
241368_at	2.46e-08	1.84e-10	-7.58689	13.6645	-3.73218	PLIN5	down
204187_at	2.47e-08	1.84e-10	7.58585	13.6604	2.79023	GMPR	up
200628_s_at	2.5e-08	1.87e-10	7.58222	13.6462	2.16239	WARS	up
221868_at	2.58e-08	1.94e-10	-7.57293	13.6098	-1.95494	PAIP2B	down
219615_s_at	2.61e-08	1.98e-10	-7.56874	13.5934	-2.51004	KCNK5	down
204436_at	2.66e-08	2.02e-10	7.56363	13.5734	1.8497	PLEKHO2	up
210576_at	2.71e-08	2.07e-10	-7.55716	13.548	-4.2352	CYP4F8	down
219517_at	2.81e-08	2.16e-10	-7.54716	13.5089	-1.29819	ELL3	down
241221_at	2.85e-08	2.19e-10	-7.54279	13.4917	-1.19832	SEC14L3	down
217853_at	2.91e-08	2.25e-10	7.5364	13.4667	1.21342	TNS3	up
1560679_at	2.95e-08	2.29e-10	-7.53201	13.4495	-1.10507	LINC01127	down
1553031_at	2.96e-08	2.3e-10	-7.53068	13.4443	-1.35706	ADGRF4	down
1555504_at	2.96e-08	2.31e-10	7.52972	13.4406	4.17637	TYR	up
203544_s_at	2.99e-08	2.35e-10	7.52553	13.4242	1.215	STAM	up
205673_s_at	3e-08	2.36e-10	7.52448	13.42	2.25064	ASB9	up
222680_s_at	3.12e-08	2.48e-10	7.51272	13.374	1.81384	DTL	up
223158_s_at	3.15e-08	2.51e-10	7.50936	13.3608	1.84657	NEK6	up
47550_at	3.23e-08	2.6e-10	7.50082	13.3274	1.7073	LZTS1	up
206623_at	3.31e-08	2.69e-10	-7.49278	13.2959	-3.13212	PDE6A	down
218174_s_at	3.36e-08	2.74e-10	-7.4875	13.2752	-1.95146	TMEM254	down
231406_at	3.36e-08	2.75e-10	7.48671	13.2721	1.54795	ORAI2	up
217232_x_at	3.37e-08	2.76e-10	-7.48568	13.2681	-3.48137	HBB	down
205132_at	3.39e-08	2.79e-10	-7.4837	13.2603	-3.06242	ACTC1	down
222945_x_at	3.46e-08	2.87e-10	-7.47591	13.2299	-2.69371	OLAH	down
201954_at	3.46e-08	2.88e-10	7.47542	13.2279	1.49442	ARPC1B	up
215495_s_at	3.49e-08	2.91e-10	7.47271	13.2173	1.88358	SAMD4A	up
222900_at	3.51e-08	2.93e-10	7.47113	13.2111	2.73816	NRIP3	up
205733_at	3.53e-08	2.96e-10	7.46853	13.2009	1.66145	BLM	up
244259_s_at	3.6e-08	3.03e-10	-7.46302	13.1794	-2.5984	ZNF91	down
233158_at	3.62e-08	3.05e-10	-7.4613	13.1726	-2.45829	KRT82	down
225147_at	3.62e-08	3.06e-10	7.46075	13.1705	1.30652	CYTH3	up
205640_at	3.69e-08	3.13e-10	7.45468	13.1467	1.73369	ALDH3B1	up
37986_at	3.69e-08	3.14e-10	7.45416	13.1447	1.33652	EPOR	up
1566766_a_at	3.7e-08	3.16e-10	-7.45222	13.1371	-1.48276	MACC1	down
235209_at	3.97e-08	3.45e-10	-7.43075	13.053	-1.94892	SBSPON	down
203766_s_at	3.97e-08	3.45e-10	-7.43061	13.0525	-2.44729	LMOD1	down
242002_at	4.15e-08	3.64e-10	-7.41748	13.0011	-1.50971	NKAIN2	down
1553062_at	4.24e-08	3.73e-10	-7.41151	12.9777	-2.76013	MOGAT1	down
236950_s_at	4.3e-08	3.79e-10	-7.40735	12.9614	-2.77672	LINC00964	down
230363_s_at	4.42e-08	3.9e-10	7.40022	12.9335	1.77261	INPP5F	up
225842_at	4.51e-08	4.02e-10	7.39307	12.9056	1.48968	PHLDA1	up
207415_at	4.54e-08	4.05e-10	-7.39074	12.8964	-1.79195	PLA2R1	down
221295_at	4.57e-08	4.09e-10	-7.38845	12.8875	-3.75032	CIDEA	down
238422_at	4.67e-08	4.19e-10	7.38249	12.8642	2.61558	LBX2-AS1	up
205862_at	4.67e-08	4.2e-10	7.38201	12.8623	2.41572	GREB1	up
207275_s_at	4.71e-08	4.25e-10	-7.3791	12.8509	-2.42452	ACSL1	down
208002_s_at	4.71e-08	4.26e-10	7.37829	12.8477	1.38958	ACOT7	up
221641_s_at	4.71e-08	4.28e-10	7.37726	12.8437	1.05022	ACOT9	up
203951_at	4.75e-08	4.33e-10	-7.37425	12.8319	-2.01593	CNN1	down
242100_at	4.92e-08	4.51e-10	7.36421	12.7926	2.19093	CHSY3	up
229819_at	4.95e-08	4.55e-10	7.36213	12.7845	1.43274	A1BG	up
225237_s_at	5.17e-08	4.8e-10	7.34901	12.7331	1.58142	MSI2	up
230907_at	5.17e-08	4.8e-10	-7.34877	12.7322	-1.09946	GPRC5C	down
1564333_a_at	5.25e-08	4.9e-10	-7.34364	12.7121	-3.6037	PSAPL1	down
212607_at	5.37e-08	5.04e-10	7.33668	12.6849	1.80914	AKT3	up
221874_at	5.42e-08	5.1e-10	-7.33387	12.6739	-3.09633	KIAA1324	down
226553_at	5.5e-08	5.19e-10	-7.32967	12.6575	-2.23395	TMPRSS2	down
219115_s_at	5.5e-08	5.21e-10	-7.32846	12.6527	-3.9309	IL20RA	down
1555416_a_at	5.58e-08	5.3e-10	-7.32431	12.6365	-4.27546	ALOX15B	down
203872_at	5.64e-08	5.37e-10	-7.32084	12.6229	-2.03938	ACTA1	down
219970_at	5.64e-08	5.38e-10	-7.32059	12.6219	-2.20507	GIPC2	down
239765_at	5.76e-08	5.51e-10	-7.31476	12.5991	-2.39047	CPEB3	down
206998_x_at	5.84e-08	5.6e-10	-7.31083	12.5838	-1.29999	PRB3	down
207695_s_at	5.84e-08	5.61e-10	-7.31022	12.5814	-1.17696	IGSF1	down
205374_at	5.9e-08	5.69e-10	-7.3065	12.5668	-1.76788	SLN	down
244771_at	5.9e-08	5.7e-10	-7.30642	12.5665	-1.80239	KBTBD12	down
228182_at	5.95e-08	5.77e-10	-7.30343	12.5548	-1.41068	ADCY5	down
229499_at	5.95e-08	5.77e-10	-7.30327	12.5542	-2.54064	CAPN13	down
1558404_at	6.12e-08	5.96e-10	7.29519	12.5226	2.5159	LINC00622	up
226756_at	6.12e-08	5.98e-10	7.29451	12.5199	1.57861	CCDC71L	up
222139_at	6.2e-08	6.07e-10	7.29083	12.5055	1.89418	ERV3-2	up
227167_s_at	6.28e-08	6.18e-10	7.28638	12.4881	1.25298	RASSF3	up
213805_at	6.45e-08	6.37e-10	-7.27857	12.4576	-2.08175	ABHD5	down
233868_x_at	6.45e-08	6.38e-10	-7.27828	12.4564	-1.5589	ADAM33	down
208079_s_at	6.45e-08	6.39e-10	7.27811	12.4558	1.4523	AURKA	up
234680_at	6.46e-08	6.42e-10	-7.27659	12.4499	-2.06109	KRTAP17-1	down
220625_s_at	6.63e-08	6.62e-10	-7.26903	12.4203	-4.05219	ELF5	down
230287_at	6.64e-08	6.65e-10	-7.26801	12.4163	-1.61809	SGSM1	down
235777_at	6.8e-08	6.83e-10	7.26157	12.3911	2.34369	ANKRD44	up
210096_at	6.8e-08	6.84e-10	-7.26115	12.3895	-3.72035	CYP4B1	down
232602_at	6.87e-08	6.94e-10	-7.25752	12.3753	-2.99262	WFDC3	down
214023_x_at	6.88e-08	6.99e-10	7.25573	12.3683	2.58707	TUBB2B	up
215726_s_at	6.92e-08	7.06e-10	-7.2533	12.3588	-2.16192	CYB5A	down
200644_at	7.14e-08	7.29e-10	7.24508	12.3266	1.28369	MARCKSL1	up
213693_s_at	7.17e-08	7.34e-10	-7.24355	12.3207	-3.01639	MUC1	down
221558_s_at	7.19e-08	7.4e-10	7.24162	12.3131	1.46739	LEF1	up
225531_at	7.19e-08	7.4e-10	7.24156	12.3129	1.82503	CABLES1	up
205174_s_at	7.28e-08	7.52e-10	7.23743	12.2967	1.77248	QPCT	up
1554018_at	7.32e-08	7.58e-10	7.2357	12.29	1.58379	GPNMB	up
225566_at	7.34e-08	7.62e-10	7.23432	12.2846	2.18983	NRP2	up
210112_at	7.48e-08	7.8e-10	7.22844	12.2616	1.44906	HPS1	up
224965_at	7.48e-08	7.81e-10	7.22807	12.2601	2.78058	GNG2	up
215181_at	7.65e-08	8e-10	-7.22209	12.2368	-1.35978	CDH22	down
220166_at	7.82e-08	8.22e-10	7.21531	12.2103	1.74121	CNNM1	up
221297_at	8.09e-08	8.53e-10	-7.20632	12.1752	-2.25173	GPRC5D	down
204040_at	8.26e-08	8.72e-10	7.20076	12.1534	1.58319	RNF144A	up
213880_at	8.43e-08	8.93e-10	-7.19476	12.13	-3.3716	LGR5	down
226837_at	8.43e-08	8.94e-10	7.19453	12.1291	1.36941	SPRED1	up
220291_at	8.44e-08	8.96e-10	-7.19394	12.1268	-2.7084	GDPD2	down
239319_at	8.67e-08	9.24e-10	-7.1865	12.0977	-1.53678	LINC00992	down
223376_s_at	8.75e-08	9.34e-10	7.18371	12.0868	1.09422	BRI3	up
228973_at	8.82e-08	9.43e-10	-7.18126	12.0772	-2.77865	DLG2	down
230595_at	9.24e-08	9.99e-10	-7.16711	12.0219	-1.88772	PGM5-AS1	down
209866_s_at	9.27e-08	1e-09	-7.16581	12.0169	-3.2159	ADGRL3	down
220263_at	9.43e-08	1.02e-09	-7.16118	11.9988	-2.39685	SMAD5-AS1	down
214404_x_at	9.49e-08	1.03e-09	-7.15857	11.9886	-1.28885	SPDEF	down
242988_at	9.59e-08	1.05e-09	-7.15539	11.9762	-1.71543	DCST2	down
241247_at	9.6e-08	1.05e-09	-7.15445	11.9725	-1.52497	LINC01213	down
224184_s_at	9.6e-08	1.05e-09	-7.15415	11.9713	-1.67624	BOC	down
223584_s_at	1.06e-07	1.18e-09	7.125	11.8575	1.5586	KBTBD2	up
232531_at	1.06e-07	1.19e-09	-7.12458	11.8559	-2.11238	EMX2OS	down
209236_at	1.07e-07	1.2e-09	7.12094	11.8417	1.1139	SLC23A2	up
220703_at	1.08e-07	1.22e-09	7.11771	11.829	2.06368	IDI2-AS1	up
206532_at	1.08e-07	1.23e-09	7.1163	11.8236	1.36383	SMARCB1	up
205082_s_at	1.1e-07	1.25e-09	-7.11214	11.8073	-1.64822	AOX1	down
241782_at	1.11e-07	1.26e-09	-7.10922	11.7959	-3.005	NEBL	down
238684_at	1.13e-07	1.3e-09	7.10176	11.7668	1.02477	SETDB2	up
204239_s_at	1.14e-07	1.3e-09	-7.10081	11.7631	-1.62328	NNAT	down
205357_s_at	1.14e-07	1.31e-09	-7.10003	11.7601	-2.65194	AGTR1	down
223264_at	1.14e-07	1.31e-09	7.09913	11.7565	1.77738	MESDC1	up
204431_at	1.14e-07	1.32e-09	-7.0974	11.7498	-1.65879	TLE2	down
214780_s_at	1.19e-07	1.38e-09	7.08618	11.706	1.17939	MYO9B	up
224470_at	1.19e-07	1.39e-09	7.08502	11.7015	1.48871	SEC22C	up
220801_s_at	1.23e-07	1.44e-09	-7.076	11.6663	-4.3421	HAO2	down
236496_at	1.23e-07	1.45e-09	-7.07443	11.6601	-2.09294	DEGS2	down
204667_at	1.25e-07	1.48e-09	-7.06969	11.6416	-1.63477	FOXA1	down
206999_at	1.25e-07	1.48e-09	7.06889	11.6385	2.58598	IL12RB2	up
1554712_a_at	1.3e-07	1.55e-09	-7.05717	11.5928	-1.8905	GLYATL2	down
233052_at	1.31e-07	1.57e-09	-7.0546	11.5828	-3.3868	DNAH8	down
205822_s_at	1.31e-07	1.57e-09	-7.05427	11.5815	-2.91868	HMGCS1	down
218684_at	1.32e-07	1.58e-09	7.05278	11.5757	1.14435	LRRC8D	up
202647_s_at	1.34e-07	1.61e-09	7.04904	11.5611	1.3309	NRAS	up
216699_s_at	1.4e-07	1.69e-09	-7.03637	11.5117	-1.86292	KLK1	down
48030_i_at	1.42e-07	1.72e-09	-7.03197	11.4945	-1.53385	FAXDC2	down
234513_at	1.48e-07	1.8e-09	-7.02135	11.4531	-4.80901	ELOVL3	down
202986_at	1.48e-07	1.8e-09	7.02018	11.4486	2.29782	ARNT2	up
213609_s_at	1.48e-07	1.81e-09	-7.01959	11.4462	-2.86558	SEZ6L	down
211596_s_at	1.48e-07	1.81e-09	-7.01958	11.4462	-1.87185	LRIG1	down
202218_s_at	1.58e-07	1.95e-09	-7.00102	11.3738	-3.44611	FADS2	down
201920_at	1.59e-07	1.96e-09	6.99981	11.3691	1.2747	SLC20A1	up
225078_at	1.6e-07	1.97e-09	-6.99802	11.3622	-1.53694	EMP2	down
241787_at	1.6e-07	1.99e-09	-6.99605	11.3545	-1.2613	FOXCUT	down
220048_at	1.6e-07	1.99e-09	-6.99587	11.3538	-1.75879	EDAR	down
205894_at	1.62e-07	2.02e-09	6.99256	11.3409	2.15395	ARSE	up
225685_at	1.63e-07	2.03e-09	6.99057	11.3331	1.2119	CDC42EP3	up
222784_at	1.63e-07	2.05e-09	-6.98863	11.3256	-1.38336	SMOC1	down
240869_at	1.64e-07	2.05e-09	-6.98807	11.3234	-1.56276	KCNB1	down
227429_at	1.64e-07	2.06e-09	-6.98748	11.3211	-2.24841	CRACR2B	down
201626_at	1.65e-07	2.08e-09	-6.98518	11.3121	-1.35697	INSIG1	down
239116_at	1.71e-07	2.17e-09	6.97442	11.2702	1.97473	ANKRD10	up
227283_at	1.71e-07	2.18e-09	6.97343	11.2663	1.54128	EFR3B	up
203639_s_at	1.72e-07	2.2e-09	-6.97142	11.2585	-1.90681	FGFR2	down
202161_at	1.75e-07	2.24e-09	6.96617	11.238	1.66284	PKN1	up
208006_at	1.82e-07	2.35e-09	-6.95485	11.194	-2.00763	FOXI1	down
210168_at	1.84e-07	2.39e-09	-6.95025	11.176	-1.49939	C6	down
228033_at	1.84e-07	2.39e-09	6.94994	11.1748	1.9978	E2F7	up
207136_at	1.88e-07	2.45e-09	-6.94428	11.1528	-1.6758	ARR3	down
204865_at	1.88e-07	2.45e-09	-6.94371	11.1506	-2.21075	CA3	down
204389_at	1.89e-07	2.46e-09	-6.94262	11.1463	-2.36674	MAOA	down
218600_at	1.89e-07	2.48e-09	6.94108	11.1403	1.50893	LIMD2	up
230831_at	1.9e-07	2.5e-09	6.93881	11.1315	3.10966	FRMD5	up
213412_at	1.9e-07	2.5e-09	-6.93875	11.1312	-1.13729	TJP3	down
232428_at	1.91e-07	2.52e-09	-6.9369	11.124	-3.92796	MOGAT2	down
228369_at	1.92e-07	2.53e-09	6.93576	11.1196	1.47707	CNPY3	up
213920_at	1.94e-07	2.57e-09	-6.93214	11.1055	-3.69962	CUX2	down
40420_at	1.96e-07	2.6e-09	6.92891	11.0929	1.3053	STK10	up
202054_s_at	1.97e-07	2.62e-09	-6.92709	11.0858	-1.52469	ALDH3A2	down
202222_s_at	1.98e-07	2.66e-09	-6.92385	11.0732	-1.73008	DES	down
202637_s_at	1.98e-07	2.67e-09	6.92246	11.0678	1.94389	ICAM1	up
201428_at	1.98e-07	2.67e-09	-6.92225	11.067	-1.53803	CLDN4	down
229339_at	1.98e-07	2.68e-09	-6.9217	11.0649	-1.93684	MYOCD	down
230822_at	1.98e-07	2.68e-09	-6.92135	11.0635	-1.63806	TMEM61	down
214399_s_at	1.99e-07	2.7e-09	-6.9201	11.0586	-3.37066	KRT4	down
223284_at	1.99e-07	2.71e-09	6.91899	11.0543	1.58592	NAT14	up
212739_s_at	2.07e-07	2.83e-09	6.90801	11.0116	1.13542	NME4	up
220105_at	2.08e-07	2.86e-09	-6.90539	11.0014	-1.27674	RSPH14	down
1560503_a_at	2.14e-07	2.95e-09	6.89791	10.9723	2.18405	TFAP2A-AS1	up
229603_at	2.14e-07	2.95e-09	6.89743	10.9704	1.98232	BBS12	up
229288_at	2.15e-07	2.98e-09	-6.89495	10.9607	-1.99873	EPHA7	down
209721_s_at	2.15e-07	2.99e-09	6.8944	10.9586	1.34282	IFFO1	up
233394_at	2.15e-07	2.99e-09	-6.8942	10.9578	-1.21655	NFIB	down
223623_at	2.18e-07	3.03e-09	-6.8911	10.9457	-3.26631	C2orf40	down
219414_at	2.19e-07	3.06e-09	-6.88875	10.9366	-2.20942	CLSTN2	down
205404_at	2.19e-07	3.07e-09	-6.88831	10.9349	-3.85492	HSD11B1	down
219654_at	2.22e-07	3.12e-09	6.88427	10.9192	1.84909	HACD1	up
228219_s_at	2.25e-07	3.17e-09	-6.88017	10.9032	-2.38146	UPB1	down
203713_s_at	2.25e-07	3.18e-09	-6.8793	10.8998	-1.5821	LLGL2	down
219155_at	2.29e-07	3.24e-09	6.87447	10.8811	1.15089	PITPNC1	up
234722_x_at	2.31e-07	3.27e-09	-6.87239	10.873	-1.79056	OBP2B	down
233899_x_at	2.33e-07	3.31e-09	6.86953	10.8618	1.7687	ZBTB10	up
52164_at	2.36e-07	3.37e-09	6.86497	10.8441	1.33027	C11orf24	up
228806_at	2.41e-07	3.45e-09	-6.85913	10.8214	-2.59382	RORC	down
225468_at	2.46e-07	3.53e-09	6.85316	10.7982	1.30995	PATL1	up
206896_s_at	2.47e-07	3.54e-09	6.85256	10.7959	1.65494	GNG7	up
228439_at	2.47e-07	3.55e-09	6.85139	10.7913	1.89507	BATF2	up
215081_at	2.48e-07	3.57e-09	6.85042	10.7875	2.13424	KIAA1024	up
1553072_at	2.51e-07	3.61e-09	-6.84738	10.7757	-1.35192	BNIPL	down
209904_at	2.53e-07	3.65e-09	-6.84494	10.7662	-1.57245	TNNC1	down
224374_s_at	2.54e-07	3.68e-09	6.84286	10.7581	1.69222	EMILIN2	up
211029_x_at	2.55e-07	3.69e-09	-6.84197	10.7547	-1.97757	FGF18	down
202539_s_at	2.56e-07	3.72e-09	-6.83983	10.7464	-1.59517	HMGCR	down
225911_at	2.57e-07	3.73e-09	-6.83931	10.7444	-2.26794	NPNT	down
219684_at	2.57e-07	3.75e-09	6.83797	10.7391	1.89795	RTP4	up
210945_at	2.66e-07	3.89e-09	-6.8292	10.705	-1.42622	COL4A6	down
238116_at	2.68e-07	3.92e-09	-6.82721	10.6973	-2.15606	DYNLRB2	down
215184_at	2.71e-07	3.99e-09	-6.82252	10.6791	-2.21929	DAPK2	down
211778_s_at	2.72e-07	4e-09	-6.82166	10.6757	-2.02976	OVOL2	down
213486_at	2.73e-07	4.03e-09	-6.82001	10.6693	-2.2895	COPG2IT1	down
205325_at	2.77e-07	4.09e-09	-6.81658	10.656	-2.39693	PHYHIP	down
218434_s_at	2.8e-07	4.15e-09	-6.81294	10.6419	-1.85663	AACS	down
223120_at	2.8e-07	4.15e-09	6.81282	10.6414	1.30222	FUCA2	up
1568617_a_at	2.82e-07	4.19e-09	-6.81031	10.6316	-2.2751	CAMSAP3	down
223549_s_at	2.82e-07	4.2e-09	-6.81001	10.6305	-1.75869	ESPN	down
226064_s_at	2.91e-07	4.35e-09	-6.80097	10.5953	-3.6258	DGAT2	down
230954_at	2.95e-07	4.41e-09	6.79778	10.583	1.8507	NOL4L	up
222718_at	2.95e-07	4.43e-09	6.7964	10.5776	1.24905	TMEM8A	up
207610_s_at	2.95e-07	4.44e-09	6.7957	10.5749	1.67479	ADGRE2	up
223786_at	2.95e-07	4.45e-09	6.79554	10.5743	2.60664	CHST6	up
205044_at	2.97e-07	4.49e-09	-6.79303	10.5645	-3.04511	GABRP	down
227926_s_at	2.98e-07	4.51e-09	6.79212	10.561	1.31807	NBPF20	up
1558692_at	2.98e-07	4.52e-09	6.79128	10.5577	1.39423	GLMP	up
228273_at	3.02e-07	4.59e-09	6.78766	10.5436	1.65747	PRR11	up
212791_at	3.04e-07	4.64e-09	6.7847	10.5322	1.2373	C1orf216	up
227617_at	3.06e-07	4.7e-09	6.78175	10.5207	1.69365	TMEM201	up
201534_s_at	3.12e-07	4.79e-09	6.77683	10.5016	1.35785	UBL3	up
223619_x_at	3.13e-07	4.82e-09	-6.77534	10.4958	-1.58405	PECR	down
1556346_at	3.15e-07	4.86e-09	6.77332	10.488	1.97777	COTL1	up
205531_s_at	3.17e-07	4.91e-09	-6.77092	10.4786	-2.50046	GLS2	down
226649_at	3.21e-07	4.99e-09	-6.7667	10.4623	-1.88017	PANK1	down
227221_at	3.22e-07	5.03e-09	6.76489	10.4552	1.30755	ZMAT3	up
1562629_a_at	3.22e-07	5.04e-09	-6.76434	10.4531	-1.04295	KRT40	down
227733_at	3.23e-07	5.05e-09	-6.7638	10.451	-2.24191	TMEM63C	down
1569044_at	3.24e-07	5.08e-09	-6.76244	10.4457	-1.9316	CDC42BPG	down
223842_s_at	3.33e-07	5.24e-09	-6.75436	10.4144	-1.35555	SCARA3	down
206417_at	3.4e-07	5.36e-09	-6.74883	10.3929	-1.72538	CNGA1	down
218170_at	3.45e-07	5.45e-09	-6.74483	10.3774	-1.538	ISOC1	down
209146_at	3.45e-07	5.45e-09	-6.74455	10.3763	-1.36026	MSMO1	down
225835_at	3.46e-07	5.49e-09	-6.74276	10.3694	-1.41685	SLC12A2	down
228375_at	3.48e-07	5.53e-09	6.74106	10.3628	3.35851	IGSF11	up
239370_at	3.51e-07	5.58e-09	-6.73872	10.3537	-2.04216	LINC01133	down
1555292_at	3.52e-07	5.61e-09	6.73747	10.3488	2.31041	STRIP2	up
1556364_at	3.58e-07	5.72e-09	-6.7325	10.3295	-1.69271	ADAMTS9-AS2	down
241450_at	3.6e-07	5.76e-09	-6.73088	10.3233	-1.69515	RSPO1	down
226506_at	3.65e-07	5.87e-09	-6.72604	10.3045	-1.99462	THSD4	down
242417_at	3.65e-07	5.89e-09	-6.72554	10.3026	-1.77627	PLEKHA7	down
1569183_a_at	3.69e-07	5.98e-09	6.72163	10.2874	1.71201	CHM	up
227702_at	3.75e-07	6.11e-09	-6.7162	10.2663	-2.53642	CYP4X1	down
205471_s_at	3.75e-07	6.12e-09	-6.7157	10.2644	-2.09988	DACH1	down
212365_at	3.75e-07	6.13e-09	6.71555	10.2638	1.46501	MYO1B	up
206204_at	3.76e-07	6.15e-09	-6.71459	10.2601	-2.82818	GRB14	down
219704_at	3.79e-07	6.22e-09	-6.71185	10.2495	-2.12496	YBX2	down
242414_at	3.79e-07	6.22e-09	6.7117	10.2489	2.02402	QPRT	up
209608_s_at	3.79e-07	6.23e-09	-6.71129	10.2473	-1.97443	ACAT2	down
205364_at	3.79e-07	6.24e-09	-6.71114	10.2467	-2.97629	ACOX2	down
201790_s_at	3.79e-07	6.25e-09	-6.71046	10.2441	-2.71879	DHCR7	down
207781_s_at	3.88e-07	6.41e-09	-6.70439	10.2206	-2.36531	ZNF711	down
238789_at	3.9e-07	6.46e-09	-6.70247	10.2131	-1.80587	KANK1	down
235718_at	3.93e-07	6.51e-09	-6.70035	10.2049	-1.00876	SRL	down
209515_s_at	3.94e-07	6.55e-09	6.69901	10.1997	1.62693	RAB27A	up
235583_at	3.94e-07	6.55e-09	-6.69888	10.1992	-1.53325	ILDR1	down
219372_at	3.98e-07	6.63e-09	6.69571	10.1869	1.52966	IFT81	up
219429_at	4e-07	6.68e-09	-6.6941	10.1806	-4.21562	FA2H	down
204770_at	4.01e-07	6.69e-09	6.69338	10.1779	1.68819	TAP2	up
224807_at	4.03e-07	6.74e-09	6.69178	10.1717	1.03247	GRAMD1A	up
206393_at	4.05e-07	6.79e-09	-6.68981	10.164	-1.58069	TNNI2	down
229075_at	4.05e-07	6.81e-09	6.68928	10.162	1.2836	SPATA5	up
229030_at	4.05e-07	6.81e-09	-6.68898	10.1608	-3.04573	CAPN8	down
230573_at	4.08e-07	6.88e-09	-6.68669	10.152	-3.38964	SGK2	down
1553929_at	4.2e-07	7.12e-09	-6.67816	10.1189	-2.41741	ACER1	down
224009_x_at	4.23e-07	7.2e-09	-6.6751	10.107	-2.98768	DHRS9	down
203304_at	4.26e-07	7.27e-09	6.67269	10.0977	2.2258	BAMBI	up
203217_s_at	4.26e-07	7.3e-09	6.67182	10.0943	1.26135	ST3GAL5	up
226978_at	4.26e-07	7.3e-09	-6.67181	10.0943	-1.35596	PPARA	down
210082_at	4.28e-07	7.35e-09	-6.67015	10.0878	-2.29043	ABCA4	down
220262_s_at	4.36e-07	7.5e-09	-6.66496	10.0678	-1.33859	DLK2	down
204475_at	4.37e-07	7.52e-09	6.6642	10.0648	4.27147	MMP1	up
1560507_at	4.45e-07	7.67e-09	-6.65952	10.0467	-4.13522	AWAT1	down
1569909_at	4.52e-07	7.8e-09	-6.6551	10.0296	-4.57648	KRT79	down
209173_at	4.53e-07	7.84e-09	-6.65404	10.0255	-2.52515	AGR2	down
210130_s_at	4.53e-07	7.84e-09	-6.65375	10.0243	-2.23	TM7SF2	down
222102_at	4.53e-07	7.86e-09	-6.65321	10.0223	-2.98328	GSTA3	down
202952_s_at	4.56e-07	7.93e-09	6.65117	10.0143	1.88164	ADAM12	up
227544_at	4.6e-07	8.01e-09	6.64856	10.0042	1.89442	TMEM229B	up
210198_s_at	4.74e-07	8.3e-09	6.6395	9.96916	2.68371	PLP1	up
213369_at	4.76e-07	8.36e-09	-6.63768	9.96214	-3.22986	CDHR1	down
226314_at	4.8e-07	8.46e-09	6.63482	9.95106	1.16916	CHST14	up
201860_s_at	4.87e-07	8.6e-09	6.63076	9.93535	2.07967	PLAT	up
210132_at	4.91e-07	8.69e-09	-6.62816	9.92526	-2.01307	EFNA3	down
215389_s_at	4.91e-07	8.7e-09	-6.62799	9.92461	-2.1389	TNNT2	down
1554593_s_at	4.94e-07	8.75e-09	-6.62643	9.91858	-2.59422	SLC1A6	down
224674_at	4.96e-07	8.83e-09	6.62406	9.90942	1.72465	TTYH3	up
220001_at	4.96e-07	8.83e-09	-6.62403	9.90931	-1.38871	PADI4	down
203027_s_at	4.98e-07	8.88e-09	-6.62277	9.90442	-1.74822	MVD	down
244297_at	4.99e-07	8.91e-09	-6.62192	9.90113	-2.08659	ANKRD18A	down
224456_s_at	4.99e-07	8.93e-09	6.62128	9.89866	2.07564	FOXD2-AS1	up
239547_at	5.07e-07	9.08e-09	-6.6172	9.88288	-2.36628	HS3ST6	down
241359_at	5.11e-07	9.19e-09	-6.61427	9.87152	-1.72657	TLCD2	down
226192_at	5.14e-07	9.26e-09	-6.61236	9.86415	-2.90289	AR	down
227662_at	5.28e-07	9.55e-09	-6.60439	9.83331	-2.57117	SYNPO2	down
202087_s_at	5.34e-07	9.66e-09	6.6016	9.82254	1.42147	CTSL	up
208644_at	5.46e-07	9.92e-09	6.59503	9.79711	1.07859	PARP1	up
205088_at	5.51e-07	1e-08	6.59209	9.78574	1.27112	MAMLD1	up
225525_at	5.61e-07	1.02e-08	-6.58682	9.76536	-1.46246	KIAA1671	down
1556267_at	5.64e-07	1.03e-08	-6.5853	9.75948	-1.25151	MYRFL	down
235198_at	5.64e-07	1.03e-08	6.58516	9.75896	1.82404	OSTM1	up
226152_at	5.67e-07	1.04e-08	6.58347	9.75243	1.10045	TTC7B	up
223975_at	5.71e-07	1.05e-08	6.58047	9.74083	3.57459	TRIM51	up
205948_at	5.87e-07	1.08e-08	-6.57324	9.71287	-1.54682	PTPRT	down
228648_at	5.89e-07	1.09e-08	-6.57224	9.70901	-3.29201	LRG1	down
203892_at	5.9e-07	1.09e-08	-6.57102	9.70429	-2.34105	WFDC2	down
205768_s_at	5.95e-07	1.1e-08	-6.56804	9.69279	-2.94094	SLC27A2	down
231229_at	5.96e-07	1.11e-08	6.56717	9.68944	2.13059	HILS1	up
203498_at	6.04e-07	1.13e-08	-6.56332	9.67455	-1.67468	RCAN2	down
209818_s_at	6.18e-07	1.16e-08	6.5568	9.64937	1.02906	HABP4	up
231773_at	6.28e-07	1.18e-08	-6.55171	9.6297	-2.22637	ANGPTL1	down
237274_at	6.36e-07	1.19e-08	-6.54845	9.61713	-1.50241	LINC01208	down
205380_at	6.4e-07	1.2e-08	-6.54669	9.61032	-3.01434	PDZK1	down
227128_s_at	6.54e-07	1.23e-08	-6.54033	9.58573	-1.39529	TACSTD2	down
1559917_a_at	6.54e-07	1.24e-08	-6.53974	9.58349	-1.63544	CBR3-AS1	down
214823_at	6.54e-07	1.24e-08	-6.5397	9.58333	-2.65286	ZNF204P	down
206155_at	6.54e-07	1.24e-08	6.5394	9.58216	2.35857	ABCC2	up
215285_s_at	6.6e-07	1.25e-08	6.53634	9.57033	1.53824	PHTF1	up
225716_at	6.63e-07	1.26e-08	-6.5349	9.56477	-1.75122	BRI3BP	down
1554044_a_at	6.64e-07	1.26e-08	-6.53442	9.56293	-2.64833	MRAP	down
226118_at	6.8e-07	1.3e-08	6.52718	9.53499	1.10472	CENPO	up
205130_at	6.83e-07	1.31e-08	6.52591	9.53007	2.02069	MOK	up
229363_at	6.83e-07	1.31e-08	6.52563	9.529	2.48512	LINC00920	up
218355_at	6.9e-07	1.33e-08	6.52224	9.5159	1.51728	KIF4A	up
1553106_at	6.9e-07	1.33e-08	6.52218	9.51567	1.52925	C5orf24	up
222722_at	6.96e-07	1.34e-08	-6.52	9.50726	-2.8603	OGN	down
204562_at	6.98e-07	1.35e-08	6.51853	9.50158	2.33987	IRF4	up
228552_s_at	6.99e-07	1.35e-08	6.51747	9.49751	1.08452	ISYNA1	up
215126_at	7.07e-07	1.37e-08	6.51446	9.4859	3.50052	LINC01314	up
229812_at	7.1e-07	1.38e-08	6.51231	9.47758	1.36773	USP48	up
240366_at	7.14e-07	1.39e-08	6.51059	9.47096	3.69459	LHFPL3-AS1	up
205893_at	7.25e-07	1.41e-08	6.50605	9.45345	2.58643	NLGN1	up
239261_s_at	7.37e-07	1.44e-08	-6.50098	9.43389	-1.04369	CORIN	down
223461_at	7.38e-07	1.45e-08	6.50048	9.43194	1.7997	TBC1D7	up
213307_at	7.39e-07	1.45e-08	-6.49982	9.42939	-1.89398	SHANK2	down
238786_at	7.41e-07	1.46e-08	-6.49888	9.42578	-2.05491	ANK3	down
235182_at	7.42e-07	1.46e-08	-6.49826	9.42338	-2.69038	ISM1	down
202124_s_at	7.44e-07	1.46e-08	6.49741	9.4201	1.71517	TRAK2	up
233142_at	7.53e-07	1.48e-08	-6.49408	9.40729	-1.47656	LINC01224	down
220073_s_at	7.53e-07	1.49e-08	-6.49383	9.4063	-2.0063	PLEKHG6	down
209714_s_at	7.53e-07	1.49e-08	6.49337	9.40454	1.58799	CDKN3	up
222572_at	7.58e-07	1.5e-08	6.49112	9.39585	1.27661	PDP1	up
241990_at	7.63e-07	1.51e-08	-6.48927	9.38872	-2.10302	RHOV	down
205577_at	7.77e-07	1.55e-08	-6.48382	9.36771	-1.11909	PYGM	down
237592_at	7.79e-07	1.55e-08	-6.48281	9.36381	-2.46981	ZC2HC1B	down
1554701_a_at	7.86e-07	1.57e-08	6.48038	9.35443	1.90247	TBC1D16	up
229155_at	7.86e-07	1.57e-08	-6.47993	9.35271	-2.93258	GSTO2	down
230430_at	7.93e-07	1.59e-08	-6.47724	9.34236	-1.18837	ENTPD2	down
226487_at	7.96e-07	1.59e-08	6.47608	9.33788	1.69818	FAM222A	up
219143_s_at	8.14e-07	1.64e-08	6.46941	9.31215	1.6632	RPP25	up
230568_x_at	8.16e-07	1.64e-08	6.4685	9.30866	2.3196	DLL3	up
223974_at	8.3e-07	1.67e-08	6.46389	9.29089	1.82216	DLGAP1-AS2	up
222327_x_at	8.3e-07	1.67e-08	6.46372	9.29023	1.25576	OR7E156P	up
215100_at	8.33e-07	1.68e-08	-6.46249	9.28549	-3.35976	ADTRP	down
226618_at	8.49e-07	1.72e-08	-6.45741	9.26591	-2.13606	UBE2QL1	down
230093_at	8.51e-07	1.72e-08	-6.45655	9.26262	-1.50418	RSPH1	down
226464_at	8.55e-07	1.73e-08	-6.45532	9.25788	-1.27745	C3orf58	down
205373_at	8.58e-07	1.74e-08	6.45416	9.2534	2.35617	CTNNA2	up
227626_at	8.59e-07	1.75e-08	6.45291	9.24857	2.00101	PAQR8	up
210452_x_at	8.6e-07	1.75e-08	-6.4524	9.24664	-2.93817	CYP4F2	down
232065_x_at	8.62e-07	1.76e-08	6.45162	9.24361	1.07553	CENPL	up
235359_at	8.71e-07	1.78e-08	6.44833	9.23096	1.56981	NRROS	up
206199_at	8.76e-07	1.79e-08	-6.44623	9.22286	-1.97501	CEACAM7	down
208038_at	8.76e-07	1.8e-08	-6.44618	9.22268	-1.25407	IL1RL2	down
205107_s_at	8.98e-07	1.84e-08	-6.43946	9.1968	-1.43048	EFNA4	down
219361_s_at	9.07e-07	1.86e-08	6.43675	9.18636	1.17285	AEN	up
1557078_at	9.14e-07	1.88e-08	6.43456	9.17791	2.2357	SLFN5	up
202449_s_at	9.31e-07	1.92e-08	-6.42937	9.15792	-1.25818	RXRA	down
229125_at	9.55e-07	1.97e-08	-6.42266	9.13209	-1.73591	KANK4	down
237038_at	9.62e-07	1.99e-08	-6.42011	9.1223	-2.96249	CXCL14	down
225652_at	9.62e-07	1.99e-08	6.41996	9.12172	1.393	FARP2	up
233641_s_at	9.72e-07	2.01e-08	-6.4172	9.11109	-1.10689	FAM167A	down
235372_at	9.79e-07	2.03e-08	6.41505	9.10282	3.14532	FCRLA	up
209094_at	9.82e-07	2.04e-08	-6.41411	9.0992	-1.94729	DDAH1	down
211056_s_at	9.96e-07	2.07e-08	-6.40993	9.08314	-1.77514	SRD5A1	down
221752_at	1e-06	2.09e-08	6.40807	9.07598	1.01089	SSH1	up
219689_at	1.01e-06	2.1e-08	-6.40673	9.07082	-2.51504	SEMA3G	down
202913_at	1.01e-06	2.1e-08	6.40618	9.06871	1.32645	ARHGEF11	up
213661_at	1.01e-06	2.13e-08	-6.40341	9.05803	-2.78779	PAMR1	down
209172_s_at	1.01e-06	2.14e-08	6.4022	9.0534	1.59894	CENPF	up
218665_at	1.02e-06	2.15e-08	-6.40039	9.04641	-1.31335	FZD4	down
221795_at	1.02e-06	2.16e-08	-6.40009	9.04526	-2.23349	NTRK2	down
1555419_a_at	1.03e-06	2.18e-08	6.39694	9.03316	1.83234	ASAH1	up
239380_at	1.03e-06	2.2e-08	-6.39552	9.02768	-3.32495	LINC01554	down
242301_at	1.04e-06	2.21e-08	-6.3937	9.0207	-2.93756	CBLN2	down
206839_at	1.04e-06	2.21e-08	-6.39365	9.02052	-1.30732	C22orf31	down
220116_at	1.05e-06	2.24e-08	6.39046	9.00825	2.81018	KCNN2	up
244374_at	1.05e-06	2.24e-08	-6.39034	9.00779	-1.21204	TINCR	down
203775_at	1.05e-06	2.25e-08	6.38988	9.00602	1.22467	SLC25A13	up
204519_s_at	1.06e-06	2.27e-08	-6.38715	8.99551	-2.12758	PLLP	down
220431_at	1.06e-06	2.28e-08	-6.38585	8.99053	-3.14014	TMPRSS11E	down
1554246_at	1.06e-06	2.28e-08	-6.38581	8.99038	-2.52973	C1orf210	down
213096_at	1.07e-06	2.3e-08	6.38405	8.98361	1.40943	TMCC2	up
227142_at	1.07e-06	2.3e-08	-6.38337	8.98099	-1.80091	PLEKHG5	down
1555786_s_at	1.09e-06	2.35e-08	6.3788	8.96344	3.6801	LINC00520	up
1565162_s_at	1.09e-06	2.35e-08	-6.37828	8.96142	-3.76512	MGST1	down
200615_s_at	1.09e-06	2.36e-08	6.37721	8.9573	1.77125	AP2B1	up
210419_at	1.1e-06	2.39e-08	-6.37464	8.94742	-1.21493	BARX2	down
1557545_s_at	1.1e-06	2.4e-08	-6.37308	8.94142	-1.75825	RNF165	down
223610_at	1.12e-06	2.44e-08	-6.36887	8.92527	-1.57061	SEMA5B	down
200636_s_at	1.12e-06	2.45e-08	-6.36799	8.92189	-2.09822	PTPRF	down
228073_at	1.12e-06	2.45e-08	6.36747	8.91989	1.33283	NANP	up
220015_at	1.14e-06	2.49e-08	-6.36424	8.90747	-1.7084	CASZ1	down
228434_at	1.15e-06	2.52e-08	-6.36044	8.89286	-2.14022	BTNL9	down
224061_at	1.17e-06	2.57e-08	-6.35618	8.87652	-1.89337	INMT	down
207876_s_at	1.17e-06	2.58e-08	-6.35462	8.87051	-1.5437	FLNC	down
231280_at	1.19e-06	2.62e-08	-6.35103	8.85672	-1.53084	HEBP2	down
218996_at	1.2e-06	2.65e-08	6.34844	8.84678	1.24251	TFPT	up
201380_at	1.23e-06	2.73e-08	6.34097	8.81811	1.08264	CRTAP	up
217624_at	1.23e-06	2.74e-08	6.33969	8.8132	1.6843	PDAP1	up
204939_s_at	1.24e-06	2.77e-08	-6.33701	8.80291	-2.68102	PLN	down
205229_s_at	1.25e-06	2.78e-08	-6.33609	8.79937	-3.31228	COCH	down
223703_at	1.26e-06	2.81e-08	6.33354	8.7896	1.53579	C10orf11	up
224494_x_at	1.26e-06	2.81e-08	6.33316	8.78813	1.39043	HSD17B14	up
223795_at	1.26e-06	2.82e-08	6.3325	8.7856	2.20814	TSPAN10	up
227292_at	1.3e-06	2.91e-08	6.3244	8.75451	1.0287	C11orf84	up
229957_at	1.3e-06	2.93e-08	-6.3232	8.74989	-2.23374	TMEM91	down
216860_s_at	1.3e-06	2.93e-08	6.32275	8.74817	1.86806	GDF11	up
213035_at	1.3e-06	2.94e-08	6.32172	8.74424	1.38397	ANKRD28	up
214260_at	1.31e-06	2.97e-08	6.31922	8.73465	1.15766	COPS8	up
200919_at	1.36e-06	3.09e-08	6.3097	8.69813	1.05873	PHC2	up
214490_at	1.36e-06	3.1e-08	-6.30828	8.69267	-1.9624	ARSF	down
229276_at	1.37e-06	3.13e-08	-6.30656	8.68608	-2.07014	IGSF9	down
239697_x_at	1.37e-06	3.13e-08	6.30635	8.68528	1.94179	C3orf67	up
206243_at	1.44e-06	3.31e-08	-6.29177	8.62936	-2.7172	TIMP4	down
224746_at	1.44e-06	3.32e-08	-6.29117	8.62706	-1.83888	KIAA1522	down
204685_s_at	1.44e-06	3.33e-08	-6.29086	8.62588	-1.26651	ATP2B2	down
1553485_at	1.44e-06	3.34e-08	6.28975	8.62162	1.50925	CCDC140	up
229073_at	1.44e-06	3.35e-08	6.28895	8.61856	2.54593	PRTG	up
206306_at	1.45e-06	3.36e-08	-6.28805	8.61511	-2.08784	RYR3	down
207955_at	1.45e-06	3.38e-08	-6.28708	8.61139	-3.83216	CCL27	down
231778_at	1.47e-06	3.43e-08	-6.28335	8.5971	-2.64778	DLX3	down
224909_s_at	1.51e-06	3.53e-08	6.27602	8.56901	1.4767	PREX1	up
225354_s_at	1.51e-06	3.55e-08	-6.27462	8.56367	-2.18859	SH3BGRL2	down
239929_at	1.51e-06	3.56e-08	-6.27382	8.56061	-5.13255	PM20D1	down
202589_at	1.52e-06	3.58e-08	6.27214	8.55416	1.17128	TYMS	up
206020_at	1.52e-06	3.59e-08	6.27179	8.5528	1.20083	SOCS6	up
1558820_a_at	1.54e-06	3.66e-08	-6.26648	8.5325	-1.7424	CCDC178	down
205574_x_at	1.55e-06	3.68e-08	6.26527	8.52787	1.50728	BMP1	up
217284_x_at	1.56e-06	3.7e-08	-6.26384	8.52236	-1.86872	SERHL2	down
201923_at	1.57e-06	3.73e-08	6.26179	8.51454	1.00323	PRDX4	up
225809_at	1.58e-06	3.77e-08	-6.25933	8.50511	-2.10929	PARM1	down
228975_at	1.61e-06	3.85e-08	-6.2537	8.48355	-2.28966	SP6	down
206811_at	1.63e-06	3.9e-08	-6.2504	8.47091	-1.45349	ADCY8	down
222752_s_at	1.63e-06	3.93e-08	6.24897	8.46543	1.28252	TMEM206	up
228383_at	1.64e-06	3.95e-08	-6.24748	8.45974	-1.49415	PNPLA7	down
204437_s_at	1.69e-06	4.1e-08	-6.23788	8.42302	-2.69656	FOLR1	down
204754_at	1.7e-06	4.11e-08	-6.2371	8.42002	-2.44734	HLF	down
229450_at	1.7e-06	4.14e-08	6.23557	8.41419	1.85311	IFIT3	up
202241_at	1.82e-06	4.44e-08	6.21773	8.34595	1.1643	TRIB1	up
219054_at	1.83e-06	4.47e-08	-6.21633	8.34061	-1.85255	NPR3	down
204678_s_at	1.83e-06	4.47e-08	-6.21608	8.33966	-2.00351	KCNK1	down
1556404_a_at	1.85e-06	4.55e-08	6.21187	8.32353	1.28157	ZNRF2P1	up
230787_at	1.85e-06	4.56e-08	6.21127	8.32124	1.67041	GBAT2	up
239353_at	1.89e-06	4.65e-08	6.20624	8.30202	2.17777	STK32A	up
231609_at	1.89e-06	4.67e-08	-6.205	8.29728	-1.11808	C10orf82	down
210964_s_at	1.9e-06	4.69e-08	6.204	8.29349	2.74821	GYG2	up
212840_at	1.91e-06	4.71e-08	6.20279	8.28886	1.24134	UBXN7	up
225195_at	1.91e-06	4.74e-08	6.20132	8.28325	1.13348	DPH3	up
236718_at	1.94e-06	4.83e-08	6.1968	8.26596	1.78285	MYO10	up
207144_s_at	1.95e-06	4.85e-08	6.1955	8.26098	2.68667	CITED1	up
206747_at	1.95e-06	4.88e-08	-6.19368	8.25403	-1.96811	GPRIN2	down
222171_s_at	1.95e-06	4.89e-08	6.19366	8.25398	1.87078	PKNOX2	up
205765_at	2.03e-06	5.1e-08	-6.18269	8.21207	-2.60788	CYP3A5	down
1560916_a_at	2.04e-06	5.13e-08	6.18126	8.20663	2.01734	DPY19L1	up
204415_at	2.04e-06	5.14e-08	6.18101	8.20567	1.9826	IFI6	up
204600_at	2.05e-06	5.18e-08	-6.17873	8.19696	-1.27102	EPHB3	down
224839_s_at	2.06e-06	5.2e-08	-6.17776	8.19324	-2.62009	GPT2	down
235593_at	2.06e-06	5.21e-08	6.17726	8.19135	1.54434	ZEB2	up
218780_at	2.09e-06	5.3e-08	-6.17306	8.1753	-1.33083	HOOK2	down
218529_at	2.09e-06	5.3e-08	6.173	8.17507	1.38274	CD320	up
226147_s_at	2.1e-06	5.32e-08	-6.17226	8.17225	-2.68808	PIGR	down
234880_x_at	2.1e-06	5.34e-08	-6.17135	8.16879	-1.5673	KRTAP1-3	down
207669_at	2.1e-06	5.34e-08	-6.17115	8.16803	-1.45182	KRT83	down
203240_at	2.11e-06	5.36e-08	-6.17018	8.16432	-2.9501	FCGBP	down
204819_at	2.11e-06	5.38e-08	6.1693	8.16096	1.15457	FGD1	up
202992_at	2.12e-06	5.42e-08	-6.1672	8.15295	-2.90481	C7	down
230081_at	2.12e-06	5.43e-08	-6.16708	8.15251	-1.53409	PLCXD3	down
204211_x_at	2.14e-06	5.48e-08	6.16471	8.14344	1.21868	EIF2AK2	up
210142_x_at	2.16e-06	5.52e-08	6.16274	8.13592	1.11178	FLOT1	up
203757_s_at	2.17e-06	5.57e-08	-6.16063	8.1279	-2.72888	CEACAM6	down
232294_at	2.2e-06	5.65e-08	-6.1569	8.11366	-1.0427	TMEM254-AS1	down
227282_at	2.2e-06	5.67e-08	-6.156	8.11022	-1.45913	PCDH19	down
218035_s_at	2.21e-06	5.7e-08	-6.15458	8.10481	-2.30068	RBM47	down
226403_at	2.22e-06	5.73e-08	-6.15312	8.09924	-2.27979	TMC4	down
241399_at	2.23e-06	5.78e-08	-6.15122	8.092	-1.80129	FAM19A2	down
209072_at	2.24e-06	5.79e-08	6.1506	8.08962	2.6543	MBP	up
238905_at	2.27e-06	5.9e-08	6.14593	8.07183	1.34105	RHOJ	up
226393_at	2.27e-06	5.9e-08	6.14584	8.07147	1.5615	CYP2U1	up
204544_at	2.27e-06	5.91e-08	6.14543	8.06992	1.41891	HPS5	up
205334_at	2.3e-06	5.98e-08	6.14226	8.05782	2.83948	S100A1	up
216918_s_at	2.32e-06	6.05e-08	-6.13963	8.04778	-2.08461	DST	down
208383_s_at	2.34e-06	6.1e-08	-6.13719	8.0385	-2.14832	PCK1	down
219370_at	2.37e-06	6.18e-08	-6.13393	8.02606	-1.25056	RPRM	down
214211_at	2.37e-06	6.19e-08	6.13365	8.02499	1.01759	FTH1	up
235666_at	2.37e-06	6.21e-08	-6.13273	8.02152	-2.17394	ITGA8	down
233550_s_at	2.37e-06	6.22e-08	-6.13242	8.02033	-1.32531	SLC4A11	down
213361_at	2.41e-06	6.33e-08	6.12805	8.00368	1.40353	TDRD7	up
214533_at	2.46e-06	6.48e-08	-6.1221	7.98099	-2.21525	CMA1	down
203400_s_at	2.46e-06	6.5e-08	-6.12145	7.97854	-3.19134	TF	down
203554_x_at	2.47e-06	6.52e-08	6.12063	7.97539	1.02611	PTTG1	up
207426_s_at	2.5e-06	6.63e-08	6.11627	7.9588	2.05329	TNFSF4	up
210169_at	2.51e-06	6.65e-08	-6.1156	7.95623	-1.28859	SEC14L5	down
211372_s_at	2.52e-06	6.69e-08	-6.11402	7.95022	-2.10977	IL1R2	down
205382_s_at	2.52e-06	6.69e-08	-6.114	7.95014	-2.5518	CFD	down
205478_at	2.55e-06	6.79e-08	-6.11024	7.93585	-2.59199	PPP1R1A	down
239805_at	2.56e-06	6.83e-08	-6.10885	7.93055	-1.52252	SLC13A2	down
238573_at	2.57e-06	6.84e-08	6.10839	7.92877	1.51475	OTUD7B	up
203081_at	2.59e-06	6.91e-08	-6.10573	7.91866	-1.30108	CTNNBIP1	down
235981_at	2.61e-06	6.96e-08	-6.10389	7.91164	-1.79734	C8orf22	down
209848_s_at	2.63e-06	7.04e-08	6.10112	7.90111	2.60329	PMEL	up
225548_at	2.65e-06	7.09e-08	-6.09903	7.89317	-1.6198	SHROOM3	down
218236_s_at	2.65e-06	7.1e-08	6.09889	7.89263	1.12173	PRKD3	up
208331_at	2.65e-06	7.13e-08	-6.09774	7.88823	-4.81585	BPY2	down
230782_at	2.65e-06	7.13e-08	-6.09772	7.88817	-1.89686	SORD	down
207317_s_at	2.67e-06	7.19e-08	-6.09579	7.88081	-1.94609	CASQ2	down
205473_at	2.68e-06	7.24e-08	-6.09379	7.87323	-1.86687	ATP6V1B1	down
220487_at	2.7e-06	7.3e-08	-6.09187	7.86592	-1.42268	SNTG2	down
218568_at	2.71e-06	7.34e-08	6.09047	7.86057	1.00208	AGK	up
208103_s_at	2.71e-06	7.34e-08	6.0903	7.85993	1.04081	ANP32E	up
222118_at	2.71e-06	7.36e-08	6.08985	7.85823	1.5126	CENPN	up
204857_at	2.76e-06	7.52e-08	6.0844	7.8375	1.88333	MAD1L1	up
228360_at	2.78e-06	7.56e-08	-6.08278	7.83133	-3.37627	LYPD6B	down
206149_at	2.79e-06	7.63e-08	-6.08046	7.82252	-3.56354	CHP2	down
238512_at	2.8e-06	7.68e-08	-6.07904	7.81711	-1.54387	WNT2B	down
228323_at	2.84e-06	7.79e-08	6.07519	7.80248	1.51538	KNL1	up
203106_s_at	2.84e-06	7.8e-08	6.07489	7.80134	1.38914	VPS41	up
208532_x_at	2.85e-06	7.82e-08	-6.07424	7.79885	-1.05771	KRTAP5-8	down
223571_at	2.85e-06	7.85e-08	6.07348	7.79597	1.40755	C1QTNF6	up
1564414_a_at	2.9e-06	7.97e-08	-6.06961	7.78125	-3.70507	PNLDC1	down
230670_at	2.9e-06	7.97e-08	-6.06941	7.78048	-1.89089	IGSF10	down
205414_s_at	2.9e-06	7.98e-08	-6.06902	7.77902	-1.31422	ARHGAP44	down
215972_at	2.92e-06	8.04e-08	-6.06732	7.77253	-1.09023	PART1	down
209247_s_at	2.93e-06	8.09e-08	6.06564	7.76616	1.05309	ABCF2	up
225018_at	3.03e-06	8.42e-08	6.0554	7.72725	1.23186	SPIRE1	up
65517_at	3.06e-06	8.5e-08	-6.05309	7.71846	-1.85273	AP1M2	down
217087_at	3.06e-06	8.54e-08	-6.05201	7.71438	-2.42009	C1orf68	down
223540_at	3.09e-06	8.63e-08	-6.04926	7.70391	-1.90999	NECTIN4	down
209900_s_at	3.1e-06	8.68e-08	6.04785	7.69858	1.03306	SLC16A1	up
210372_s_at	3.14e-06	8.8e-08	-6.04426	7.68494	-1.98627	TPD52L1	down
213274_s_at	3.16e-06	8.88e-08	6.04196	7.67622	1.84432	CTSB	up
219446_at	3.16e-06	8.88e-08	6.04187	7.67584	1.12112	RIC8B	up
233955_x_at	3.18e-06	8.95e-08	6.04001	7.66878	1.20449	CXXC5	up
218699_at	3.21e-06	9.03e-08	6.03777	7.66028	1.00851	RAB29	up
230741_at	3.23e-06	9.1e-08	6.03569	7.6524	1.48994	P2RX7	up
206709_x_at	3.27e-06	9.22e-08	-6.03236	7.63976	-1.37669	GPT	down
226245_at	3.27e-06	9.24e-08	-6.03189	7.63799	-1.13482	KCTD1	down
202965_s_at	3.28e-06	9.26e-08	-6.03136	7.63594	-2.54105	CAPN6	down
1559021_at	3.33e-06	9.41e-08	-6.02722	7.62024	-2.49083	C3orf52	down
202525_at	3.35e-06	9.52e-08	-6.02434	7.60933	-3.05493	PRSS8	down
204818_at	3.39e-06	9.64e-08	-6.02115	7.59721	-3.65867	HSD17B2	down
228537_at	3.4e-06	9.65e-08	-6.02071	7.59553	-1.34918	GLI2	down
232217_at	3.4e-06	9.67e-08	-6.02016	7.59346	-1.53435	FAM26E	down
202274_at	3.44e-06	9.79e-08	-6.01705	7.58165	-3.06789	ACTG2	down
220756_s_at	3.49e-06	9.95e-08	-6.0129	7.56593	-1.30268	SLC52A1	down
44702_at	3.5e-06	1e-07	6.01179	7.56172	1.19812	SYDE1	up
226760_at	3.5e-06	1e-07	6.01107	7.55897	1.08241	MBTPS2	up
226281_at	3.55e-06	1.02e-07	-6.00676	7.54263	-3.4908	DNER	down
235046_at	3.59e-06	1.03e-07	6.00423	7.53306	1.58303	INPP4B	up
203695_s_at	3.59e-06	1.03e-07	6.00347	7.53016	2.14632	DFNA5	up
234312_s_at	3.61e-06	1.04e-07	-6.00202	7.52469	-1.60687	ACSS2	down
205880_at	3.61e-06	1.04e-07	6.00148	7.52264	1.55189	PRKD1	up
203843_at	3.63e-06	1.05e-07	6	7.517	1.17602	RPS6KA3	up
238567_at	3.66e-06	1.06e-07	-5.99784	7.50884	-2.70705	SGPP2	down
225822_at	3.66e-06	1.06e-07	-5.99758	7.50782	-2.93441	TMEM125	down
1559412_at	3.66e-06	1.06e-07	-5.99746	7.50738	-1.00661	MIR99AHG	down
221950_at	3.67e-06	1.06e-07	-5.99616	7.50247	-2.08819	EMX2	down
204955_at	3.79e-06	1.1e-07	5.98765	7.47021	1.46296	SRPX	up
214705_at	3.79e-06	1.1e-07	-5.98712	7.46821	-2.09996	PATJ	down
226834_at	3.82e-06	1.11e-07	-5.9846	7.45867	-2.85865	CLMP	down
214053_at	3.82e-06	1.11e-07	-5.9846	7.45867	-2.88681	ERBB4	down
227669_at	3.83e-06	1.12e-07	-5.98375	7.45544	-1.1428	MPC2	down
237335_at	3.92e-06	1.15e-07	-5.97636	7.42745	-2.20934	ZP1	down
235758_at	3.96e-06	1.16e-07	5.97316	7.41533	2.46045	PNMA6A	up
1564257_at	3.98e-06	1.17e-07	-5.97193	7.41068	-1.62897	ACTA2-AS1	down
213397_x_at	3.99e-06	1.17e-07	-5.97144	7.40882	-1.04977	RNASE4	down
202111_at	4.08e-06	1.2e-07	5.96469	7.38329	1.10989	SLC4A2	up
220197_at	4.11e-06	1.21e-07	-5.96278	7.37606	-3.06394	ATP6V0A4	down
225946_at	4.14e-06	1.23e-07	5.95986	7.365	1.35235	RASSF8	up
229241_at	4.16e-06	1.23e-07	-5.95855	7.36003	-2.75574	LDHD	down
236402_at	4.21e-06	1.25e-07	5.95469	7.34543	1.41339	BRAF	up
219753_at	4.22e-06	1.25e-07	5.95392	7.34251	1.36634	STAG3	up
229868_s_at	4.22e-06	1.26e-07	5.9537	7.3417	3.33338	GDF15	up
232269_x_at	4.22e-06	1.26e-07	5.95357	7.34122	1.61147	METRN	up
232187_at	4.25e-06	1.27e-07	-5.95167	7.33402	-1.81559	PALMD	down
1552394_a_at	4.26e-06	1.27e-07	5.95053	7.32969	3.16929	ENTHD1	up
220253_s_at	4.26e-06	1.27e-07	5.95028	7.32875	1.34809	LRP12	up
216836_s_at	4.27e-06	1.27e-07	-5.94977	7.32682	-1.56504	ERBB2	down
205401_at	4.37e-06	1.31e-07	5.94371	7.30392	1.52295	AGPS	up
211138_s_at	4.37e-06	1.31e-07	5.94325	7.30216	2.25519	KMO	up
202859_x_at	4.39e-06	1.32e-07	5.94136	7.29502	3.08605	CXCL8	up
206426_at	4.43e-06	1.33e-07	5.93878	7.28529	2.25414	MLANA	up
202975_s_at	4.45e-06	1.34e-07	5.93768	7.28111	2.27071	RHOBTB3	up
236201_at	4.48e-06	1.35e-07	-5.9353	7.27213	-2.34301	SPTLC3	down
209642_at	4.48e-06	1.35e-07	5.9352	7.27174	1.78269	BUB1	up
227899_at	4.48e-06	1.35e-07	-5.9352	7.27172	-2.36744	VIT	down
231669_at	4.48e-06	1.35e-07	-5.93501	7.27104	-1.56017	SEPP1	down
207076_s_at	4.51e-06	1.36e-07	-5.9324	7.26114	-2.65264	ASS1	down
238867_at	4.53e-06	1.37e-07	5.93141	7.25743	1.3677	TMEM182	up
225575_at	4.56e-06	1.38e-07	-5.92891	7.24797	-2.31939	LIFR	down
228206_at	4.56e-06	1.38e-07	-5.92889	7.24789	-1.50262	HS3ST4	down
210272_at	4.65e-06	1.41e-07	-5.92352	7.22762	-1.57709	CYP2B7P	down
1552930_at	4.65e-06	1.41e-07	5.9234	7.22716	1.26067	MMEL1	up
221163_s_at	4.66e-06	1.42e-07	-5.92239	7.22333	-1.13481	MLXIPL	down
229180_at	4.69e-06	1.43e-07	-5.92002	7.21437	-1.3015	WWC1	down
224160_s_at	4.73e-06	1.45e-07	-5.91738	7.2044	-1.09509	ACAD9	down
230532_at	4.74e-06	1.45e-07	5.91634	7.20047	1.23407	CXorf38	up
203402_at	4.79e-06	1.47e-07	5.91349	7.18971	1.3559	KCNAB2	up
222903_s_at	4.9e-06	1.51e-07	5.90694	7.165	1.25631	CPEB1	up
244745_at	4.91e-06	1.51e-07	-5.90594	7.16123	-1.87594	RERG	down
239528_at	4.91e-06	1.52e-07	-5.9056	7.15995	-1.2712	PROM2	down
205098_at	4.92e-06	1.52e-07	5.90492	7.15735	1.77218	CCR1	up
215506_s_at	4.94e-06	1.53e-07	-5.90328	7.15117	-2.07129	DIRAS3	down
1556936_at	5.01e-06	1.55e-07	-5.89962	7.13736	-1.34582	GAS1RR	down
206515_at	5.05e-06	1.56e-07	-5.89735	7.12882	-2.16615	CYP4F3	down
227819_at	5.07e-06	1.58e-07	-5.89571	7.12263	-2.57284	LGR6	down
1554655_a_at	5.08e-06	1.58e-07	-5.89473	7.1189	-1.64176	RPRML	down
204709_s_at	5.1e-06	1.59e-07	5.8936	7.11467	1.61351	KIF23	up
224823_at	5.11e-06	1.59e-07	-5.89314	7.11291	-1.08611	MYLK	down
236058_at	5.15e-06	1.61e-07	-5.89052	7.10304	-2.17879	KDF1	down
228765_at	5.15e-06	1.61e-07	5.89047	7.10285	1.23755	GTF2IRD2	up
213695_at	5.18e-06	1.62e-07	-5.88852	7.09549	-3.10904	PON3	down
237120_at	5.19e-06	1.62e-07	-5.8883	7.09467	-3.78018	KRT77	down
1552685_a_at	5.23e-06	1.64e-07	-5.88603	7.08611	-1.877	GRHL1	down
203812_at	5.23e-06	1.64e-07	-5.88585	7.0854	-1.99851	SLIT3	down
204470_at	5.26e-06	1.65e-07	5.88402	7.07854	2.51163	CXCL1	up
210401_at	5.28e-06	1.66e-07	-5.88277	7.0738	-1.38592	P2RX1	down
206617_s_at	5.3e-06	1.67e-07	5.88141	7.06869	1.5858	RENBP	up
1555491_a_at	5.32e-06	1.67e-07	5.88013	7.06386	1.05243	C19orf66	up
227100_at	5.32e-06	1.67e-07	5.88006	7.06357	1.32482	B3GLCT	up
239500_at	5.33e-06	1.68e-07	-5.8788	7.05885	-1.59501	EFCAB1	down
238962_at	5.49e-06	1.74e-07	-5.86951	7.02383	-1.24925	ZNF681	down
206945_at	5.57e-06	1.78e-07	-5.86482	7.00615	-1.61285	LCT	down
206569_at	5.58e-06	1.78e-07	5.86427	7.00408	2.52873	IL24	up
220239_at	5.62e-06	1.8e-07	5.86194	6.99531	1.41999	KLHL7	up
209122_at	5.65e-06	1.81e-07	-5.86025	6.98894	-1.53092	PLIN2	down
218788_s_at	5.69e-06	1.83e-07	5.85777	6.97959	1.41668	SMYD3	up
227393_at	5.69e-06	1.83e-07	-5.85738	6.97812	-1.94457	ANO9	down
235931_at	5.71e-06	1.84e-07	5.85654	6.97495	1.51082	METTL21A	up
234980_at	5.71e-06	1.84e-07	-5.85645	6.97464	-3.97068	TMEM56	down
1552761_at	5.78e-06	1.87e-07	-5.8522	6.95862	-1.10539	SLC16A11	down
203820_s_at	5.79e-06	1.87e-07	5.85168	6.95669	2.46899	IGF2BP3	up
205295_at	5.86e-06	1.9e-07	-5.84792	6.94251	-2.35406	CKMT2	down
1560725_at	5.89e-06	1.91e-07	-5.84669	6.93787	-1.02106	IL12A-AS1	down
202499_s_at	5.91e-06	1.91e-07	5.84565	6.93396	1.5602	SLC2A3	up
210166_at	5.91e-06	1.92e-07	-5.8451	6.9319	-1.34454	TLR5	down
214830_at	5.92e-06	1.93e-07	5.84421	6.92854	1.12287	SLC38A6	up
205843_x_at	5.92e-06	1.93e-07	-5.84414	6.92829	-2.50659	CRAT	down
229292_at	5.94e-06	1.93e-07	-5.84326	6.92498	-1.43349	EPB41L5	down
219926_at	5.95e-06	1.94e-07	5.84262	6.92258	2.89243	POPDC3	up
227306_at	5.98e-06	1.96e-07	-5.84029	6.91378	-1.19413	ACER2	down
210984_x_at	6.01e-06	1.97e-07	-5.83892	6.90866	-1.49483	EGFR	down
239406_at	6.13e-06	2.01e-07	5.83362	6.88872	1.42344	ZSCAN9	up
223184_s_at	6.16e-06	2.02e-07	-5.83174	6.88165	-1.42005	AGPAT3	down
239398_at	6.2e-06	2.04e-07	-5.82976	6.87418	-1.99212	KLHL31	down
220428_at	6.2e-06	2.04e-07	-5.8293	6.87246	-3.27558	CD207	down
206907_at	6.36e-06	2.09e-07	5.82258	6.8472	1.23399	TNFSF9	up
220067_at	6.49e-06	2.15e-07	-5.81628	6.8235	-1.69679	SPTBN5	down
243362_s_at	6.49e-06	2.15e-07	5.81549	6.82055	2.55497	LEF1-AS1	up
204508_s_at	6.49e-06	2.16e-07	-5.81531	6.81986	-2.26241	CA12	down
236266_at	6.55e-06	2.18e-07	-5.81245	6.8091	-2.44196	RORA	down
220123_at	6.67e-06	2.22e-07	5.80742	6.79021	1.62721	SLC35F5	up
212820_at	6.68e-06	2.23e-07	5.80698	6.78855	1.19056	DMXL2	up
234072_at	6.68e-06	2.23e-07	-5.80676	6.78773	-1.02075	SEMA4A	down
206453_s_at	6.69e-06	2.23e-07	-5.80608	6.78519	-1.65062	NDRG2	down
228903_at	6.69e-06	2.23e-07	-5.80607	6.78512	-2.16375	CES4A	down
223757_at	6.74e-06	2.26e-07	-5.80326	6.7746	-1.41039	DIO3OS	down
236622_at	6.76e-06	2.27e-07	5.80238	6.77127	1.26253	PIGM	up
1552279_a_at	6.76e-06	2.27e-07	5.80222	6.77069	1.01116	SLC46A1	up
232195_at	6.86e-06	2.31e-07	5.7971	6.75145	2.83701	GPR158	up
1556798_a_at	6.86e-06	2.32e-07	5.79681	6.75036	2.46327	RNF144A-AS1	up
55093_at	6.86e-06	2.32e-07	5.79672	6.75002	1.13125	CHPF2	up
205127_at	6.87e-06	2.33e-07	-5.79575	6.74639	-1.24474	PTGS1	down
235296_at	6.87e-06	2.33e-07	5.79548	6.74535	1.29494	EIF5A2	up
200755_s_at	6.97e-06	2.36e-07	5.79148	6.73036	1.51659	CALU	up
225474_at	7.01e-06	2.38e-07	-5.79003	6.72491	-1.95284	MAGI1	down
234000_s_at	7.06e-06	2.4e-07	5.78769	6.71613	1.78529	HACD3	up
216594_x_at	7.06e-06	2.4e-07	-5.78733	6.71479	-1.88604	AKR1C1	down
205857_at	7.11e-06	2.42e-07	-5.78553	6.708	-1.89804	SLC18A2	down
239239_at	7.12e-06	2.43e-07	5.78498	6.70595	3.5096	BANCR	up
211833_s_at	7.18e-06	2.45e-07	5.78207	6.69502	1.36838	BAX	up
204900_x_at	7.19e-06	2.46e-07	5.78156	6.69311	1.1644	SAP30	up
40560_at	7.2e-06	2.46e-07	5.78117	6.69167	1.93131	TBX2	up
221928_at	7.29e-06	2.5e-07	-5.77673	6.675	-1.52052	ACACB	down
239569_at	7.36e-06	2.54e-07	-5.77356	6.66311	-1.55689	FZD10-AS1	down
235333_at	7.39e-06	2.55e-07	5.77236	6.6586	1.42799	B4GALT6	up
227234_at	7.58e-06	2.62e-07	-5.76531	6.63218	-1.90502	IPO5P1	down
227642_at	7.61e-06	2.63e-07	-5.76375	6.62634	-2.8305	TFCP2L1	down
205464_at	7.61e-06	2.64e-07	-5.76356	6.62562	-2.2578	SCNN1B	down
243140_at	7.65e-06	2.66e-07	-5.76158	6.61821	-1.53521	ACTA2	down
227753_at	7.7e-06	2.68e-07	-5.7595	6.61041	-2.23991	TMEM139	down
201765_s_at	7.71e-06	2.68e-07	5.75927	6.60954	1.39982	HEXA	up
210521_s_at	7.75e-06	2.7e-07	-5.75748	6.60281	-1.50044	FETUB	down
224773_at	7.85e-06	2.74e-07	5.75382	6.5891	1.09919	NAV1	up
227159_at	8.02e-06	2.8e-07	5.74754	6.56559	1.0212	GHDC	up
214841_at	8.18e-06	2.86e-07	5.74209	6.5452	2.86213	CNIH3	up
206191_at	8.31e-06	2.91e-07	-5.73783	6.52925	-1.95813	ENTPD3	down
204058_at	8.34e-06	2.93e-07	-5.73661	6.52465	-2.66813	ME1	down
208965_s_at	8.38e-06	2.95e-07	5.73484	6.51805	1.74071	IFI16	up
223920_s_at	8.5e-06	2.99e-07	-5.73075	6.50272	-1.88925	TP53AIP1	down
213624_at	8.52e-06	3.01e-07	-5.72973	6.49891	-1.18007	SMPDL3A	down
223790_at	8.52e-06	3.01e-07	5.72954	6.49818	1.04043	KATNAL1	up
208096_s_at	8.61e-06	3.05e-07	-5.72605	6.48513	-2.2143	COL21A1	down
200783_s_at	8.72e-06	3.09e-07	5.72259	6.4722	1.03541	STMN1	up
207911_s_at	8.72e-06	3.09e-07	-5.72254	6.47203	-3.03852	TGM5	down
222212_s_at	8.82e-06	3.13e-07	5.71926	6.45974	1.01053	CERS2	up
211282_x_at	8.82e-06	3.14e-07	-5.71868	6.45756	-1.06359	TNFRSF25	down
228989_at	8.9e-06	3.17e-07	5.71588	6.4471	1.04016	TYMSOS	up
236826_at	8.95e-06	3.2e-07	-5.71393	6.4398	-2.13575	TTC39B	down
1554780_a_at	8.98e-06	3.21e-07	5.71269	6.43518	1.2781	PHTF2	up
236029_at	9.18e-06	3.29e-07	-5.70656	6.41226	-2.0977	FAT3	down
227975_at	9.18e-06	3.29e-07	5.70618	6.41083	1.58238	GPRIN1	up
210405_x_at	9.18e-06	3.29e-07	5.70604	6.41033	1.35732	TNFRSF10B	up
213113_s_at	9.18e-06	3.3e-07	5.70593	6.40991	1.2563	SLC43A3	up
232256_s_at	9.37e-06	3.38e-07	5.69917	6.38466	1.52106	LINC00997	up
206004_at	9.41e-06	3.4e-07	-5.69766	6.37903	-2.21156	TGM3	down
223603_at	9.41e-06	3.41e-07	-5.69747	6.37831	-1.06087	RNF112	down
221537_at	9.42e-06	3.41e-07	5.69701	6.37659	1.06946	PLXNA1	up
201516_at	9.44e-06	3.42e-07	5.69627	6.37381	1.15132	SRM	up
204973_at	9.44e-06	3.42e-07	5.6962	6.37357	1.86146	GJB1	up
238673_at	9.46e-06	3.43e-07	-5.69542	6.37065	-2.24471	SAMD12	down
229093_at	9.54e-06	3.47e-07	-5.69297	6.36151	-2.50996	NOS3	down
209618_at	9.67e-06	3.52e-07	-5.68924	6.34756	-1.81138	CTNND2	down
204039_at	9.77e-06	3.55e-07	-5.68654	6.33747	-2.43006	CEBPA	down
229309_at	9.78e-06	3.56e-07	-5.68615	6.33602	-2.63141	ADRB1	down
204019_s_at	9.84e-06	3.58e-07	-5.68449	6.32984	-1.26985	SH3YL1	down
221524_s_at	9.87e-06	3.6e-07	5.6835	6.32612	1.34089	RRAGD	up
205019_s_at	9.91e-06	3.61e-07	-5.68225	6.32148	-2.79684	VIPR1	down
1558875_at	1.01e-05	3.69e-07	-5.67696	6.30173	-1.06563	SREBF1	down
212230_at	1.03e-05	3.79e-07	-5.67004	6.27592	-1.30902	PLPP3	down
236055_at	1.04e-05	3.82e-07	-5.66783	6.26765	-1.65679	DQX1	down
219279_at	1.07e-05	3.93e-07	5.66015	6.23902	1.27304	DOCK10	up
1560897_a_at	1.08e-05	3.98e-07	-5.65732	6.22849	-1.20824	KRTAP10-11	down
209781_s_at	1.08e-05	3.99e-07	5.65687	6.22679	1.69996	KHDRBS3	up
236249_at	1.09e-05	4.04e-07	5.65355	6.21442	1.25722	IKBIP	up
208025_s_at	1.09e-05	4.05e-07	5.65275	6.21143	3.286	HMGA2	up
222802_at	1.1e-05	4.07e-07	-5.65164	6.20733	-1.82228	EDN1	down
226388_at	1.11e-05	4.11e-07	-5.64887	6.197	-1.71941	TCEA3	down
229065_at	1.11e-05	4.12e-07	-5.64816	6.19433	-1.52196	SLC35F3	down
215355_at	1.12e-05	4.17e-07	-5.64493	6.18232	-2.15959	POU2F3	down
202872_at	1.13e-05	4.22e-07	5.64228	6.17243	1.23291	ATP6V1C1	up
240717_at	1.13e-05	4.24e-07	5.64064	6.16635	4.04072	ABCB5	up
209395_at	1.14e-05	4.28e-07	-5.63813	6.15697	-2.82937	CHI3L1	down
218657_at	1.15e-05	4.29e-07	-5.63756	6.15486	-2.33584	RAPGEFL1	down
219937_at	1.15e-05	4.3e-07	-5.63744	6.15442	-1.29949	TRHDE	down
204017_at	1.15e-05	4.31e-07	5.63658	6.15122	1.85919	KDELR3	up
221614_s_at	1.15e-05	4.31e-07	-5.63635	6.15038	-1.78187	RPH3AL	down
1554704_at	1.15e-05	4.32e-07	5.63619	6.14978	1.43749	ATP8B3	up
221909_at	1.15e-05	4.33e-07	5.63513	6.14583	1.65517	RNFT2	up
205501_at	1.15e-05	4.34e-07	5.63466	6.14405	1.88934	PDE10A	up
220635_at	1.16e-05	4.36e-07	-5.63365	6.14031	-2.45788	PSORS1C2	down
242881_x_at	1.16e-05	4.39e-07	5.63179	6.13339	2.51693	DUXAP10	up
209959_at	1.17e-05	4.4e-07	5.63127	6.13144	1.98367	NR4A3	up
209556_at	1.17e-05	4.44e-07	5.6289	6.12261	1.01873	NCDN	up
209883_at	1.18e-05	4.46e-07	5.62746	6.11729	2.43855	COLGALT2	up
219661_at	1.18e-05	4.47e-07	5.6272	6.1163	1.72097	RANBP17	up
225941_at	1.19e-05	4.52e-07	-5.62446	6.10611	-1.64573	EIF4E3	down
209791_at	1.19e-05	4.54e-07	-5.6232	6.10143	-2.33241	PADI2	down
219103_at	1.2e-05	4.55e-07	-5.62231	6.09811	-1.59315	ASAP3	down
228845_at	1.2e-05	4.56e-07	5.62186	6.09642	1.13771	PLBD2	up
219464_at	1.2e-05	4.6e-07	5.6196	6.08804	2.69696	CA14	up
227629_at	1.22e-05	4.68e-07	-5.61504	6.07106	-1.98434	PRLR	down
50965_at	1.23e-05	4.7e-07	-5.61435	6.06849	-1.05341	RAB26	down
236225_at	1.24e-05	4.75e-07	-5.61123	6.05689	-3.47394	GGT6	down
228307_at	1.25e-05	4.82e-07	-5.60767	6.04366	-1.69077	EMILIN3	down
232378_at	1.26e-05	4.84e-07	-5.60627	6.03848	-1.99076	SLC5A9	down
205455_at	1.27e-05	4.88e-07	-5.60435	6.03131	-1.7016	MST1R	down
222245_s_at	1.28e-05	4.93e-07	-5.60158	6.02104	-1.4128	FER1L4	down
206758_at	1.28e-05	4.94e-07	-5.6012	6.01963	-1.01647	EDN2	down
231104_at	1.29e-05	4.98e-07	-5.59888	6.011	-1.18045	TDRD5	down
209696_at	1.29e-05	4.99e-07	-5.59851	6.00963	-2.27218	FBP1	down
241925_x_at	1.3e-05	5.02e-07	-5.59699	6.00399	-1.45145	SLC16A7	down
216873_s_at	1.31e-05	5.1e-07	5.59297	5.98905	1.14863	ATP8B2	up
203320_at	1.31e-05	5.1e-07	5.59292	5.98887	1.21873	SH2B3	up
1552724_at	1.33e-05	5.17e-07	-5.58942	5.97586	-1.2183	RHOXF1	down
204231_s_at	1.33e-05	5.17e-07	-5.58934	5.97555	-1.19828	FAAH	down
204894_s_at	1.33e-05	5.2e-07	-5.58806	5.97083	-1.89141	AOC3	down
207605_x_at	1.33e-05	5.2e-07	-5.58791	5.97026	-2.16277	ZNF117	down
221591_s_at	1.34e-05	5.25e-07	5.58538	5.96085	1.3671	FAM64A	up
201818_at	1.35e-05	5.28e-07	5.58391	5.95541	1.01959	LPCAT1	up
1555942_a_at	1.35e-05	5.29e-07	-5.58362	5.95433	-2.4264	MIR205	down
212909_at	1.35e-05	5.29e-07	5.58345	5.9537	2.43612	LYPD1	up
1553772_at	1.35e-05	5.3e-07	-5.58272	5.95099	-1.3124	GK5	down
201772_at	1.36e-05	5.36e-07	5.57999	5.94087	1.0743	AZIN1	up
209368_at	1.37e-05	5.38e-07	-5.5793	5.9383	-1.91185	EPHX2	down
210074_at	1.37e-05	5.38e-07	-5.57918	5.93785	-2.07742	CTSV	down
1554101_a_at	1.37e-05	5.38e-07	5.57896	5.93705	1.06728	TMTC4	up
213595_s_at	1.38e-05	5.46e-07	5.57534	5.92361	1.11301	CDC42BPA	up
1553959_a_at	1.41e-05	5.56e-07	5.57073	5.90649	1.19547	B3GALT6	up
227628_at	1.41e-05	5.6e-07	5.56866	5.89883	1.4674	GPX8	up
225538_at	1.42e-05	5.65e-07	5.56657	5.89108	1.11923	ZCCHC9	up
209641_s_at	1.46e-05	5.83e-07	-5.5584	5.86078	-1.21688	ABCC3	down
227238_at	1.48e-05	5.91e-07	-5.55453	5.84645	-2.9616	MUC15	down
220326_s_at	1.49e-05	5.97e-07	5.5519	5.8367	1.23343	ARHGEF40	up
214734_at	1.51e-05	6.03e-07	-5.54921	5.82675	-2.76533	EXPH5	down
241470_x_at	1.51e-05	6.06e-07	-5.54833	5.8235	-1.33609	RASSF9	down
232662_x_at	1.51e-05	6.07e-07	-5.54781	5.82155	-1.70522	FAM213A	down
214511_x_at	1.52e-05	6.08e-07	5.54729	5.81961	2.06139	FCGR1B	up
211421_s_at	1.52e-05	6.11e-07	-5.54584	5.81424	-1.34747	RET	down
238547_at	1.52e-05	6.12e-07	5.54547	5.81287	1.03259	HEXIM2	up
218056_at	1.54e-05	6.21e-07	5.54189	5.79962	1.52403	BFAR	up
225303_at	1.54e-05	6.21e-07	5.54171	5.79896	1.19742	KIRREL	up
229113_s_at	1.55e-05	6.25e-07	5.54024	5.79354	1.14443	FAAP20	up
202557_at	1.55e-05	6.26e-07	5.53978	5.79182	1.21565	HSPA13	up
209544_at	1.56e-05	6.3e-07	5.53823	5.78606	1.10735	RIPK2	up
204883_s_at	1.56e-05	6.33e-07	5.53673	5.78052	1.09123	HUS1	up
239894_at	1.56e-05	6.34e-07	-5.53654	5.77984	-1.13814	NEBL-AS1	down
221489_s_at	1.57e-05	6.38e-07	5.53467	5.77291	2.20766	SPRY4	up
204254_s_at	1.57e-05	6.39e-07	-5.53439	5.77187	-1.44717	VDR	down
214340_at	1.57e-05	6.39e-07	-5.53437	5.77178	-1.31991	ALOX12P2	down
206377_at	1.58e-05	6.4e-07	5.53399	5.77038	2.23829	FOXF2	up
201957_at	1.58e-05	6.42e-07	-5.53322	5.76752	-1.08578	PPP1R12B	down
204140_at	1.6e-05	6.5e-07	5.53003	5.75572	1.22525	TPST1	up
236798_at	1.6e-05	6.51e-07	5.52949	5.75373	1.62572	LINC00888	up
224799_at	1.6e-05	6.53e-07	-5.52869	5.75076	-1.00455	NDFIP2	down
208614_s_at	1.61e-05	6.56e-07	-5.52751	5.74639	-1.36694	FLNB	down
217826_s_at	1.61e-05	6.58e-07	5.52682	5.74385	1.00238	UBE2J1	up
212681_at	1.62e-05	6.61e-07	5.52554	5.7391	1.03603	EPB41L3	up
204233_s_at	1.62e-05	6.63e-07	5.52485	5.73656	1.07713	CHKA	up
1553043_a_at	1.63e-05	6.68e-07	5.52272	5.72867	1.72096	CD300LF	up
225485_at	1.64e-05	6.75e-07	5.52012	5.71909	1.21025	CEP41	up
213285_at	1.65e-05	6.78e-07	-5.51906	5.71516	-2.30038	TMEM30B	down
209160_at	1.65e-05	6.78e-07	-5.51884	5.71436	-2.09781	AKR1C3	down
220591_s_at	1.66e-05	6.87e-07	-5.51548	5.70192	-1.55485	EFHC2	down
227848_at	1.67e-05	6.89e-07	-5.51469	5.699	-1.13686	PEBP4	down
228090_at	1.68e-05	6.94e-07	-5.51289	5.69232	-1.88043	NMNAT3	down
236927_at	1.71e-05	7.1e-07	-5.50678	5.66976	-1.1301	SVEP1	down
210381_s_at	1.71e-05	7.12e-07	-5.50614	5.6674	-1.15315	CCKBR	down
203610_s_at	1.72e-05	7.15e-07	5.50511	5.66358	1.04549	TRIM38	up
227134_at	1.72e-05	7.15e-07	-5.50491	5.66284	-2.26852	SYTL1	down
205620_at	1.73e-05	7.19e-07	-5.50352	5.65772	-1.04541	F10	down
203178_at	1.73e-05	7.22e-07	-5.50251	5.65399	-1.41679	GATM	down
230986_at	1.73e-05	7.23e-07	-5.50219	5.6528	-2.20958	KLF8	down
229430_at	1.73e-05	7.23e-07	5.50216	5.65271	2.18054	C8orf46	up
205493_s_at	1.73e-05	7.25e-07	5.50126	5.64939	1.8498	DPYSL4	up
214337_at	1.74e-05	7.27e-07	5.50054	5.64669	1.34953	COPA	up
226890_at	1.75e-05	7.33e-07	5.49854	5.63931	1.43879	WDR35	up
208165_s_at	1.75e-05	7.35e-07	-5.49776	5.63645	-2.71658	PRSS16	down
1559097_at	1.78e-05	7.5e-07	-5.49255	5.61721	-1.6537	LINC01550	down
235148_at	1.78e-05	7.5e-07	-5.49247	5.61693	-1.64314	KRTCAP3	down
238029_s_at	1.79e-05	7.55e-07	-5.49099	5.61146	-2.4321	SLC16A14	down
211470_s_at	1.8e-05	7.59e-07	5.48955	5.60613	3.06931	SULT1C2	up
201843_s_at	1.8e-05	7.61e-07	-5.48866	5.60285	-1.94764	EFEMP1	down
218507_at	1.84e-05	7.77e-07	-5.4832	5.58268	-1.73556	HILPDA	down
228399_at	1.85e-05	7.81e-07	-5.48198	5.5782	-2.41465	OSR1	down
207071_s_at	1.85e-05	7.84e-07	-5.48102	5.57466	-1.42866	ACO1	down
215143_at	1.88e-05	7.96e-07	5.47719	5.56055	1.69189	DPY19L2P2	up
235095_at	1.88e-05	7.99e-07	-5.4761	5.55649	-2.01885	BICDL2	down
234303_s_at	1.89e-05	8.05e-07	5.47409	5.5491	2.11198	GPR85	up
221036_s_at	1.91e-05	8.12e-07	5.47199	5.54136	1.00366	APH1B	up
219532_at	1.94e-05	8.3e-07	-5.46608	5.51956	-2.97732	ELOVL4	down
217553_at	1.99e-05	8.55e-07	5.45845	5.49147	2.15616	STEAP1B	up
229954_at	2e-05	8.59e-07	-5.45702	5.48619	-2.28451	CHDH	down
239136_at	2.02e-05	8.72e-07	-5.45329	5.47244	-1.72682	UNC5B-AS1	down
206375_s_at	2.03e-05	8.75e-07	-5.45241	5.46922	-1.34693	HSPB3	down
206080_at	2.03e-05	8.76e-07	-5.45207	5.46795	-1.01638	PLCH2	down
215239_x_at	2.04e-05	8.8e-07	-5.4509	5.46367	-2.12552	ZNF273	down
239410_at	2.04e-05	8.82e-07	5.45027	5.46132	1.43511	HK2	up
209603_at	2.07e-05	8.97e-07	-5.4459	5.44526	-3.32715	GATA3	down
234299_s_at	2.07e-05	8.97e-07	5.44588	5.44518	1.31456	NIN	up
201540_at	2.08e-05	9.02e-07	-5.44428	5.43927	-1.68816	FHL1	down
219319_at	2.08e-05	9.03e-07	-5.44404	5.4384	-1.58466	HIF3A	down
209397_at	2.08e-05	9.04e-07	5.44377	5.43739	1.08211	ME2	up
226270_at	2.08e-05	9.04e-07	5.44367	5.43703	1.04037	EXOC2	up
238622_at	2.09e-05	9.12e-07	5.44137	5.42856	1.11852	RAP2B	up
243541_at	2.09e-05	9.13e-07	-5.4412	5.42794	-2.31478	IL31RA	down
239466_at	2.09e-05	9.14e-07	5.4408	5.42649	1.2415	DUBR	up
204065_at	2.09e-05	9.14e-07	5.4408	5.42646	1.03796	CHST10	up
238508_at	2.1e-05	9.18e-07	5.43974	5.42258	1.13748	DBF4B	up
232027_at	2.12e-05	9.28e-07	-5.43696	5.41236	-1.93286	SYNE1	down
235088_at	2.13e-05	9.31e-07	5.43613	5.4093	1.22967	C4orf46	up
230464_at	2.13e-05	9.33e-07	-5.43564	5.4075	-1.95366	S1PR5	down
1555555_at	2.17e-05	9.51e-07	5.43053	5.38869	1.29335	BBS9	up
228607_at	2.17e-05	9.52e-07	5.43019	5.38745	2.07408	OAS2	up
238983_at	2.17e-05	9.54e-07	-5.42983	5.38614	-2.01372	NSUN7	down
1558762_a_at	2.18e-05	9.59e-07	5.42835	5.38068	1.19982	ZNF789	up
210451_at	2.2e-05	9.69e-07	-5.42568	5.37085	-2.31347	PKLR	down
218963_s_at	2.21e-05	9.72e-07	-5.42492	5.36808	-2.88851	KRT23	down
207116_s_at	2.21e-05	9.72e-07	5.42488	5.36793	2.37401	GAPDHS	up
204033_at	2.22e-05	9.77e-07	5.42346	5.36272	1.31742	TRIP13	up
205142_x_at	2.22e-05	9.79e-07	5.42306	5.36122	1.62661	ABCD1	up
222234_s_at	2.26e-05	9.97e-07	5.41816	5.34324	1.62684	DBNDD1	up
1553713_a_at	2.27e-05	1e-06	5.41631	5.33643	1.04698	RHEBL1	up
202289_s_at	2.27e-05	1.01e-06	-5.41552	5.33352	-1.69228	TACC2	down
208600_s_at	2.28e-05	1.01e-06	5.41488	5.33116	2.39909	GPR39	up
226846_at	2.29e-05	1.02e-06	-5.4124	5.32206	-1.4255	PHYHD1	down
207884_at	2.3e-05	1.03e-06	-5.4106	5.31544	-1.16094	GUCY2D	down
204259_at	2.31e-05	1.03e-06	-5.40986	5.31275	-1.97197	MMP7	down
232056_at	2.31e-05	1.03e-06	-5.40916	5.31016	-3.07176	SCEL	down
213568_at	2.32e-05	1.04e-06	-5.40719	5.30293	-1.99941	OSR2	down
244498_x_at	2.33e-05	1.04e-06	5.40674	5.30126	1.13669	UBE2Q2L	up
238823_at	2.33e-05	1.04e-06	5.40671	5.30116	1.17407	FMNL3	up
219946_x_at	2.33e-05	1.04e-06	-5.40636	5.29988	-1.99004	MYH14	down
205687_at	2.34e-05	1.05e-06	5.40463	5.29354	1.28168	UBFD1	up
225807_at	2.34e-05	1.05e-06	-5.40455	5.29323	-1.39519	AJUBA	down
230792_at	2.34e-05	1.05e-06	-5.40404	5.29136	-2.35914	FAAH2	down
207981_s_at	2.35e-05	1.05e-06	-5.4035	5.28939	-2.37855	ESRRG	down
200900_s_at	2.39e-05	1.08e-06	5.39676	5.26467	1.41227	M6PR	up
215425_at	2.4e-05	1.08e-06	-5.39606	5.26208	-1.69673	BTG3	down
243492_at	2.4e-05	1.09e-06	5.39587	5.26138	1.06637	THEM4	up
210233_at	2.4e-05	1.09e-06	5.39552	5.26011	1.70902	IL1RAP	up
219511_s_at	2.42e-05	1.1e-06	-5.39291	5.25052	-1.76212	SNCAIP	down
204584_at	2.45e-05	1.11e-06	5.38986	5.23933	2.41525	L1CAM	up
209354_at	2.46e-05	1.12e-06	5.38827	5.23351	1.00091	TNFRSF14	up
219468_s_at	2.46e-05	1.12e-06	5.38768	5.23133	1.02739	CUEDC1	up
205977_s_at	2.47e-05	1.12e-06	-5.38694	5.22863	-1.94026	EPHA1	down
235639_at	2.49e-05	1.13e-06	5.38419	5.21855	2.38234	CDH19	up
229252_at	2.49e-05	1.14e-06	-5.38389	5.21745	-2.5546	ATG9B	down
218726_at	2.5e-05	1.14e-06	5.3834	5.21564	1.30009	HJURP	up
228567_at	2.5e-05	1.14e-06	-5.38265	5.2129	-1.16578	GAN	down
242283_at	2.54e-05	1.16e-06	5.37817	5.1965	1.68841	DNAH14	up
214710_s_at	2.54e-05	1.16e-06	5.37792	5.19556	1.21478	CCNB1	up
230360_at	2.56e-05	1.17e-06	-5.37579	5.18774	-2.52949	GLDN	down
1554253_a_at	2.56e-05	1.17e-06	-5.37535	5.18616	-2.86119	CERS3	down
229004_at	2.57e-05	1.18e-06	-5.37459	5.18335	-2.0525	ADAMTS15	down
241356_at	2.57e-05	1.18e-06	-5.37417	5.18184	-2.66958	SDR42E1	down
204734_at	2.57e-05	1.18e-06	-5.37396	5.18105	-3.71758	KRT15	down
214036_at	2.59e-05	1.19e-06	-5.37223	5.17473	-1.77536	EFNA5	down
227782_at	2.6e-05	1.2e-06	-5.37027	5.16754	-2.74401	ZBTB7C	down
239006_at	2.64e-05	1.21e-06	-5.36656	5.15397	-2.16197	SLC26A7	down
1554748_at	2.64e-05	1.22e-06	-5.36613	5.15237	-1.71634	CLCNKB	down
231871_at	2.65e-05	1.22e-06	5.36499	5.1482	1.07049	GPR180	up
226303_at	2.65e-05	1.22e-06	-5.36492	5.14794	-1.86871	PGM5	down
218849_s_at	2.66e-05	1.23e-06	-5.36336	5.14223	-2.4404	PPP1R13L	down
207571_x_at	2.66e-05	1.23e-06	5.36301	5.14096	1.32697	THEMIS2	up
220412_x_at	2.7e-05	1.25e-06	-5.35938	5.12767	-1.96286	KCNK7	down
235267_at	2.71e-05	1.25e-06	5.35783	5.12201	1.3133	MAGI2-AS3	up
202148_s_at	2.71e-05	1.26e-06	5.35763	5.12127	1.04441	PYCR1	up
232155_at	2.71e-05	1.26e-06	5.35754	5.12094	1.51913	RNF213	up
230009_at	2.73e-05	1.26e-06	5.3559	5.11492	1.06822	FAM118B	up
202947_s_at	2.74e-05	1.27e-06	5.35401	5.10802	1.99385	GYPC	up
229598_at	2.76e-05	1.29e-06	-5.35142	5.09854	-1.42864	COBLL1	down
236641_at	2.76e-05	1.29e-06	5.35134	5.09826	1.51158	KIF14	up
201272_at	2.78e-05	1.29e-06	5.35017	5.09399	1.21661	AKR1B1	up
207761_s_at	2.78e-05	1.29e-06	-5.34992	5.09304	-1.61723	METTL7A	down
228457_at	2.8e-05	1.3e-06	-5.34795	5.08584	-1.26762	PPM1L	down
222549_at	2.81e-05	1.31e-06	-5.347	5.08236	-2.5621	CLDN1	down
209279_s_at	2.82e-05	1.31e-06	-5.34564	5.0774	-1.49614	NSDHL	down
215983_s_at	2.84e-05	1.33e-06	5.34245	5.06575	1.39138	UBXN8	up
238577_s_at	2.85e-05	1.33e-06	-5.34189	5.06369	-1.82514	TSHZ2	down
218966_at	2.85e-05	1.33e-06	-5.34152	5.06235	-1.69676	MYO5C	down
219230_at	2.85e-05	1.34e-06	-5.34123	5.06126	-1.83815	TMEM100	down
1554660_a_at	2.9e-05	1.36e-06	5.3362	5.04288	1.03691	CNST	up
230378_at	2.95e-05	1.39e-06	-5.33086	5.02339	-1.18662	SCGB3A1	down
206595_at	2.95e-05	1.39e-06	-5.33054	5.02221	-3.61403	CST6	down
219120_at	2.97e-05	1.4e-06	5.32809	5.01326	1.01648	WDCP	up
210042_s_at	3e-05	1.42e-06	5.32487	5.00151	1.33672	CTSZ	up
212552_at	3.01e-05	1.43e-06	5.32414	4.99884	1.11113	HPCAL1	up
230417_at	3.01e-05	1.43e-06	-5.32391	4.99802	-1.24928	GALNT16	down
242009_at	3.01e-05	1.43e-06	-5.32362	4.99695	-1.69353	SLC6A4	down
226473_at	3.03e-05	1.44e-06	5.32146	4.98904	1.23956	CBX2	up
210045_at	3.06e-05	1.46e-06	-5.31784	4.97586	-1.47739	IDH2	down
210715_s_at	3.11e-05	1.48e-06	-5.31347	4.95991	-2.44288	SPINT2	down
206715_at	3.16e-05	1.51e-06	5.30892	4.94329	2.12045	TFEC	up
206345_s_at	3.18e-05	1.52e-06	-5.30707	4.93656	-1.96422	PON1	down
214460_at	3.19e-05	1.53e-06	5.30581	4.93195	1.99062	LSAMP	up
226187_at	3.21e-05	1.54e-06	-5.30339	4.92313	-2.11	CDS1	down
231372_at	3.22e-05	1.55e-06	-5.30176	4.91719	-1.35214	SLC25A48	down
209892_at	3.22e-05	1.55e-06	5.30172	4.91706	1.08495	FUT4	up
219584_at	3.24e-05	1.56e-06	5.30012	4.9112	2.87299	PLA1A	up
223605_at	3.25e-05	1.57e-06	-5.29903	4.90723	-2.1976	SLC25A18	down
1562460_at	3.25e-05	1.57e-06	5.29896	4.90699	1.09521	CNDP2	up
232752_at	3.25e-05	1.57e-06	-5.29825	4.90438	-2.05448	LOXL1-AS1	down
221004_s_at	3.25e-05	1.57e-06	5.29805	4.90368	1.56472	ITM2C	up
228462_at	3.26e-05	1.58e-06	-5.29713	4.90032	-1.92102	IRX2	down
209198_s_at	3.27e-05	1.59e-06	5.29618	4.89687	1.88485	SYT11	up
204718_at	3.28e-05	1.59e-06	-5.29484	4.89196	-2.62411	EPHB6	down
205160_at	3.34e-05	1.62e-06	-5.28995	4.87416	-1.46404	PEX11A	down
231855_at	3.34e-05	1.62e-06	5.28971	4.87328	1.19673	KIAA1524	up
1554918_a_at	3.35e-05	1.63e-06	5.28845	4.86869	1.27446	ABCC4	up
204765_at	3.38e-05	1.65e-06	-5.28598	4.85969	-1.58223	ARHGEF5	down
241382_at	3.4e-05	1.66e-06	-5.2834	4.85031	-3.34357	PCP4L1	down
227829_at	3.4e-05	1.66e-06	-5.28335	4.85013	-1.63343	LARGE2	down
238013_at	3.43e-05	1.68e-06	5.28135	4.84282	1.67998	PLEKHA2	up
208447_s_at	3.43e-05	1.68e-06	5.28078	4.84078	1.02957	PRPS1	up
236035_at	3.51e-05	1.72e-06	-5.27392	4.81579	-1.60095	FZD1	down
202173_s_at	3.54e-05	1.74e-06	5.2711	4.80555	1.30734	VEZF1	up
204109_s_at	3.57e-05	1.76e-06	5.26824	4.79513	1.13686	NFYA	up
230788_at	3.59e-05	1.77e-06	5.26644	4.78858	1.39554	GCNT2	up
219376_at	3.6e-05	1.78e-06	5.26605	4.78716	1.31693	ZNF322	up
219105_x_at	3.6e-05	1.78e-06	5.26585	4.78646	1.04182	ORC6	up
219076_s_at	3.61e-05	1.78e-06	-5.26498	4.78328	-1.53766	PXMP2	down
238075_at	3.62e-05	1.79e-06	5.26365	4.77844	1.51801	CHEK1	up
219388_at	3.62e-05	1.79e-06	-5.26355	4.7781	-3.18038	GRHL2	down
201829_at	3.62e-05	1.8e-06	-5.26305	4.77628	-1.12976	NET1	down
235141_at	3.63e-05	1.8e-06	-5.26252	4.77432	-1.97431	MARVELD2	down
237288_at	3.64e-05	1.81e-06	-5.26151	4.77067	-1.05051	TGM7	down
204244_s_at	3.69e-05	1.84e-06	5.25696	4.75413	1.08398	DBF4	up
231121_at	3.71e-05	1.85e-06	5.25586	4.75011	1.24714	HPS3	up
224501_at	3.72e-05	1.86e-06	-5.25405	4.74355	-1.00596	PERM1	down
217781_s_at	3.73e-05	1.86e-06	5.25384	4.74279	1.11057	ZNF106	up
241412_at	3.75e-05	1.87e-06	-5.25199	4.73607	-2.25012	BTC	down
212120_at	3.75e-05	1.88e-06	5.25135	4.73376	1.03583	RHOQ	up
223344_s_at	3.79e-05	1.9e-06	5.24889	4.72481	1.86732	MS4A7	up
222555_s_at	3.82e-05	1.92e-06	5.24544	4.71229	1.28741	MRPL44	up
219368_at	3.83e-05	1.93e-06	-5.24455	4.70904	-2.17006	NAP1L2	down
226810_at	3.83e-05	1.93e-06	-5.24433	4.70824	-1.20501	OGFRL1	down
209875_s_at	3.87e-05	1.95e-06	5.24098	4.69609	3.21552	SPP1	up
213832_at	3.88e-05	1.96e-06	-5.23999	4.69249	-2.20399	KCND3	down
202668_at	3.92e-05	1.98e-06	-5.23732	4.68281	-1.87801	EFNB2	down
218796_at	3.92e-05	1.99e-06	-5.23664	4.68032	-2.59454	FERMT1	down
205259_at	3.93e-05	1.99e-06	-5.23606	4.67822	-1.52924	NR3C2	down
222717_at	3.95e-05	2e-06	-5.2343	4.67185	-1.86535	SDPR	down
235479_at	3.95e-05	2.01e-06	5.23402	4.67084	1.21462	CPEB2	up
222454_s_at	3.97e-05	2.01e-06	5.23281	4.66644	1.18709	PARVA	up
206482_at	3.97e-05	2.02e-06	-5.23251	4.66534	-2.00331	PTK6	down
219610_at	3.99e-05	2.03e-06	-5.23092	4.65957	-1.172	ARHGEF28	down
227099_s_at	4e-05	2.04e-06	5.22993	4.65601	1.21894	C11orf96	up
1558687_a_at	4.03e-05	2.05e-06	-5.22774	4.64806	-2.66288	FOXN1	down
1552410_at	4.05e-05	2.07e-06	-5.22583	4.64112	-1.44621	CLEC4F	down
205613_at	4.05e-05	2.07e-06	-5.22576	4.64087	-1.13649	SYT17	down
228880_at	4.06e-05	2.07e-06	5.22508	4.6384	1.18576	NAT8L	up
209254_at	4.06e-05	2.08e-06	5.22457	4.63658	1.21137	KLHDC10	up
232267_at	4.07e-05	2.08e-06	-5.22382	4.63383	-1.55901	ADGRD1	down
213988_s_at	4.08e-05	2.09e-06	5.22303	4.63099	1.07695	SAT1	up
235515_at	4.18e-05	2.15e-06	-5.2158	4.60477	-2.02287	SYNE4	down
222932_at	4.19e-05	2.16e-06	-5.21485	4.60133	-1.11635	EHF	down
223732_at	4.21e-05	2.17e-06	-5.21313	4.5951	-1.52054	SLC23A1	down
1554332_a_at	4.22e-05	2.18e-06	5.21243	4.59256	1.97461	SLCO4A1-AS1	up
220149_at	4.23e-05	2.19e-06	-5.21121	4.58813	-2.68246	C2orf54	down
1563088_a_at	4.3e-05	2.22e-06	-5.20652	4.57116	-2.46654	AATBC	down
217771_at	4.31e-05	2.23e-06	5.20595	4.56912	1.07579	GOLM1	up
222940_at	4.33e-05	2.25e-06	-5.20402	4.56213	-2.41834	SULT1E1	down
205248_at	4.34e-05	2.25e-06	-5.20334	4.55965	-1.05115	DOPEY2	down
204994_at	4.4e-05	2.29e-06	5.19935	4.54521	1.60422	MX2	up
221575_at	4.42e-05	2.3e-06	5.19808	4.54062	1.0407	SCLY	up
237981_at	4.46e-05	2.32e-06	-5.19549	4.53125	-1.32344	CMYA5	down
228741_s_at	4.47e-05	2.33e-06	-5.19458	4.52796	-1.37542	HCN3	down
203571_s_at	4.49e-05	2.34e-06	-5.19315	4.52278	-2.01682	ADIRF	down
228565_at	4.5e-05	2.35e-06	-5.19196	4.51848	-1.3592	KIAA1804	down
203560_at	4.53e-05	2.37e-06	5.18959	4.50991	1.10874	GGH	up
212807_s_at	4.55e-05	2.38e-06	5.18863	4.50645	1.34808	SORT1	up
242470_at	4.55e-05	2.38e-06	5.18809	4.5045	1.34637	EID2B	up
228490_at	4.56e-05	2.39e-06	5.18746	4.50221	1.41598	ABHD2	up
204825_at	4.63e-05	2.44e-06	5.18246	4.48415	1.31687	MELK	up
223520_s_at	4.63e-05	2.44e-06	5.18231	4.48358	1.15981	KIF13A	up
1552695_a_at	4.64e-05	2.45e-06	5.1812	4.47959	1.65377	SLC2A13	up
226755_at	4.67e-05	2.47e-06	-5.17869	4.47051	-3.12186	MIR205HG	down
1554195_a_at	4.68e-05	2.47e-06	-5.17826	4.46894	-2.55705	C5orf46	down
1561394_s_at	4.7e-05	2.48e-06	5.17721	4.46515	1.71138	KIAA1755	up
202075_s_at	4.77e-05	2.53e-06	5.17195	4.44616	1.01952	PLTP	up
224859_at	4.78e-05	2.54e-06	5.17131	4.44387	1.05953	CD276	up
223315_at	4.8e-05	2.55e-06	-5.17039	4.44052	-1.60248	NTN4	down
207908_at	4.8e-05	2.55e-06	-5.17005	4.4393	-4.4109	KRT2	down
225840_at	4.83e-05	2.57e-06	-5.16771	4.43087	-1.09205	TEF	down
40273_at	4.89e-05	2.61e-06	5.16438	4.41885	1.18098	SPHK2	up
219131_at	4.9e-05	2.61e-06	-5.16364	4.41615	-1.61278	UBIAD1	down
219092_s_at	4.9e-05	2.61e-06	-5.16363	4.41613	-1.17086	IPPK	down
224790_at	4.91e-05	2.62e-06	5.16286	4.41336	1.15943	ASAP1	up
201425_at	4.91e-05	2.62e-06	-5.16281	4.41317	-2.13284	ALDH2	down
206043_s_at	4.93e-05	2.63e-06	-5.16171	4.4092	-1.842	ATP2C2	down
204154_at	5.04e-05	2.7e-06	-5.15504	4.38513	-2.15687	CDO1	down
226876_at	5.04e-05	2.7e-06	5.15492	4.3847	1.45324	FAM101B	up
243861_at	5.04e-05	2.7e-06	5.1547	4.3839	1.15278	FNIP1	up
220058_at	5.06e-05	2.72e-06	5.15329	4.37885	1.03221	GID4	up
213325_at	5.06e-05	2.72e-06	5.15327	4.37875	1.48594	NECTIN3	up
219727_at	5.06e-05	2.72e-06	-5.15276	4.37691	-2.038	DUOX2	down
228745_at	5.1e-05	2.75e-06	5.15004	4.36712	1.05636	SGTB	up
228312_at	5.1e-05	2.76e-06	-5.14947	4.36505	-1.24572	PI16	down
204179_at	5.12e-05	2.77e-06	-5.1485	4.36154	-2.51886	MB	down
243011_at	5.12e-05	2.77e-06	5.14793	4.35949	1.02537	NXPE3	up
224753_at	5.25e-05	2.85e-06	5.14108	4.3348	1.11021	CDCA5	up
212335_at	5.26e-05	2.85e-06	5.14033	4.33213	1.14578	GNS	up
204947_at	5.27e-05	2.86e-06	5.14008	4.33121	1.02301	E2F1	up
205458_at	5.27e-05	2.86e-06	5.13998	4.33085	1.62334	MC1R	up
229657_at	5.3e-05	2.88e-06	-5.138	4.32373	-2.06126	THRB	down
209687_at	5.32e-05	2.89e-06	-5.13682	4.31946	-1.89815	CXCL12	down
203410_at	5.33e-05	2.9e-06	5.13583	4.3159	1.03342	AP3M2	up
201196_s_at	5.35e-05	2.91e-06	5.1351	4.31327	1.10547	AMD1	up
1552620_at	5.39e-05	2.94e-06	-5.13202	4.30217	-2.92502	SPRR4	down
229221_at	5.42e-05	2.96e-06	5.13063	4.29717	1.20366	CD44	up
1553333_at	5.43e-05	2.97e-06	-5.12963	4.29357	-1.20395	MAB21L3	down
221610_s_at	5.46e-05	2.99e-06	-5.12818	4.28837	-1.83458	STAP2	down
203126_at	5.47e-05	3e-06	-5.12732	4.28526	-1.58295	IMPA2	down
241703_at	5.52e-05	3.03e-06	-5.12467	4.27575	-1.73928	RUNDC3B	down
212218_s_at	5.57e-05	3.06e-06	-5.12172	4.26513	-1.91529	FASN	down
203238_s_at	5.58e-05	3.07e-06	-5.12104	4.26266	-1.46599	NOTCH3	down
1561331_at	5.6e-05	3.08e-06	5.11997	4.25882	1.89993	ERVMER61-1	up
209408_at	5.62e-05	3.09e-06	5.1187	4.25428	1.06343	KIF2C	up
219747_at	5.69e-05	3.14e-06	-5.11513	4.24144	-1.48464	NDNF	down
201117_s_at	5.69e-05	3.14e-06	-5.11499	4.24092	-1.2245	CPE	down
221470_s_at	5.7e-05	3.15e-06	-5.11424	4.23823	-2.20153	IL37	down
213787_s_at	5.7e-05	3.15e-06	-5.11408	4.23763	-1.51689	EBP	down
203576_at	5.73e-05	3.17e-06	-5.11262	4.23241	-1.60475	BCAT2	down
218084_x_at	5.82e-05	3.23e-06	5.10696	4.21206	1.53573	FXYD5	up
223377_x_at	5.93e-05	3.29e-06	-5.10199	4.19422	-1.23643	CISH	down
223828_s_at	6e-05	3.34e-06	-5.09821	4.18062	-1.38631	LGALS12	down
222265_at	6.01e-05	3.35e-06	-5.09791	4.17955	-1.11065	TNS4	down
205381_at	6.03e-05	3.36e-06	-5.0965	4.1745	-1.76155	LRRC17	down
1559235_a_at	6.05e-05	3.37e-06	5.09562	4.17132	1.69323	SOX30	up
219167_at	6.05e-05	3.37e-06	-5.09562	4.17131	-1.12492	RASL12	down
200862_at	6.06e-05	3.39e-06	-5.09467	4.16793	-1.73999	DHCR24	down
209276_s_at	6.06e-05	3.39e-06	-5.09465	4.16785	-1.42088	GLRX	down
204379_s_at	6.06e-05	3.39e-06	-5.0945	4.1673	-2.96509	FGFR3	down
210880_s_at	6.07e-05	3.39e-06	-5.09414	4.16601	-2.0624	EFS	down
230076_at	6.07e-05	3.4e-06	-5.09378	4.16473	-1.8112	PITPNM3	down
1552557_a_at	6.07e-05	3.4e-06	-5.09357	4.16397	-1.23717	ZDHHC15	down
235334_at	6.13e-05	3.44e-06	5.09025	4.15206	2.07566	ST6GALNAC3	up
205290_s_at	6.24e-05	3.51e-06	-5.08517	4.13383	-1.43441	BMP2	down
228438_at	6.25e-05	3.51e-06	5.08468	4.13208	1.71793	MSC-AS1	up
205832_at	6.26e-05	3.52e-06	-5.08413	4.13011	-2.49233	CPA4	down
236577_at	6.37e-05	3.6e-06	-5.07839	4.10951	-1.43164	PRDM6	down
242602_x_at	6.4e-05	3.62e-06	-5.07711	4.10495	-1.01829	ZNF254	down
219832_s_at	6.47e-05	3.67e-06	-5.07341	4.09166	-1.33573	HOXC13	down
205728_at	6.52e-05	3.69e-06	-5.07132	4.08418	-1.88742	TENM1	down
238746_at	6.53e-05	3.7e-06	-5.07084	4.08245	-1.63033	PXMP4	down
219390_at	6.58e-05	3.74e-06	5.06813	4.07276	1.2504	FKBP14	up
228329_at	6.59e-05	3.74e-06	-5.06774	4.07136	-1.35311	DAB1	down
206217_at	6.59e-05	3.75e-06	-5.06755	4.07067	-1.19758	EDA	down
1554586_a_at	6.61e-05	3.76e-06	5.06674	4.06778	1.22862	RHOBTB2	up
238045_at	6.63e-05	3.78e-06	5.06506	4.06176	1.08168	TMEM65	up
205498_at	6.63e-05	3.78e-06	-5.06488	4.0611	-2.06386	GHR	down
238241_at	6.64e-05	3.79e-06	5.06469	4.06043	1.18513	EPHA5-AS1	up
206234_s_at	6.64e-05	3.79e-06	5.06426	4.05889	1.10384	MMP17	up
236312_at	6.64e-05	3.79e-06	5.06425	4.05884	1.27125	MAD2L1	up
1568933_at	6.67e-05	3.81e-06	5.06296	4.05424	1.77199	LYPD8	up
242687_at	6.67e-05	3.82e-06	-5.06238	4.05215	-2.19118	FAM160A1	down
210447_at	6.7e-05	3.84e-06	5.06086	4.04672	1.74194	GLUD2	up
225400_at	6.74e-05	3.87e-06	5.05894	4.03987	1.15383	TSEN15	up
213942_at	6.75e-05	3.88e-06	-5.05844	4.03806	-1.19574	MEGF6	down
235545_at	6.78e-05	3.89e-06	5.05724	4.03378	1.43122	DEPDC1	up
203627_at	6.86e-05	3.94e-06	5.05376	4.0213	1.23554	IGF1R	up
227970_at	6.88e-05	3.96e-06	-5.05246	4.01666	-1.06671	GPR157	down
202003_s_at	6.9e-05	3.98e-06	-5.05165	4.01377	-1.24465	ACAA2	down
208682_s_at	6.92e-05	3.99e-06	5.05037	4.00918	1.0191	MAGED2	up
1556429_a_at	6.98e-05	4.03e-06	5.04777	3.99988	1.33593	TBC1D31	up
228575_at	6.98e-05	4.04e-06	-5.04735	3.99837	-2.61474	IL20RB	down
235305_s_at	6.99e-05	4.05e-06	-5.04681	3.99646	-1.40781	ECHDC2	down
202826_at	7.02e-05	4.07e-06	-5.04561	3.99217	-2.0916	SPINT1	down
226884_at	7.1e-05	4.12e-06	-5.04213	3.97973	-1.8376	LRRN1	down
223611_s_at	7.14e-05	4.15e-06	-5.04043	3.97364	-1.05155	LNX1	down
223468_s_at	7.19e-05	4.18e-06	-5.03791	3.96464	-1.62869	RGMA	down
230863_at	7.26e-05	4.23e-06	5.03515	3.95479	3.32102	LRP2	up
229764_at	7.28e-05	4.24e-06	-5.03416	3.95126	-2.35325	TPRG1	down
210325_at	7.3e-05	4.26e-06	-5.03318	3.94773	-2.80154	CD1A	down
205954_at	7.31e-05	4.27e-06	5.03278	3.9463	2.70926	RXRG	up
209592_s_at	7.31e-05	4.28e-06	5.03203	3.94364	1.01459	DCAF7	up
1558281_a_at	7.34e-05	4.29e-06	-5.031	3.93995	-1.18968	TMEM184A	down
228072_at	7.35e-05	4.3e-06	-5.03044	3.93795	-1.28349	SYT12	down
243582_at	7.37e-05	4.32e-06	-5.02928	3.93381	-3.54017	SH3RF2	down
212402_at	7.4e-05	4.34e-06	5.02826	3.93017	1.07474	ZC3H13	up
204740_at	7.42e-05	4.36e-06	-5.02719	3.92637	-2.06128	CNKSR1	down
219756_s_at	7.43e-05	4.36e-06	-5.02664	3.9244	-2.75223	POF1B	down
209656_s_at	7.46e-05	4.38e-06	-5.02549	3.9203	-1.6187	TMEM47	down
203456_at	7.52e-05	4.43e-06	5.02278	3.9106	1.00526	PRAF2	up
1554478_a_at	7.53e-05	4.44e-06	5.02225	3.90874	1.06723	HEATR3	up
214078_at	7.6e-05	4.48e-06	-5.01981	3.90002	-1.11589	PAK3	down
209220_at	7.69e-05	4.53e-06	-5.01634	3.88766	-1.87983	GPC3	down
219218_at	7.73e-05	4.56e-06	5.01473	3.8819	1.01978	BAHCC1	up
222746_s_at	7.74e-05	4.57e-06	-5.01405	3.87948	-1.4918	BSPRY	down
218727_at	7.8e-05	4.61e-06	5.01169	3.87106	1.21027	SLC38A7	up
238964_at	7.85e-05	4.66e-06	5.00923	3.86227	1.2664	FIGN	up
1554155_at	7.88e-05	4.68e-06	5.00795	3.85773	1.05512	MCPH1	up
207547_s_at	7.9e-05	4.7e-06	-5.00696	3.85421	-1.65052	FAM107A	down
218627_at	7.92e-05	4.71e-06	5.00637	3.85209	1.08933	DRAM1	up
220651_s_at	7.95e-05	4.73e-06	5.00521	3.84796	1.24007	MCM10	up
229578_at	7.98e-05	4.75e-06	-5.00366	3.84242	-1.11163	JPH2	down
206167_s_at	7.98e-05	4.76e-06	-5.00351	3.84191	-1.41044	ARHGAP6	down
214600_at	8.02e-05	4.78e-06	5.00228	3.83751	1.19406	TEAD1	up
36865_at	8.09e-05	4.83e-06	4.99936	3.8271	1.04891	ANGEL1	up
202790_at	8.12e-05	4.85e-06	-4.99839	3.82366	-1.23596	CLDN7	down
229401_at	8.12e-05	4.85e-06	-4.99811	3.82268	-1.27436	IL17RE	down
229822_at	8.2e-05	4.91e-06	4.99502	3.81165	1.07459	PARVB	up
1569003_at	8.2e-05	4.91e-06	4.99467	3.81043	1.39357	VMP1	up
218678_at	8.24e-05	4.94e-06	4.99343	3.80599	1.874	NES	up
229169_at	8.36e-05	5.02e-06	-4.98884	3.78966	-1.57216	CFAP70	down
206205_at	8.38e-05	5.04e-06	4.988	3.78668	1.31322	MPHOSPH9	up
229168_at	8.39e-05	5.04e-06	-4.98774	3.78576	-1.21451	COL23A1	down
211658_at	8.43e-05	5.07e-06	-4.98637	3.78087	-1.02984	PRDX2	down
223816_at	8.45e-05	5.09e-06	-4.9853	3.77709	-1.63897	SLC46A2	down
239853_at	8.47e-05	5.11e-06	-4.9841	3.7728	-2.14127	KLC3	down
204204_at	8.47e-05	5.11e-06	-4.98407	3.77268	-1.29071	SLC31A2	down
226101_at	8.6e-05	5.2e-06	4.97921	3.75543	1.17892	PRKCE	up
219716_at	8.6e-05	5.21e-06	4.97898	3.75461	1.31176	APOL6	up
206605_at	8.61e-05	5.22e-06	-4.97854	3.75302	-2.70479	ENDOU	down
219962_at	8.61e-05	5.22e-06	-4.97832	3.75226	-1.20759	ACE2	down
223991_s_at	8.62e-05	5.23e-06	4.97786	3.7506	1.11739	GALNT2	up
205311_at	8.66e-05	5.26e-06	-4.97661	3.74618	-1.18312	DDC	down
228568_at	8.66e-05	5.26e-06	-4.97648	3.74571	-1.78268	MYZAP	down
233337_s_at	8.67e-05	5.27e-06	4.97588	3.74358	2.02129	SEZ6L2	up
1553989_a_at	8.68e-05	5.28e-06	-4.97548	3.74215	-2.501	ATP6V1C2	down
202436_s_at	8.68e-05	5.28e-06	-4.97523	3.74128	-1.62169	CYP1B1	down
226338_at	8.68e-05	5.29e-06	4.97469	3.73934	1.45611	TMEM55A	up
215243_s_at	8.7e-05	5.31e-06	-4.97407	3.73714	-2.32001	GJB3	down
223821_s_at	8.7e-05	5.31e-06	-4.97389	3.7365	-2.47073	SUSD4	down
242455_at	8.74e-05	5.34e-06	4.97226	3.73073	2.55046	POU3F2	up
219916_s_at	8.74e-05	5.34e-06	-4.97209	3.7301	-2.19021	RNF39	down
213060_s_at	8.76e-05	5.36e-06	-4.97137	3.72756	-1.90073	CHI3L2	down
38340_at	8.78e-05	5.37e-06	-4.97089	3.72585	-1.281	HIP1R	down
1557616_at	8.86e-05	5.44e-06	4.96742	3.71351	1.13599	ZNF496	up
205016_at	8.89e-05	5.46e-06	-4.96641	3.70993	-1.74068	TGFA	down
209822_s_at	8.96e-05	5.51e-06	4.96406	3.70158	1.59955	VLDLR	up
231384_at	9.07e-05	5.58e-06	-4.96044	3.68873	-1.70044	GRIN2A	down
207206_s_at	9.07e-05	5.58e-06	-4.96036	3.68845	-2.08026	ALOX12	down
219764_at	9.14e-05	5.64e-06	-4.95752	3.67838	-1.99508	FZD10	down
220848_x_at	9.14e-05	5.64e-06	-4.95735	3.67776	-1.00379	OBP2A	down
1555876_at	9.15e-05	5.65e-06	4.95698	3.67647	1.17957	SRGAP1	up
205911_at	9.2e-05	5.7e-06	-4.95462	3.66806	-1.07801	PTH1R	down
219369_s_at	9.23e-05	5.72e-06	-4.9537	3.66481	-1.48128	OTUB2	down
219886_at	9.24e-05	5.73e-06	4.95307	3.66258	1.0182	CEP97	up
206156_at	9.28e-05	5.77e-06	-4.95148	3.65692	-2.34018	GJB5	down
206737_at	9.35e-05	5.81e-06	-4.94937	3.64946	-1.13362	WNT11	down
229515_at	9.36e-05	5.83e-06	-4.94874	3.64722	-1.55584	PAWR	down
204375_at	9.37e-05	5.84e-06	-4.94826	3.64553	-1.53568	CLSTN3	down
229802_at	9.61e-05	6e-06	4.94096	3.61963	1.66922	WISP1	up
216347_s_at	9.61e-05	6e-06	-4.94083	3.61917	-1.08946	PPP1R13B	down
230697_at	9.69e-05	6.06e-06	4.93805	3.60933	1.12824	BBS5	up
231050_at	9.73e-05	6.1e-06	-4.93619	3.60274	-1.39365	HRASLS5	down
239002_at	9.86e-05	6.19e-06	4.93226	3.58882	1.20151	ASPM	up
235238_at	9.91e-05	6.23e-06	4.93084	3.58381	2.20636	SHC4	up
1555904_at	0.0001	6.33e-06	-4.92642	3.56813	-1.26051	FRY	down
212148_at	0.0001	6.33e-06	-4.92615	3.5672	-1.77247	PBX1	down
214663_at	0.0001	6.34e-06	4.92611	3.56705	1.59657	DSTYK	up
207920_x_at	0.000101	6.36e-06	4.92519	3.56379	1.06718	ZFX	up
225439_at	0.000101	6.38e-06	4.92439	3.56097	1.17816	NUDCD1	up
1557380_at	0.000101	6.38e-06	-4.92415	3.5601	-1.22662	AGAP11	down
229641_at	0.000101	6.42e-06	-4.92266	3.55485	-1.81384	CCBE1	down
1555173_at	0.000102	6.47e-06	-4.9204	3.54685	-1.76569	STX19	down
225384_at	0.000103	6.51e-06	4.91857	3.54038	1.2208	DOCK7	up
241396_at	0.000103	6.52e-06	4.91849	3.54009	1.59576	NEDD4L	up
226885_at	0.000103	6.53e-06	-4.91804	3.53849	-1.33357	RNF217	down
212768_s_at	0.000103	6.53e-06	-4.91801	3.53837	-1.64428	OLFM4	down
202901_x_at	0.000103	6.55e-06	4.91726	3.53573	1.45325	CTSS	up
235382_at	0.000103	6.56e-06	-4.91667	3.53364	-1.76301	LVRN	down
227807_at	0.000103	6.57e-06	4.91608	3.53157	1.44145	PARP9	up
235498_at	0.000103	6.58e-06	4.91592	3.531	1.32032	LRRIQ3	up
226865_at	0.000103	6.59e-06	-4.91532	3.52888	-1.3988	PLXDC2	down
1564220_a_at	0.000104	6.61e-06	4.91465	3.5265	2.05318	LINC01234	up
235687_at	0.000104	6.64e-06	-4.91353	3.52253	-1.50574	ZNF626	down
205120_s_at	0.000104	6.64e-06	4.91335	3.52192	1.16046	SGCB	up
211432_s_at	0.000104	6.65e-06	4.91289	3.52027	1.13937	TYRO3	up
219461_at	0.000105	6.71e-06	-4.91075	3.5127	-2.04228	PAK6	down
238062_at	0.000106	6.8e-06	-4.90684	3.49892	-1.37574	GPIHBP1	down
223307_at	0.000106	6.82e-06	4.9062	3.49665	1.08572	CDCA3	up
201666_at	0.000107	6.85e-06	4.90491	3.49207	1.24519	TIMP1	up
209543_s_at	0.000107	6.86e-06	-4.90442	3.49037	-1.47312	CD34	down
202828_s_at	0.000107	6.89e-06	4.90321	3.48608	1.18231	MMP14	up
212875_s_at	0.000107	6.9e-06	-4.90297	3.48523	-1.52938	C2CD2	down
230419_at	0.000109	7.05e-06	-4.89698	3.46407	-1.43344	SOX9-AS1	down
202481_at	0.000109	7.06e-06	-4.89684	3.46358	-1.50119	DHRS3	down
204351_at	0.00011	7.13e-06	-4.89405	3.45375	-2.7731	S100P	down
1556199_a_at	0.000112	7.22e-06	-4.89056	3.44141	-1.39762	RGS9BP	down
223686_at	0.000112	7.24e-06	4.88995	3.43929	1.07959	TPK1	up
215082_at	0.000112	7.25e-06	-4.88949	3.43764	-1.92392	ELOVL5	down
217640_x_at	0.000113	7.36e-06	4.88559	3.42391	1.2652	SKA1	up
219863_at	0.000113	7.36e-06	4.88546	3.42344	1.54581	HERC5	up
214147_at	0.000115	7.49e-06	-4.88088	3.40728	-1.2451	MROH7	down
211719_x_at	0.000116	7.59e-06	4.87723	3.39442	1.02104	FN1	up
230130_at	0.000116	7.61e-06	-4.87648	3.39178	-1.37684	SLIT2	down
207114_at	0.000117	7.63e-06	-4.87554	3.38848	-2.85162	LY6G6C	down
207092_at	0.000117	7.64e-06	-4.87533	3.38774	-1.32743	LEP	down
207254_at	0.000117	7.68e-06	-4.87395	3.38286	-3.15885	SLC15A1	down
209969_s_at	0.000118	7.71e-06	4.8728	3.37882	1.38732	STAT1	up
244885_at	0.000118	7.75e-06	-4.87159	3.37457	-1.42909	EBF2	down
203028_s_at	0.000119	7.79e-06	4.86998	3.36889	1.33917	CYBA	up
238526_at	0.000119	7.8e-06	-4.86963	3.36764	-1.00968	RAB3IP	down
227742_at	0.000119	7.8e-06	-4.86959	3.36751	-1.70756	CLIC6	down
219476_at	0.000119	7.81e-06	-4.86938	3.36676	-2.74808	C1orf116	down
218844_at	0.00012	7.87e-06	-4.86724	3.35923	-1.11886	ACSF2	down
206584_at	0.00012	7.87e-06	4.86709	3.35871	1.4999	LY96	up
242656_at	0.00012	7.94e-06	4.8649	3.351	1.2001	GTF2H1	up
235958_at	0.00012	7.94e-06	-4.86484	3.35078	-1.60046	PLA2G4F	down
204484_at	0.000121	7.96e-06	-4.8641	3.34817	-1.11268	PIK3C2B	down
1552660_a_at	0.000121	8.01e-06	4.8624	3.34221	1.2931	C5orf22	up
209235_at	0.000122	8.09e-06	4.85976	3.33291	1.00887	CLCN7	up
1553602_at	0.000124	8.2e-06	-4.8562	3.32038	-3.64975	MUCL1	down
244180_at	0.000124	8.21e-06	-4.85577	3.31887	-1.06064	ZNF793	down
226047_at	0.000124	8.23e-06	-4.85519	3.31683	-1.62025	MRVI1	down
225723_at	0.000124	8.27e-06	4.85373	3.31171	1.05788	CCDC167	up
227944_at	0.000127	8.46e-06	-4.84773	3.29061	-1.63536	PTPN3	down
1553243_at	0.00013	8.75e-06	-4.83843	3.25793	-1.38455	ITIH5	down
201537_s_at	0.000131	8.81e-06	4.83647	3.25106	1.26931	DUSP3	up
219785_s_at	0.000132	8.84e-06	4.83552	3.24774	1.00699	C16orf95	up
238755_at	0.000132	8.91e-06	-4.83347	3.24052	-2.08966	RASSF10	down
1553211_at	0.000133	8.95e-06	-4.83225	3.23623	-1.0077	ANKFN1	down
206646_at	0.000133	9.01e-06	-4.83053	3.23023	-1.34616	GLI1	down
207018_s_at	0.000134	9.06e-06	-4.8288	3.22414	-1.52088	RAB27B	down
229127_at	0.000134	9.07e-06	-4.82853	3.22321	-1.41407	JAM2	down
232643_at	0.000134	9.08e-06	4.82816	3.22189	1.46392	POLR2F	up
236666_s_at	0.000136	9.24e-06	-4.82357	3.2058	-1.52665	LRRC10B	down
204603_at	0.000138	9.36e-06	4.81999	3.19326	1.40748	EXO1	up
205776_at	0.000138	9.41e-06	-4.81858	3.18829	-1.44506	FMO5	down
38918_at	0.000139	9.45e-06	4.81736	3.18403	1.10439	SOX13	up
1557314_at	0.000139	9.47e-06	4.81678	3.182	1.132	DPY19L2P3	up
227804_at	0.000141	9.6e-06	-4.81314	3.16925	-1.73266	TLCD1	down
220289_s_at	0.000141	9.61e-06	-4.81271	3.16775	-2.0133	AIM1L	down
214963_at	0.000141	9.65e-06	4.81155	3.16368	1.37301	NUP160	up
239802_at	0.000142	9.68e-06	4.81095	3.16158	1.15044	SAP30L	up
1564921_at	0.000142	9.72e-06	-4.80967	3.15707	-1.35961	KRTAP13-1	down
219210_s_at	0.000144	9.84e-06	4.80647	3.1459	1.36222	RAB8B	up
219691_at	0.000144	9.85e-06	4.80616	3.14479	1.54269	SAMD9	up
229151_at	0.000144	9.87e-06	-4.80545	3.1423	-2.12964	SLC14A1	down
229377_at	0.000144	9.89e-06	-4.80492	3.14048	-2.10101	GRTP1	down
236332_at	0.000145	9.94e-06	4.80352	3.13556	1.08432	DHRS7	up
209870_s_at	0.000147	1.01e-05	4.80004	3.1234	1.5403	APBA2	up
204548_at	0.000147	1.01e-05	-4.79962	3.12193	-1.22583	STAR	down
218145_at	0.000148	1.02e-05	4.79617	3.10984	1.06893	TRIB3	up
227155_at	0.000149	1.03e-05	-4.7945	3.10402	-1.03914	LMO4	down
203706_s_at	0.00015	1.03e-05	-4.79254	3.09714	-1.14763	FZD7	down
221911_at	0.00015	1.04e-05	4.79245	3.09684	1.97319	ETV1	up
204836_at	0.00015	1.04e-05	-4.79191	3.09495	-2.42258	GLDC	down
202627_s_at	0.00015	1.04e-05	4.79163	3.09398	1.41542	SERPINE1	up
228601_at	0.000151	1.04e-05	4.7901	3.08862	1.46503	HAGLR	up
211067_s_at	0.000152	1.05e-05	4.78912	3.08519	1.19307	GAS7	up
221765_at	0.000152	1.05e-05	4.789	3.08478	1.43422	UGCG	up
225353_s_at	0.000152	1.05e-05	4.78792	3.08099	1.4956	C1QC	up
212094_at	0.000152	1.05e-05	4.78756	3.07974	2.27093	PEG10	up
203967_at	0.000153	1.06e-05	4.78542	3.07228	1.40734	CDC6	up
219607_s_at	0.000154	1.07e-05	4.78311	3.0642	1.84274	MS4A4A	up
210175_at	0.000155	1.08e-05	4.78181	3.05967	1.05848	GCFC2	up
219093_at	0.000155	1.08e-05	-4.78155	3.05874	-1.64792	PID1	down
1556689_a_at	0.000155	1.08e-05	-4.78122	3.05761	-1.09276	WNT4	down
219010_at	0.000156	1.09e-05	-4.77891	3.04952	-2.51342	C1orf106	down
1555022_at	0.000156	1.09e-05	4.7789	3.04949	1.21619	RGS12	up
204636_at	0.000156	1.09e-05	-4.77886	3.04936	-2.27416	COL17A1	down
210942_s_at	0.000157	1.09e-05	4.77778	3.04559	1.26498	ST3GAL6	up
227557_at	0.000157	1.09e-05	4.77731	3.04394	1.24399	SCARF2	up
204083_s_at	0.000157	1.1e-05	-4.77674	3.04195	-1.27391	TPM2	down
211810_s_at	0.000158	1.1e-05	4.77565	3.03815	1.2154	GALC	up
206613_s_at	0.000158	1.1e-05	4.7755	3.03762	1.26425	TAF1A	up
225211_at	0.000158	1.1e-05	-4.77463	3.0346	-1.31285	NECTIN1	down
219908_at	0.000158	1.11e-05	-4.77408	3.03267	-1.94593	DKK2	down
206116_s_at	0.000158	1.11e-05	-4.77369	3.03131	-1.13767	TPM1	down
235411_at	0.000161	1.13e-05	4.7691	3.01529	1.17382	PGBD1	up
226857_at	0.000161	1.13e-05	-4.76825	3.01234	-1.2095	ARHGEF19	down
210094_s_at	0.000161	1.13e-05	-4.76755	3.00987	-1.14642	PARD3	down
214197_s_at	0.000161	1.13e-05	4.7675	3.00971	1.1021	SETDB1	up
209318_x_at	0.000162	1.14e-05	-4.76593	3.00424	-1.71569	PLAGL1	down
215195_at	0.000163	1.15e-05	4.7633	2.99506	1.05015	PRKCA	up
228836_at	0.000163	1.15e-05	-4.76321	2.99476	-1.59627	SLC25A35	down
209763_at	0.000164	1.16e-05	-4.76144	2.98859	-2.2528	CHRDL1	down
213010_at	0.000164	1.16e-05	4.76142	2.98852	1.36902	PRKCDBP	up
213416_at	0.000165	1.16e-05	4.76062	2.98572	1.45647	ITGA4	up
229892_at	0.000165	1.16e-05	4.76022	2.98433	1.05204	EP400NL	up
222666_s_at	0.000165	1.17e-05	-4.75944	2.98161	-1.01638	RCL1	down
222333_at	0.000165	1.17e-05	-4.75941	2.98152	-1.62919	ALS2CL	down
226302_at	0.000165	1.17e-05	-4.75934	2.98125	-1.49232	ATP8B1	down
217979_at	0.000165	1.17e-05	-4.75855	2.97851	-1.04078	TSPAN13	down
202971_s_at	0.000166	1.18e-05	4.75714	2.97358	1.23303	DYRK2	up
223832_s_at	0.000167	1.18e-05	-4.7557	2.96859	-2.98542	CAPNS2	down
204035_at	0.000168	1.19e-05	4.75327	2.96011	1.95578	SCG2	up
239065_at	0.000168	1.2e-05	4.75223	2.95651	1.7296	DNAJC22	up
210854_x_at	0.000168	1.2e-05	4.75221	2.95641	1.30203	SLC6A8	up
227408_s_at	0.000169	1.2e-05	4.75161	2.95435	1.13077	SNX25	up
205624_at	0.00017	1.22e-05	-4.74829	2.94279	-2.15546	CPA3	down
228702_at	0.000171	1.22e-05	4.74731	2.93938	1.09721	LINC-PINT	up
223233_s_at	0.000171	1.22e-05	-4.74702	2.93835	-1.40063	CGN	down
1555977_at	0.000172	1.23e-05	4.74559	2.93338	1.22808	MYL12A	up
221563_at	0.000172	1.23e-05	4.74466	2.93014	1.25109	DUSP10	up
219313_at	0.000172	1.24e-05	-4.744	2.92785	-1.61025	GRAMD1C	down
212670_at	0.000173	1.24e-05	-4.74272	2.92338	-1.5494	ELN	down
220178_at	0.000173	1.24e-05	4.74267	2.92323	1.1532	MFSD12	up
203903_s_at	0.000174	1.25e-05	-4.74075	2.91655	-1.39159	HEPH	down
206256_at	0.000174	1.25e-05	4.74018	2.91456	2.96682	CPN1	up
1556555_at	0.000174	1.25e-05	4.73998	2.91385	1.18261	LYRM4-AS1	up
201733_at	0.000174	1.25e-05	4.73986	2.91344	1.12177	CLCN3	up
226482_s_at	0.000174	1.25e-05	-4.73977	2.91314	-2.40716	TSTD1	down
238445_x_at	0.000176	1.27e-05	4.73614	2.90049	1.15753	MGAT5B	up
213556_at	0.000176	1.27e-05	-4.73596	2.89987	-1.6413	PINLYP	down
229889_at	0.000177	1.27e-05	4.73545	2.89812	1.3368	LRRC75A	up
206115_at	0.000179	1.29e-05	-4.7319	2.88578	-1.4234	EGR3	down
217744_s_at	0.000179	1.29e-05	-4.7316	2.88471	-1.82942	PERP	down
236681_at	0.000179	1.3e-05	4.73092	2.88237	2.21165	HOXD13	up
205363_at	0.000179	1.3e-05	-4.73068	2.88151	-2.90296	BBOX1	down
239273_s_at	0.000179	1.3e-05	-4.72989	2.87878	-1.64867	MMP28	down
1553654_at	0.00018	1.31e-05	4.72874	2.87479	1.59654	SYT14	up
209211_at	0.00018	1.31e-05	-4.72843	2.87369	-1.49788	KLF5	down
229396_at	0.00018	1.31e-05	-4.72819	2.87288	-1.92581	OVOL1	down
203501_at	0.000181	1.31e-05	4.72771	2.87121	1.15427	CPQ	up
227048_at	0.000181	1.32e-05	4.72651	2.86702	2.04599	LAMA1	up
231967_at	0.000182	1.33e-05	4.72472	2.86083	1.28454	PHF20L1	up
216834_at	0.000182	1.33e-05	4.72465	2.86057	2.11567	RGS1	up
220002_at	0.000183	1.33e-05	4.72378	2.85754	1.15457	KIF26B	up
239492_at	0.000183	1.33e-05	-4.72295	2.85466	-1.47324	SEC14L4	down
230349_at	0.000183	1.34e-05	-4.72253	2.8532	-1.73435	XKRX	down
207224_s_at	0.000183	1.34e-05	4.72208	2.85165	1.5351	SIGLEC7	up
1558846_at	0.000183	1.34e-05	-4.72206	2.85158	-3.14566	PNLIPRP3	down
41037_at	0.000184	1.34e-05	4.72167	2.85023	1.15625	TEAD4	up
202071_at	0.000184	1.34e-05	-4.72133	2.84906	-1.25793	SDC4	down
205937_at	0.000184	1.34e-05	4.72126	2.84882	1.17683	CGREF1	up
215271_at	0.000184	1.35e-05	-4.72022	2.84518	-1.88143	TNN	down
209793_at	0.000184	1.35e-05	-4.71994	2.84422	-1.45169	GRIA1	down
201580_s_at	0.000185	1.35e-05	4.71865	2.83972	1.10817	TMX4	up
225671_at	0.000185	1.36e-05	-4.71849	2.83917	-1.09347	SPNS2	down
219439_at	0.000186	1.36e-05	4.7173	2.83505	1.27232	C1GALT1	up
211685_s_at	0.000186	1.37e-05	-4.71643	2.83204	-1.39975	NCALD	down
203853_s_at	0.000186	1.37e-05	4.71637	2.83183	1.01248	GAB2	up
1566968_at	0.000187	1.37e-05	4.71509	2.82738	1.78354	SPRY4-IT1	up
207351_s_at	0.000187	1.38e-05	4.71407	2.82383	1.50248	SH2D2A	up
217977_at	0.000188	1.38e-05	-4.71324	2.82096	-1.25665	MSRB1	down
230828_at	0.000188	1.38e-05	-4.71268	2.81901	-1.66897	GRAMD2	down
214775_at	0.000189	1.39e-05	-4.71154	2.81505	-1.01629	N4BP3	down
218755_at	0.000189	1.4e-05	4.7104	2.81112	1.43377	KIF20A	up
210541_s_at	0.00019	1.4e-05	4.70948	2.80791	1.0461	TRIM27	up
1431_at	0.00019	1.41e-05	-4.70847	2.80443	-1.547	CYP2E1	down
220225_at	0.00019	1.41e-05	-4.70838	2.80411	-2.22813	IRX4	down
203561_at	0.000191	1.41e-05	4.70784	2.80223	1.55444	FCGR2A	up
213823_at	0.000192	1.42e-05	4.7061	2.79621	1.79193	HOXA11	up
201596_x_at	0.000193	1.42e-05	-4.70473	2.79146	-1.91352	KRT18	down
234335_s_at	0.000194	1.44e-05	-4.70147	2.78015	-2.59228	FAM84A	down
222938_x_at	0.000195	1.45e-05	-4.70036	2.77632	-1.22214	ENPP3	down
203972_s_at	0.000197	1.46e-05	-4.69731	2.76574	-1.25474	PEX3	down
202953_at	0.000197	1.47e-05	4.6964	2.76257	1.85548	C1QB	up
241455_at	0.000198	1.47e-05	-4.69579	2.76049	-1.74218	C6orf132	down
204717_s_at	0.000199	1.49e-05	-4.69322	2.75158	-1.22367	SLC29A2	down
219936_s_at	0.000202	1.51e-05	-4.68875	2.7361	-2.95314	GPR87	down
210297_s_at	0.000202	1.51e-05	-4.68806	2.73372	-2.39188	MSMB	down
219593_at	0.000202	1.52e-05	4.68765	2.73231	1.36803	SLC15A3	up
207065_at	0.000202	1.52e-05	-4.68746	2.73164	-2.81944	KRT75	down
210347_s_at	0.000204	1.53e-05	-4.68439	2.72102	-2.25416	BCL11A	down
213234_at	0.000204	1.54e-05	-4.68379	2.71893	-1.23997	FAM234B	down
1554095_at	0.000205	1.54e-05	4.6836	2.71828	1.10688	RBM33	up
209755_at	0.000206	1.55e-05	-4.68215	2.71328	-1.23329	NMNAT2	down
244692_at	0.000206	1.55e-05	-4.6821	2.71308	-2.4925	CYP4F22	down
211002_s_at	0.000207	1.56e-05	-4.68028	2.7068	-2.15706	TRIM29	down
228762_at	0.000209	1.58e-05	-4.67704	2.69559	-1.25274	LFNG	down
231118_at	0.000209	1.58e-05	-4.67647	2.69365	-2.2837	ANKRD35	down
228320_x_at	0.00021	1.59e-05	-4.6743	2.68614	-1.52238	BICDL1	down
228554_at	0.000211	1.6e-05	-4.67323	2.68244	-1.26274	PGR	down
204365_s_at	0.000211	1.6e-05	-4.67221	2.67891	-1.64918	REEP1	down
242149_at	0.000211	1.6e-05	4.67217	2.67876	1.1037	FAM210A	up
206264_at	0.000212	1.61e-05	-4.67084	2.67417	-1.80719	GPLD1	down
208433_s_at	0.000213	1.62e-05	4.66925	2.6687	1.11424	LRP8	up
218856_at	0.000216	1.65e-05	4.66431	2.65162	1.24043	TNFRSF21	up
229484_at	0.000216	1.65e-05	-4.66417	2.65113	-1.01995	PPM1J	down
207693_at	0.000217	1.65e-05	-4.66374	2.64967	-1.23069	CACNB4	down
242893_at	0.000217	1.65e-05	4.66346	2.64868	1.4786	LURAP1L-AS1	up
202995_s_at	0.000217	1.66e-05	-4.66313	2.64754	-1.82219	FBLN1	down
238953_at	0.000217	1.66e-05	4.66299	2.64706	1.52643	SP2-AS1	up
1569112_at	0.000217	1.66e-05	-4.66215	2.64418	-1.31131	SLC44A5	down
204641_at	0.00022	1.69e-05	4.65799	2.62981	1.17396	NEK2	up
243952_at	0.00022	1.69e-05	-4.65739	2.62775	-1.12416	TPTEP1	down
202793_at	0.000222	1.71e-05	-4.65432	2.61715	-1.02545	LPCAT3	down
215103_at	0.000222	1.71e-05	-4.65421	2.61677	-1.63034	CYP2C18	down
230611_at	0.000223	1.72e-05	-4.65314	2.6131	-2.03122	SYPL2	down
209410_s_at	0.000223	1.72e-05	4.65245	2.61071	1.31066	GRB10	up
213587_s_at	0.000224	1.73e-05	4.65165	2.60794	1.07637	ATP6V0E2	up
1554708_s_at	0.000225	1.74e-05	-4.65026	2.60315	-1.69773	SPATA6L	down
205242_at	0.000225	1.74e-05	4.64958	2.6008	2.87646	CXCL13	up
1554691_a_at	0.000225	1.74e-05	4.6492	2.59951	1.28111	PACSIN2	up
213712_at	0.000226	1.75e-05	4.64851	2.59712	2.67347	ELOVL2	up
200770_s_at	0.000227	1.76e-05	4.647	2.59192	1.1927	LAMC1	up
220157_x_at	0.000227	1.76e-05	4.64637	2.58974	1.07876	PLEKHA8P1	up
206295_at	0.000227	1.76e-05	-4.64567	2.58734	-1.94228	IL18	down
219194_at	0.000228	1.77e-05	-4.64426	2.5825	-1.30228	SEMA4G	down
242271_at	0.000228	1.77e-05	-4.64411	2.58197	-2.26757	SLC26A9	down
227059_at	0.000229	1.78e-05	-4.64346	2.57972	-1.73211	GPC6	down
219752_at	0.000229	1.78e-05	-4.6429	2.57779	-2.13101	RASAL1	down
214866_at	0.000231	1.8e-05	4.64039	2.56917	1.70886	PLAUR	up
212850_s_at	0.000231	1.8e-05	-4.64006	2.568	-1.5096	LRP4	down
209598_at	0.000231	1.8e-05	4.6396	2.56644	2.25278	PNMA2	up
228966_at	0.000233	1.82e-05	4.63687	2.55702	1.18391	PANK2	up
214475_x_at	0.000233	1.82e-05	4.63665	2.55627	1.54622	CAPN3	up
205011_at	0.000235	1.84e-05	-4.63476	2.54979	-1.1456	VWA5A	down
220026_at	0.000237	1.86e-05	-4.63148	2.5385	-2.24109	CLCA4	down
239694_at	0.000238	1.86e-05	-4.63065	2.53563	-1.94155	TRIM7	down
236052_at	0.000238	1.86e-05	4.63053	2.53522	1.17893	TRNP1	up
217785_s_at	0.00024	1.88e-05	4.62789	2.52614	1.12491	YKT6	up
227072_at	0.00024	1.88e-05	4.62744	2.52459	1.35515	RTTN	up
209891_at	0.00024	1.89e-05	4.62729	2.52407	1.39068	SPC25	up
209383_at	0.000244	1.92e-05	4.62291	2.509	1.02485	DDIT3	up
214297_at	0.000245	1.92e-05	4.6217	2.50484	2.00416	CSPG4	up
237187_at	0.000245	1.93e-05	4.62062	2.50114	2.63161	HRK	up
210751_s_at	0.000247	1.95e-05	-4.61833	2.49328	-1.18798	RGN	down
204927_at	0.000248	1.95e-05	-4.61758	2.49071	-1.05149	RASSF7	down
201667_at	0.000248	1.96e-05	-4.61711	2.48908	-1.2287	GJA1	down
227342_s_at	0.000249	1.96e-05	-4.61636	2.48651	-1.62541	MYEOV	down
213386_at	0.000249	1.97e-05	-4.61554	2.48369	-1.57184	TMEM246	down
206412_at	0.00025	1.97e-05	4.61465	2.48063	1.01565	FER	up
220318_at	0.000251	1.99e-05	-4.61297	2.47487	-1.5536	EPN3	down
212862_at	0.000254	2.02e-05	4.60877	2.46045	1.23068	CDS2	up
235924_at	0.000255	2.02e-05	-4.6076	2.45643	-1.1418	FRK	down
223551_at	0.000256	2.04e-05	-4.60603	2.45105	-1.55899	PKIB	down
205959_at	0.000258	2.05e-05	4.60423	2.44487	2.11826	MMP13	up
217974_at	0.00026	2.07e-05	4.60136	2.43501	1.42721	TM7SF3	up
223041_at	0.00026	2.08e-05	4.60057	2.43232	1.05891	CD99L2	up
235146_at	0.00026	2.08e-05	-4.60052	2.43214	-1.49381	TMCC3	down
35666_at	0.00026	2.08e-05	-4.60015	2.43086	-1.4392	SEMA3F	down
211828_s_at	0.000262	2.09e-05	4.59881	2.42629	1.12099	TNIK	up
204941_s_at	0.000262	2.09e-05	-4.59827	2.42442	-1.28065	ALDH3B2	down
209928_s_at	0.000262	2.09e-05	4.59816	2.42406	1.45474	MSC	up
201287_s_at	0.000262	2.09e-05	-4.59805	2.42367	-2.12373	SDC1	down
237885_at	0.000263	2.1e-05	-4.59705	2.42025	-1.48525	SOX21-AS1	down
1557943_at	0.000266	2.13e-05	4.59343	2.40783	1.10305	CNP	up
226374_at	0.000268	2.15e-05	-4.59134	2.40067	-1.91377	CXADR	down
204037_at	0.000268	2.15e-05	-4.59119	2.40015	-1.32764	LPAR1	down
213381_at	0.00027	2.17e-05	-4.58798	2.38918	-1.0626	VSTM4	down
209417_s_at	0.000271	2.18e-05	4.58733	2.38695	1.3649	IFI35	up
238451_at	0.000272	2.19e-05	-4.58597	2.38226	-1.39858	MPP7	down
216001_at	0.000272	2.19e-05	-4.58541	2.38037	-1.05757	PRAMEF12	down
225599_s_at	0.000272	2.19e-05	4.58511	2.37932	1.32215	TRIQK	up
204681_s_at	0.000273	2.2e-05	-4.58481	2.37831	-1.17663	RAPGEF5	down
219503_s_at	0.000275	2.22e-05	-4.58198	2.36863	-1.5636	TMEM40	down
1554360_at	0.000275	2.22e-05	-4.58166	2.36753	-1.66339	FCHSD2	down
210113_s_at	0.000276	2.23e-05	-4.58103	2.36538	-1.4907	NLRP1	down
228776_at	0.000276	2.23e-05	4.58078	2.36452	1.34402	GJC1	up
229222_at	0.000276	2.23e-05	-4.58077	2.36447	-1.99703	ACSS3	down
207382_at	0.000277	2.24e-05	-4.57926	2.35933	-1.62775	TP63	down
220595_at	0.000277	2.25e-05	-4.57862	2.35714	-1.4198	PDZRN4	down
238439_at	0.000281	2.28e-05	-4.57456	2.34322	-2.39746	ANKRD22	down
238009_at	0.000282	2.29e-05	4.57323	2.3387	1.47528	SOX5	up
216951_at	0.000283	2.3e-05	4.57199	2.33445	1.48609	FCGR1A	up
225316_at	0.000285	2.32e-05	-4.56976	2.32682	-1.70944	MFSD2A	down
224840_at	0.000291	2.38e-05	-4.56279	2.303	-1.4974	FKBP5	down
1552544_at	0.000291	2.38e-05	-4.56261	2.30241	-2.26242	SERPINA12	down
231849_at	0.000291	2.38e-05	-4.56253	2.30212	-2.49165	KRT80	down
218359_at	0.000293	2.4e-05	4.55972	2.29252	1.0796	NRSN2	up
221266_s_at	0.000293	2.41e-05	4.55939	2.29139	1.9518	DCSTAMP	up
213714_at	0.000295	2.42e-05	-4.55777	2.28587	-1.36092	CACNB2	down
219837_s_at	0.000295	2.42e-05	4.55725	2.28411	2.12002	CYTL1	up
212949_at	0.000297	2.44e-05	4.55549	2.27808	1.19279	NCAPH	up
205226_at	0.000298	2.45e-05	-4.55479	2.27568	-1.17892	PDGFRL	down
226803_at	0.000301	2.49e-05	-4.55032	2.26045	-2.29219	CHMP4C	down
202454_s_at	0.000302	2.49e-05	4.54949	2.25763	1.21166	ERBB3	up
217312_s_at	0.000302	2.49e-05	-4.54942	2.25739	-1.36545	COL7A1	down
204588_s_at	0.000304	2.51e-05	4.54763	2.25127	1.08558	SLC7A7	up
219998_at	0.000304	2.51e-05	-4.54731	2.25018	-1.12387	LGALSL	down
1569512_at	0.000306	2.53e-05	-4.54493	2.24206	-1.44182	SVIL	down
1555867_at	0.000309	2.56e-05	4.54224	2.23291	1.82952	GNG4	up
228469_at	0.000309	2.56e-05	-4.54215	2.23259	-1.40869	PPID	down
219249_s_at	0.000309	2.56e-05	4.54214	2.23257	1.39728	FKBP10	up
229281_at	0.000309	2.56e-05	4.5415	2.23038	1.4999	NPAS3	up
205794_s_at	0.000311	2.58e-05	-4.54011	2.22564	-1.71151	NOVA1	down
231963_at	0.000311	2.58e-05	-4.53952	2.22363	-1.45935	ANKRD33B	down
228885_at	0.000312	2.59e-05	-4.53872	2.22091	-1.98374	MAMDC2	down
223000_s_at	0.000312	2.59e-05	-4.53858	2.22042	-1.07089	F11R	down
235205_at	0.000315	2.62e-05	4.53526	2.20913	1.72978	OXR1	up
231947_at	0.000315	2.63e-05	-4.53481	2.20758	-1.25488	MYCT1	down
235099_at	0.000316	2.64e-05	-4.53325	2.20226	-1.27906	CMTM8	down
204503_at	0.000318	2.66e-05	-4.53145	2.19616	-2.17942	EVPL	down
204121_at	0.000319	2.66e-05	-4.5308	2.19393	-1.20784	GADD45G	down
202889_x_at	0.000319	2.67e-05	-4.5306	2.19325	-1.21644	MAP7	down
1553706_at	0.00032	2.67e-05	4.52974	2.19035	1.46114	HTRA4	up
201792_at	0.000323	2.71e-05	4.52607	2.17786	1.21841	AEBP1	up
209309_at	0.000325	2.73e-05	-4.52436	2.17203	-1.94075	AZGP1	down
222039_at	0.000325	2.73e-05	4.52429	2.17179	1.01567	KIF18B	up
207520_at	0.000326	2.74e-05	4.52278	2.16665	1.01232	TROVE2	up
229337_at	0.000328	2.76e-05	-4.52051	2.15895	-1.29349	USP2	down
237939_at	0.000328	2.77e-05	4.52046	2.15876	1.92406	EPHA5	up
239921_at	0.000331	2.8e-05	-4.51718	2.14761	-2.24295	COL28A1	down
219795_at	0.000332	2.81e-05	-4.516	2.14362	-2.70638	SLC6A14	down
206642_at	0.000334	2.83e-05	-4.5141	2.13715	-2.8927	DSG1	down
205421_at	0.000337	2.85e-05	-4.51155	2.1285	-1.45837	SLC22A3	down
220091_at	0.000337	2.86e-05	4.51104	2.12676	1.11811	SLC2A6	up
227925_at	0.000338	2.88e-05	4.50909	2.12015	1.2682	ST3GAL4-AS1	up
211734_s_at	0.000339	2.89e-05	-4.50828	2.11739	-2.1382	FCER1A	down
204318_s_at	0.000342	2.92e-05	4.50538	2.10754	1.03511	GTSE1	up
237069_s_at	0.000342	2.92e-05	4.50506	2.10646	2.27695	TRPM1	up
230652_at	0.000342	2.92e-05	4.50469	2.1052	1.02355	ARAF	up
244841_at	0.000342	2.93e-05	4.50431	2.1039	1.13856	SEC24A	up
201504_s_at	0.000349	3e-05	4.49789	2.08215	1.07648	TSN	up
225491_at	0.000349	3e-05	-4.49781	2.08186	-1.28982	SLC1A2	down
206547_s_at	0.000349	3e-05	4.49755	2.08099	1.82166	PPEF1	up
235050_at	0.000353	3.04e-05	-4.49396	2.06882	-1.17927	SLC2A12	down
226279_at	0.000354	3.05e-05	4.49256	2.06405	1.06742	PRSS23	up
210432_s_at	0.000357	3.08e-05	-4.49016	2.05593	-1.84982	SCN3A	down
228194_s_at	0.000357	3.09e-05	4.48925	2.05286	1.44707	SORCS1	up
210073_at	0.000358	3.1e-05	4.48876	2.05118	1.57069	ST8SIA1	up
228167_at	0.000358	3.1e-05	4.48807	2.04885	1.40326	KLHL6	up
214434_at	0.000358	3.1e-05	4.48807	2.04884	1.08092	HSPA12A	up
210020_x_at	0.000359	3.11e-05	-4.48702	2.04529	-3.15811	CALML3	down
238692_at	0.000359	3.12e-05	-4.48668	2.04416	-1.56816	BTBD11	down
205807_s_at	0.000361	3.13e-05	-4.48549	2.04012	-1.07052	TUFT1	down
231869_at	0.000362	3.14e-05	4.48432	2.03616	1.07896	KIAA1586	up
205943_at	0.000364	3.17e-05	4.48216	2.02885	2.01547	TDO2	up
214058_at	0.000365	3.17e-05	-4.48194	2.0281	-1.50311	MYCL	down
236616_at	0.000366	3.19e-05	-4.4806	2.02355	-1.80015	PSD4	down
232546_at	0.000366	3.19e-05	-4.48035	2.02271	-1.0184	TP73	down
227019_at	0.000366	3.19e-05	-4.48031	2.02258	-1.2706	C1orf226	down
223690_at	0.000366	3.19e-05	-4.48011	2.02192	-1.19787	LTBP2	down
225299_at	0.000367	3.2e-05	-4.47913	2.01857	-1.40513	MYO5B	down
227006_at	0.000367	3.21e-05	-4.47858	2.01671	-1.60658	PPP1R14A	down
239552_at	0.000367	3.21e-05	-4.47852	2.01654	-1.41068	VWDE	down
229645_at	0.000368	3.22e-05	4.478	2.01476	1.25805	FAM69C	up
1556698_a_at	0.000369	3.23e-05	4.47664	2.01015	1.37839	GPRIN3	up
225883_at	0.000372	3.26e-05	-4.47462	2.00333	-1.14882	ATG16L2	down
235649_at	0.000372	3.26e-05	-4.47384	2.00071	-1.30336	ADAMTS8	down
227061_at	0.000373	3.27e-05	-4.4734	1.99921	-1.77575	LINC01279	down
233076_at	0.000373	3.27e-05	-4.47311	1.99822	-1.28292	JAKMIP3	down
226674_at	0.000376	3.31e-05	4.47027	1.98863	1.00887	SHISA4	up
229638_at	0.000377	3.32e-05	-4.46917	1.98491	-1.33011	IRX3	down
225262_at	0.000379	3.34e-05	-4.46738	1.97886	-1.04418	FOSL2	down
205978_at	0.000379	3.35e-05	-4.46674	1.9767	-1.16653	KL	down
206696_at	0.000379	3.35e-05	4.46674	1.97668	2.27004	GPR143	up
203612_at	0.000379	3.35e-05	4.46655	1.97605	1.05358	BYSL	up
205034_at	0.00038	3.35e-05	4.46611	1.97458	1.18672	CCNE2	up
218898_at	0.000383	3.39e-05	-4.46354	1.96589	-1.04532	FAM57A	down
1558195_at	0.000384	3.4e-05	-4.46266	1.96291	-1.96891	LINC00592	down
210051_at	0.000385	3.41e-05	-4.46192	1.9604	-1.05576	RAPGEF3	down
203723_at	0.000386	3.42e-05	4.46093	1.95706	1.01158	ITPKB	up
1555938_x_at	0.000386	3.42e-05	4.46088	1.9569	1.41946	VIM	up
244824_at	0.000387	3.43e-05	4.46003	1.95402	1.11873	LINC01563	up
219677_at	0.000387	3.43e-05	4.45955	1.95242	1.16007	SPSB1	up
224293_at	0.000389	3.46e-05	-4.45756	1.94568	-1.25557	TTTY10	down
227717_at	0.000391	3.48e-05	-4.45577	1.93963	-1.85616	ARHGEF37	down
227088_at	0.000391	3.48e-05	-4.45556	1.93893	-1.18103	PDE5A	down
230660_at	0.000392	3.49e-05	-4.45528	1.938	-1.79896	SERTAD4	down
203407_at	0.000395	3.52e-05	-4.45245	1.92844	-2.32658	PPL	down
221669_s_at	0.000395	3.52e-05	-4.45239	1.92823	-1.17147	ACAD8	down
1553977_a_at	0.000395	3.53e-05	-4.45191	1.92661	-1.13841	CYP39A1	down
223544_at	0.000396	3.53e-05	-4.45152	1.92532	-1.8769	TMEM79	down
203974_at	0.000401	3.59e-05	4.44669	1.90903	1.16805	PUDP	up
241931_at	0.000402	3.61e-05	-4.44581	1.90604	-1.62459	XG	down
237466_s_at	0.000404	3.63e-05	-4.444	1.89994	-1.0425	HHIP	down
232046_at	0.000404	3.63e-05	-4.44398	1.89987	-1.32745	KIAA1217	down
219891_at	0.000407	3.66e-05	4.44146	1.8914	1.03095	PGPEP1	up
205653_at	0.000409	3.68e-05	-4.44	1.88647	-1.57945	CTSG	down
202528_at	0.000415	3.74e-05	4.43538	1.87092	1.0019	GALE	up
236858_s_at	0.000417	3.76e-05	4.43371	1.86529	1.69005	RUNX2	up
230163_at	0.000419	3.78e-05	-4.43218	1.86015	-1.53113	GFRA1	down
232017_at	0.000422	3.81e-05	-4.42999	1.85277	-1.01342	TJP2	down
227240_at	0.000423	3.82e-05	-4.42929	1.85042	-1.7253	NGEF	down
1555724_s_at	0.000423	3.83e-05	-4.42897	1.84933	-1.36196	TAGLN	down
1559266_s_at	0.000423	3.83e-05	-4.42893	1.8492	-1.2059	SKIDA1	down
205680_at	0.000424	3.84e-05	4.42805	1.84623	2.32208	MMP10	up
205206_at	0.000424	3.84e-05	-4.42775	1.84524	-1.65157	ANOS1	down
222309_at	0.000425	3.85e-05	4.42727	1.84362	1.00321	C6orf62	up
204043_at	0.000425	3.86e-05	4.4268	1.84203	1.16006	TCN2	up
206039_at	0.000427	3.87e-05	4.42574	1.83846	1.54939	RAB33A	up
1558438_a_at	0.000427	3.87e-05	-4.42572	1.83842	-2.95224	IGH	down
1553364_at	0.00043	3.91e-05	-4.42296	1.82912	-1.55619	PNPLA1	down
218751_s_at	0.000431	3.93e-05	-4.42162	1.8246	-1.04356	FBXW7	down
222025_s_at	0.000432	3.94e-05	-4.42091	1.82222	-1.05557	OPLAH	down
227747_at	0.000434	3.96e-05	-4.41958	1.81775	-1.6854	MPZL3	down
1552575_a_at	0.000435	3.97e-05	-4.41877	1.81503	-1.91381	C6orf141	down
1557415_s_at	0.000438	4.01e-05	4.41603	1.80584	1.12321	LETM2	up
205969_at	0.000439	4.01e-05	-4.41541	1.80374	-1.54099	AADAC	down
203755_at	0.000439	4.02e-05	4.41524	1.80317	1.02107	BUB1B	up
231776_at	0.000439	4.02e-05	4.41507	1.8026	2.01054	EOMES	up
1557136_at	0.000441	4.04e-05	-4.41393	1.79878	-1.9778	ATP13A4	down
205286_at	0.000444	4.07e-05	-4.41155	1.7908	-1.26042	TFAP2C	down
202005_at	0.000445	4.08e-05	-4.41086	1.78846	-1.72867	ST14	down
229234_at	0.000445	4.08e-05	-4.41078	1.78821	-1.08574	ZC3H12B	down
218115_at	0.000445	4.08e-05	4.41075	1.78811	1.05239	ASF1B	up
204773_at	0.000449	4.12e-05	-4.40774	1.77801	-1.08045	IL11RA	down
210052_s_at	0.000449	4.13e-05	4.40755	1.77737	1.18225	TPX2	up
37408_at	0.00045	4.13e-05	-4.40718	1.77612	-1.32557	MRC2	down
232067_at	0.000452	4.16e-05	4.40545	1.77031	1.5182	FAXC	up
235427_at	0.000453	4.17e-05	-4.40491	1.76852	-1.01479	CFLAR	down
236634_at	0.000453	4.17e-05	4.40463	1.76758	1.49404	C8orf48	up
211597_s_at	0.000453	4.17e-05	-4.40454	1.76725	-2.43434	HOPX	down
225759_x_at	0.000454	4.19e-05	4.40355	1.76393	1.31383	CLMN	up
223235_s_at	0.000456	4.21e-05	-4.40217	1.75932	-1.56766	SMOC2	down
220016_at	0.000458	4.22e-05	-4.40105	1.75555	-1.27305	AHNAK	down
225681_at	0.000459	4.24e-05	4.40005	1.75222	1.45649	CTHRC1	up
1554057_at	0.000461	4.26e-05	4.39856	1.7472	1.03491	ASH1L-AS1	up
231733_at	0.000462	4.28e-05	-4.39756	1.74384	-3.23836	CARD18	down
200965_s_at	0.000464	4.29e-05	-4.3965	1.74031	-1.38186	ABLIM1	down
203649_s_at	0.000465	4.3e-05	-4.39562	1.73736	-2.24839	PLA2G2A	down
219528_s_at	0.000473	4.39e-05	-4.38996	1.71839	-2.19732	BCL11B	down
203585_at	0.000473	4.39e-05	-4.38996	1.71838	-1.54719	ZNF185	down
235269_at	0.000475	4.42e-05	-4.3883	1.71284	-1.2904	FAM83F	down
239108_at	0.000475	4.42e-05	-4.38816	1.71236	-2.04359	FAR2	down
206506_s_at	0.000476	4.43e-05	4.38766	1.71068	1.0126	SUPT3H	up
220724_at	0.000477	4.45e-05	-4.38645	1.70663	-2.50043	CWH43	down
209924_at	0.000483	4.51e-05	4.38268	1.69403	2.15713	CCL18	up
205425_at	0.000485	4.53e-05	4.38095	1.68824	1.26186	HIP1	up
204337_at	0.000487	4.55e-05	4.3801	1.68539	1.78313	RGS4	up
213338_at	0.00049	4.58e-05	4.37781	1.67773	1.40574	TMEM158	up
226304_at	0.000494	4.63e-05	-4.37491	1.66803	-1.7707	HSPB6	down
205759_s_at	0.000496	4.65e-05	-4.37386	1.66451	-2.24888	SULT2B1	down
219148_at	0.000497	4.67e-05	4.37271	1.66069	1.44741	PBK	up
207708_at	0.000498	4.67e-05	-4.37241	1.65969	-1.55201	ALOXE3	down
239247_at	0.000499	4.68e-05	-4.37161	1.657	-1.07291	CD99P1	down
203385_at	0.000499	4.69e-05	-4.37132	1.65603	-1.25367	DGKA	down
214440_at	0.000503	4.73e-05	4.36877	1.64752	1.05597	NAT1	up
233562_at	0.000503	4.74e-05	4.36816	1.64548	1.59704	LINC00839	up
219298_at	0.000503	4.74e-05	-4.36811	1.64532	-1.22384	ECHDC3	down
212793_at	0.000508	4.79e-05	4.36501	1.63495	1.12776	DAAM2	up
222317_at	0.00051	4.83e-05	4.36298	1.62819	1.94209	PDE3B	up
244324_at	0.000511	4.83e-05	4.36278	1.6275	1.24	C18orf54	up
217901_at	0.000511	4.84e-05	-4.36216	1.62545	-2.28461	DSG2	down
213317_at	0.000512	4.85e-05	-4.36162	1.62364	-1.48861	CLIC5	down
224392_s_at	0.000513	4.86e-05	4.36091	1.62128	1.1777	OPN3	up
206022_at	0.000513	4.87e-05	-4.3607	1.62057	-1.50458	NDP	down
221967_at	0.000513	4.87e-05	-4.36059	1.6202	-1.2048	NXPH4	down
226638_at	0.000513	4.87e-05	-4.36056	1.62012	-1.02242	ARHGAP23	down
213765_at	0.000518	4.91e-05	-4.35796	1.61143	-1.94485	MFAP5	down
207697_x_at	0.000519	4.93e-05	4.35687	1.6078	1.11714	LILRB2	up
1559488_at	0.000519	4.93e-05	4.35685	1.60774	1.5251	LINC01366	up
227788_at	0.000519	4.94e-05	4.35635	1.60605	1.11535	USP13	up
213273_at	0.000524	4.99e-05	-4.35368	1.59714	-1.63638	TENM4	down
214774_x_at	0.000524	5e-05	-4.35315	1.59539	-1.70439	TOX3	down
202742_s_at	0.000525	5e-05	4.35293	1.59466	1.14035	PRKACB	up
232122_s_at	0.000525	5.01e-05	4.35234	1.59267	1.80809	VEPH1	up
233675_s_at	0.000526	5.02e-05	4.35211	1.59191	1.48234	TPTE2P6	up
217502_at	0.000528	5.05e-05	4.35043	1.58633	1.00758	IFIT2	up
218865_at	0.000532	5.09e-05	-4.34806	1.57841	-1.85505	MARC1	down
209644_x_at	0.000533	5.1e-05	4.34759	1.57687	1.63275	CDKN2A	up
204198_s_at	0.000538	5.16e-05	4.34425	1.56573	1.38933	RUNX3	up
241763_s_at	0.000539	5.17e-05	4.34338	1.56284	1.38513	FBXO32	up
209679_s_at	0.000544	5.23e-05	-4.34022	1.55233	-1.62877	SMAGP	down
1564053_a_at	0.000544	5.23e-05	4.34015	1.5521	1.22961	YTHDF3	up
241908_at	0.000545	5.24e-05	4.33945	1.54975	1.10824	BROX	up
225611_at	0.000552	5.32e-05	-4.33538	1.53622	-1.43769	MAST4	down
213906_at	0.000553	5.33e-05	4.33456	1.53348	1.29502	MYBL1	up
204056_s_at	0.000554	5.34e-05	-4.33444	1.53308	-1.04023	MVK	down
218186_at	0.000555	5.35e-05	-4.33345	1.52978	-2.88275	RAB25	down
242998_at	0.000557	5.37e-05	-4.33244	1.52643	-2.46749	RDH12	down
219118_at	0.00056	5.4e-05	4.3308	1.52098	1.25879	FKBP11	up
224901_at	0.000562	5.43e-05	-4.32951	1.51668	-1.36015	SCD5	down
232202_at	0.000563	5.45e-05	-4.32859	1.51363	-2.44126	FAM83B	down
215039_at	0.000565	5.47e-05	-4.32751	1.51004	-1.4559	LINC01140	down
227874_at	0.000569	5.52e-05	-4.32472	1.50078	-1.18964	EMCN	down
241671_x_at	0.000571	5.54e-05	4.32384	1.49783	1.2417	CASC15	up
228705_at	0.000571	5.54e-05	-4.32362	1.4971	-1.04744	CAPN12	down
230769_at	0.000574	5.57e-05	-4.3223	1.49271	-1.7102	DENND2C	down
215990_s_at	0.000579	5.63e-05	-4.31931	1.4828	-1.13258	BCL6	down
242773_at	0.00058	5.64e-05	-4.31872	1.48085	-1.79002	SLC5A1	down
235228_at	0.00058	5.64e-05	-4.31844	1.47989	-1.29298	CCDC85A	down
214077_x_at	0.000581	5.65e-05	4.31787	1.47802	1.48258	MEIS3P1	up
202756_s_at	0.000581	5.66e-05	-4.31772	1.47753	-1.28449	GPC1	down
236926_at	0.000583	5.68e-05	-4.31655	1.47363	-1.04985	TBX1	down
205079_s_at	0.000583	5.68e-05	4.31649	1.47344	1.24191	MPDZ	up
206018_at	0.000585	5.71e-05	-4.31533	1.46958	-1.69654	FOXG1	down
210152_at	0.000586	5.72e-05	4.31479	1.4678	1.14098	LILRB4	up
204168_at	0.000587	5.73e-05	-4.31393	1.46493	-1.0163	MGST2	down
1553413_at	0.000588	5.74e-05	-4.31368	1.46411	-1.54748	LCAL1	down
228827_at	0.000589	5.75e-05	-4.31318	1.46244	-1.27378	RUNX1T1	down
206227_at	0.00059	5.77e-05	-4.31188	1.45815	-2.3184	CILP	down
1554648_a_at	0.00059	5.77e-05	-4.31188	1.45812	-1.83449	DUOXA1	down
205637_s_at	0.000591	5.79e-05	-4.31116	1.45574	-1.40397	SH3GL3	down
227165_at	0.000592	5.8e-05	4.3108	1.45454	1.05551	SKA3	up
206033_s_at	0.000592	5.8e-05	-4.31048	1.45349	-2.93252	DSC3	down
201884_at	0.000595	5.84e-05	-4.30883	1.44802	-2.01711	CEACAM5	down
213524_s_at	0.000598	5.87e-05	-4.30725	1.44278	-1.58798	G0S2	down
212727_at	0.0006	5.89e-05	-4.30628	1.43957	-1.01567	DLG3	down
205682_x_at	0.000602	5.91e-05	-4.30526	1.43618	-1.02583	APOM	down
219410_at	0.000603	5.92e-05	-4.30453	1.43376	-1.22722	TMEM45A	down
203645_s_at	0.000606	5.96e-05	4.30264	1.42749	1.45089	CD163	up
219995_s_at	0.00061	6.01e-05	-4.30023	1.41952	-2.57734	ZNF750	down
232591_s_at	0.000615	6.07e-05	4.29744	1.41028	1.02222	TMEM30A	up
226499_at	0.000615	6.07e-05	-4.29739	1.4101	-1.26442	NRARP	down
216595_at	0.000617	6.1e-05	4.29615	1.406	1.63488	FAM186A	up
230585_at	0.000618	6.12e-05	-4.29538	1.40345	-1.71629	KCNJ15	down
232417_x_at	0.000618	6.12e-05	-4.29535	1.40335	-1.09516	ZDHHC11	down
204521_at	0.000618	6.12e-05	4.29522	1.40295	1.01015	FAM216A	up
202134_s_at	0.00062	6.15e-05	4.29403	1.399	1.16793	WWTR1	up
223660_at	0.00062	6.15e-05	4.29401	1.39892	1.54556	ADORA3	up
229883_at	0.00062	6.15e-05	4.294	1.3989	1.31605	GRIN2D	up
229296_at	0.000622	6.17e-05	-4.29295	1.39542	-1.13199	LINC01503	down
1552502_s_at	0.000623	6.18e-05	-4.2923	1.39327	-1.13979	RHBDL2	down
242579_at	0.000623	6.19e-05	4.29204	1.39242	1.88118	BMPR1B	up
205366_s_at	0.000625	6.2e-05	4.29147	1.39054	1.31258	HOXB6	up
219686_at	0.000626	6.21e-05	4.29091	1.38868	1.26188	STK32B	up
[truncated: 31,734 more rows]

## Sheet: GSE114445data
ID	adj.P.Val	P.Value	t	B	logFC	Gene.symbol	Change
215355_at	1.68e-06	3.33e-11	-12.0774	15.2965	-2.32596	POU2F3	down
223296_at	1.68e-06	6.14e-11	11.6987	14.7555	1.56091	SLC25A33	up
225529_at	7.3e-06	4.01e-10	-10.593	13.0745	-1.39548	ACAP3	down
225768_at	9.78e-06	1.24e-09	-9.96216	12.0439	-1.68736	NR1D2	down
208918_s_at	9.78e-06	1.25e-09	9.95748	12.0361	1.46763	NADK	up
1553505_at	1.064e-05	1.98e-09	-9.70833	11.6138	-2.17683	A2ML1	down
232802_at	1.064e-05	2.03e-09	-9.69657	11.5936	-2.14822	SYT8	down
213394_at	1.064e-05	2.64e-09	-9.55525	11.35	-1.22469	MAPKBP1	down
218920_at	1.064e-05	3.16e-09	-9.4606	11.1852	-1.11553	FAM193B	down
238512_at	1.064e-05	3.2e-09	-9.45325	11.1723	-2.47333	WNT2B	down
227142_at	1.064e-05	3.41e-09	-9.42014	11.1144	-1.27523	PLEKHG5	down
227393_at	1.064e-05	4.08e-09	-9.32517	10.9472	-1.1051	ANO9	down
207326_at	1.064e-05	4.09e-09	-9.32447	10.9459	-1.99192	BTC	down
214705_at	1.096e-05	4.81e-09	-9.23922	10.7948	-2.4909	PATJ	down
240440_at	1.249e-05	5.71e-09	9.15017	10.6357	1.5363	NPL	up
243856_at	1.321e-05	6.4e-09	-9.09171	10.5307	-1.13725	LANCL3	down
218163_at	1.321e-05	6.52e-09	9.0817	10.5126	1.01271	MCTS1	up
204363_at	1.377e-05	7.17e-09	-9.03278	10.4243	-1.39148	F3	down
231384_at	1.377e-05	7.3e-09	-9.02347	10.4074	-1.72007	GRIN2A	down
233085_s_at	1.649e-05	9.05e-09	8.91386	10.208	1.62722	NABP1	up
219210_s_at	1.793e-05	1.02e-08	8.85446	10.0992	1.46261	RAB8B	up
226791_at	1.885e-05	1.22e-08	-8.76386	9.93227	-1.35875	KIFC2	down
212921_at	2.329e-05	1.79e-08	-8.57011	9.57117	-1.23705	SMYD2	down
225043_at	2.486e-05	2e-08	8.51438	9.46626	1.46607	SLC15A4	up
218676_s_at	2.815e-05	2.42e-08	8.42012	9.28776	1.57093	PCTP	up
226905_at	2.888e-05	2.54e-08	8.3971	9.24396	1.4256	FAM101B	up
215516_at	2.975e-05	2.72e-08	-8.36243	9.17786	-3.21651	LAMB4	down
209633_at	3.023e-05	2.88e-08	-8.33528	9.12598	-1.10183	PPP2R3A	down
1569003_at	3.078e-05	3.04e-08	8.30797	9.07366	2.11977	VMP1	up
220865_s_at	4.513e-05	5.36e-08	8.03205	8.53887	1.43869	PDSS1	up
219471_at	4.859e-05	5.95e-08	7.98195	8.44055	1.24236	KIAA0226L	up
226106_at	5.098e-05	6.63e-08	-7.93033	8.33884	-1.03505	RNF141	down
228567_at	5.098e-05	6.72e-08	-7.92418	8.32669	-1.97408	GAN	down
204566_at	5.098e-05	6.81e-08	7.91783	8.31415	1.46962	PPM1D	up
1558378_a_at	5.219e-05	7.44e-08	-7.8753	8.22996	-1.64788	AHNAK2	down
208156_x_at	5.219e-05	7.55e-08	-7.86814	8.21576	-1.73787	EPPK1	down
228880_at	5.219e-05	7.6e-08	7.86515	8.20984	1.24866	NAT8L	up
215425_at	5.219e-05	7.64e-08	-7.86301	8.20558	-1.8713	BTG3	down
217257_at	5.367e-05	8.05e-08	-7.83791	8.15574	-1.38177	SH3BP2	down
201888_s_at	5.437e-05	8.35e-08	7.82037	8.12083	1.15315	IL13RA1	up
201858_s_at	5.544e-05	8.84e-08	7.79348	8.06725	2.06274	SRGN	up
205455_at	5.576e-05	9.12e-08	-7.77891	8.03816	-1.40836	MST1R	down
214005_at	5.579e-05	9.47e-08	7.76075	8.00187	1.17909	GGCX	up
31874_at	5.579e-05	9.49e-08	-7.75983	8.00003	-1.16729	GAS2L1	down
215389_s_at	5.697e-05	9.85e-08	-7.74206	7.96448	-1.3197	TNNT2	down
1565620_at	5.697e-05	9.9e-08	-7.73988	7.9601	-1.41726	AGAP4	down
240044_x_at	5.72e-05	1.03e-07	-7.7224	7.92508	-1.2561	TNRC6B	down
220291_at	5.72e-05	1.04e-07	-7.71849	7.91724	-1.25911	GDPD2	down
204201_s_at	6.079e-05	1.13e-07	-7.67574	7.83133	-1.22644	PTPN13	down
229603_at	7.889e-05	1.6e-07	7.51496	7.50585	1.74495	BBS12	up
1563900_at	7.889e-05	1.6e-07	-7.51411	7.50411	-1.34662	FAM83B	down
35666_at	7.926e-05	1.64e-07	-7.50364	7.48277	-1.74268	SEMA3F	down
220330_s_at	7.953e-05	1.68e-07	7.49255	7.46016	2.40513	SAMSN1	up
1553386_at	8.146e-05	1.74e-07	-7.4747	7.42373	-1.07506	MFSD2A	down
209208_at	8.393e-05	1.83e-07	7.45299	7.37935	1.14641	MPDU1	up
212850_s_at	8.514e-05	1.87e-07	-7.44243	7.35774	-1.63165	LRP4	down
223805_at	9.018e-05	2.01e-07	-7.40816	7.28749	-1.01036	OSBPL6	down
227369_at	9.418e-05	2.15e-07	-7.37684	7.22314	-1.2428	SERBP1	down
202862_at	9.478e-05	2.24e-07	7.35938	7.1872	1.13661	FAH	up
209212_s_at	9.482e-05	2.27e-07	-7.35213	7.17227	-2.27545	KLF5	down
204214_s_at	9.705e-05	2.37e-07	7.33301	7.13283	1.62202	RAB32	up
228973_at	0.0001027	2.54e-07	-7.30144	7.06762	-1.48187	DLG2	down
221868_at	0.00010422	2.6e-07	-7.28952	7.04296	-1.15062	PAIP2B	down
208345_s_at	0.00010653	2.88e-07	-7.2429	6.9463	-1.57587	POU3F1	down
215529_x_at	0.00011323	3.13e-07	-7.20535	6.86822	-1.11262	DIP2A	down
1559097_at	0.00011434	3.18e-07	-7.19788	6.85265	-1.38962	LINC01550	down
202425_x_at	0.00011758	3.37e-07	-7.17087	6.79633	-1.10925	PPP3CA	down
207431_s_at	0.00011758	3.38e-07	-7.17034	6.79522	-1.40399	DEGS1	down
204503_at	0.0001179	3.41e-07	-7.16622	6.78663	-1.52103	EVPL	down
1569484_s_at	0.00011801	3.46e-07	-7.15958	6.77276	-1.52534	MDN1	down
216958_s_at	0.00011801	3.47e-07	7.15772	6.76888	1.09743	IVD	up
237690_at	0.00011801	3.49e-07	-7.1547	6.76256	-3.13357	ADGRF4	down
203028_s_at	0.00011814	3.56e-07	7.14665	6.74573	1.5232	CYBA	up
214734_at	0.00012519	3.84e-07	-7.112	6.67319	-2.17382	EXPH5	down
1559214_at	0.00012519	3.85e-07	-7.11094	6.67099	-1.36833	FBXO22	down
207290_at	0.00012738	3.94e-07	-7.10038	6.64883	-1.20967	PLXNA2	down
228547_at	0.00013208	4.25e-07	-7.06579	6.57619	-1.8953	NRXN1	down
214234_s_at	0.00013208	4.27e-07	-7.0634	6.57116	-1.68312	CYP3A5	down
1566764_at	0.00013399	4.43e-07	-7.04674	6.53612	-1.46149	MACC1	down
203879_at	0.00013399	4.46e-07	7.04382	6.52997	1.57964	PIK3CD	up
225900_at	0.00013767	4.7e-07	-7.02003	6.47982	-1.13925	EXOC6B	down
213049_at	0.00013767	4.71e-07	-7.0193	6.47829	-1.01577	RALGAPA1	down
201765_s_at	0.00013831	4.78e-07	7.01241	6.46375	1.21192	HEXA	up
236266_at	0.00013834	4.81e-07	-7.00992	6.4585	-2.34494	RORA	down
1554921_a_at	0.00014091	4.92e-07	-6.99924	6.43596	-2.10287	SCEL	down
214246_x_at	0.00014382	5.09e-07	-6.98429	6.40437	-1.14286	MINK1	down
224792_at	0.00014382	5.1e-07	-6.98296	6.40155	-1.02024	TNKS1BP1	down
225883_at	0.00014496	5.22e-07	-6.9725	6.37942	-1.09016	ATG16L2	down
219361_s_at	0.00015558	5.78e-07	6.92716	6.28334	1.04538	AEN	up
203771_s_at	0.00015976	6.05e-07	6.90648	6.23941	1.10178	BLVRA	up
216060_s_at	0.00016031	6.13e-07	-6.90061	6.22692	-1.43246	DAAM1	down
227223_at	0.00017398	6.87e-07	-6.84915	6.11731	-2.00205	RBM39	down
235958_at	0.00017531	6.96e-07	-6.84369	6.10567	-1.15019	PLA2G4F	down
202430_s_at	0.00017899	7.14e-07	6.83195	6.08061	1.61021	PLSCR1	up
236999_at	0.00017899	7.17e-07	-6.83029	6.07705	-1.15354	PPWD1	down
219017_at	0.00018438	7.51e-07	6.80984	6.03335	2.11548	ETNK1	up
214038_at	0.00018438	7.59e-07	6.80461	6.02216	3.12406	CCL8	up
227692_at	0.00018438	7.63e-07	-6.80234	6.01729	-1.25296	GNAI1	down
204768_s_at	0.0001926	8.23e-07	6.76848	5.94475	1.35531	FEN1	up
224022_x_at	0.00020378	8.98e-07	-6.72971	5.8615	-1.90155	WNT16	down
228097_at	0.00020378	9.02e-07	-6.72793	5.85767	-1.15881	MYLIP	down
218698_at	0.00020515	9.14e-07	6.7218	5.84448	1.01467	APIP	up
223343_at	0.00020515	9.16e-07	6.7213	5.8434	2.41518	MS4A7	up
206747_at	0.00020662	9.27e-07	-6.71588	5.83175	-1.33278	GPRIN2	down
240509_s_at	0.00020662	9.31e-07	-6.71363	5.82689	-1.06667	GREM2	down
228416_at	0.00020662	9.37e-07	-6.71113	5.8215	-1.33846	ACVR2A	down
225115_at	0.0002076	9.61e-07	6.69964	5.79676	1.32674	HIPK2	up
202917_s_at	0.0002076	9.66e-07	6.69757	5.79232	4.90537	S100A8	up
216550_x_at	0.00022324	1.1e-06	-6.63896	5.66577	-1.63455	ANKRD12	down
226748_at	0.00022419	1.11e-06	6.63544	5.65816	1.07504	LYSMD2	up
217585_at	0.00023272	1.18e-06	-6.60927	5.60149	-1.1227	NEBL	down
209050_s_at	0.00023401	1.19e-06	-6.60524	5.59276	-1.39164	RALGDS	down
214980_at	0.00023435	1.2e-06	-6.60142	5.58448	-1.00048	UBE3A	down
228250_at	0.00025664	1.37e-06	6.5444	5.46066	1.25095	FNIP1	up
203535_at	0.00025777	1.38e-06	6.53946	5.4499	4.30345	S100A9	up
202783_at	0.00025872	1.4e-06	6.53335	5.43661	1.2102	NNT	up
229168_at	0.00026602	1.46e-06	-6.51569	5.39814	-1.16841	COL23A1	down
215239_x_at	0.00027556	1.55e-06	-6.48833	5.33845	-2.01341	ZNF273	down
208727_s_at	0.00027556	1.55e-06	6.48805	5.33783	1.02913	CDC42	up
236548_at	0.00027569	1.56e-06	-6.48517	5.33154	-1.5753	GIPC2	down
200663_at	0.00027949	1.6e-06	6.47609	5.31171	1.13314	CD63	up
216088_s_at	0.00028651	1.66e-06	6.45872	5.27374	1.09131	PSMA7	up
202382_s_at	0.00028651	1.66e-06	6.45783	5.2718	1.17546	GNPDA1	up
221753_at	0.00028651	1.67e-06	6.45632	5.26849	1.15408	SSH1	up
226188_at	0.00028651	1.68e-06	-6.45349	5.26231	-1.55388	LGALSL	down
221059_s_at	0.00028651	1.68e-06	6.45243	5.25999	1.55101	COTL1	up
223088_x_at	0.00028651	1.7e-06	6.44915	5.25281	1.05173	ECHDC1	up
200968_s_at	0.00028852	1.74e-06	6.43884	5.23023	1.07041	PPIB	up
230790_x_at	0.00028852	1.75e-06	-6.43648	5.22508	-1.02597	FOXN3	down
210847_x_at	0.00030578	1.94e-06	-6.39053	5.12429	-1.36231	TNFRSF25	down
1553407_at	0.0003157	2.06e-06	-6.36422	5.06648	-1.04343	MACF1	down
200914_x_at	0.00031762	2.11e-06	-6.35492	5.046	-1.22183	KTN1	down
204840_s_at	0.00032594	2.19e-06	-6.33829	5.00939	-1.67407	EEA1	down
222835_at	0.00033283	2.26e-06	-6.32447	4.97893	-1.38677	THSD4	down
228903_at	0.00033894	2.32e-06	-6.3132	4.95409	-1.18505	CES4A	down
218999_at	0.00033894	2.32e-06	6.31191	4.95124	1.49109	TMEM140	up
214925_s_at	0.00033924	2.35e-06	-6.30787	4.94231	-1.3169	SPTAN1	down
225445_at	0.00033924	2.36e-06	-6.30577	4.93769	-1.0011	UBN2	down
223652_at	0.00034104	2.38e-06	-6.30232	4.93007	-1.47674	AS3MT	down
229155_at	0.00034416	2.42e-06	-6.29484	4.91355	-1.25657	GSTO2	down
242888_at	0.00034416	2.42e-06	6.29383	4.91133	1.1691	PRRT3-AS1	up
201653_at	0.00034738	2.49e-06	6.28243	4.88613	1.11988	CNIH1	up
230769_at	0.00036078	2.68e-06	-6.25079	4.81614	-1.42204	DENND2C	down
230751_at	0.00036175	2.7e-06	-6.24731	4.80845	-1.24366	WNT4	down
242418_at	0.00037128	2.82e-06	-6.22761	4.76478	-1.26724	C2orf27A	down
201739_at	0.00037507	2.87e-06	6.21992	4.74773	1.35075	SGK1	up
241275_at	0.00037661	2.9e-06	-6.21578	4.73855	-1.2702	CAPZA1	down
230490_x_at	0.00038134	2.96e-06	-6.20716	4.71942	-1.04028	RSU1	down
219166_at	0.00038134	2.97e-06	6.20618	4.71726	1.32502	DNAAF2	up
215066_at	0.00038134	2.97e-06	-6.20556	4.71588	-1.35115	PTPRF	down
222696_at	0.00039506	3.12e-06	-6.1844	4.66888	-1.29664	AXIN2	down
228707_at	0.0004164	3.36e-06	-6.15206	4.59694	-1.32008	CLDN23	down
237577_at	0.0004275	3.53e-06	-6.13166	4.55149	-1.38651	PCNP	down
235242_at	0.000441	3.75e-06	-6.10514	4.49234	-1.01451	REL	down
203329_at	0.00046185	4.06e-06	6.07108	4.41624	1.1164	PTPRM	up
228241_at	0.00046968	4.19e-06	-6.05722	4.38524	-1.75294	AGR3	down
202289_s_at	0.00047576	4.3e-06	-6.04658	4.36143	-1.46334	TACC2	down
227860_at	0.0004767	4.33e-06	6.04353	4.35458	1.7066	CPXM1	up
204353_s_at	0.00049183	4.55e-06	6.02186	4.30604	1.3963	POT1	up
204882_at	0.00049183	4.56e-06	6.02122	4.3046	1.05857	ARHGAP25	up
224555_x_at	0.00050472	4.69e-06	-6.00888	4.27692	-2.15985	IL37	down
227698_s_at	0.00051139	4.81e-06	-5.99877	4.25424	-1.31614	RAB40C	down
203087_s_at	0.00051235	4.83e-06	5.99639	4.24888	1.16992	KIF2A	up
213701_at	0.00051235	4.84e-06	-5.99584	4.24767	-1.06392	C12orf29	down
218232_at	0.00051766	4.92e-06	5.98858	4.23136	1.79442	C1QA	up
201266_at	0.00053743	5.18e-06	5.96675	4.18229	1.10542	TXNRD1	up
204519_s_at	0.0005559	5.41e-06	-5.9479	4.13988	-1.79582	PLLP	down
210667_s_at	0.0005559	5.41e-06	5.94782	4.13971	1.0372	C21orf33	up
213050_at	0.00055971	5.47e-06	-5.94377	4.13059	-1.32043	COBL	down
242521_at	0.00056501	5.6e-06	5.93379	4.10813	1.23209	CARD8-AS1	up
201681_s_at	0.00057177	5.75e-06	-5.92224	4.08211	-1.11682	DLG5	down
206539_s_at	0.00057355	5.82e-06	-5.91717	4.07069	-1.28735	CYP4F12	down
235117_at	0.00057428	5.89e-06	5.91223	4.05954	1.62679	CHAC2	up
200617_at	0.00057428	5.89e-06	5.91172	4.05838	1.06857	MLEC	up
229506_at	0.00057428	5.91e-06	-5.9103	4.0552	-1.00522	PPM1L	down
233868_x_at	0.00057467	5.93e-06	-5.90922	4.05274	-1.05946	ADAM33	down
206393_at	0.00057818	6.01e-06	-5.90335	4.03951	-1.43429	TNNI2	down
202779_s_at	0.00057868	6.06e-06	5.89955	4.03094	1.47844	UBE2S	up
220266_s_at	0.00058397	6.16e-06	-5.89298	4.01612	-1.58229	KLF4	down
209925_at	0.00060698	6.52e-06	-5.86893	3.9618	-1.23566	OCLN	down
223266_at	0.00060753	6.55e-06	5.86656	3.95645	1.26192	STRADB	up
241966_at	0.00060963	6.59e-06	5.86418	3.95107	2.25581	MYO5A	up
1568617_a_at	0.00061272	6.64e-06	-5.86075	3.94331	-1.14813	CAMSAP3	down
222787_s_at	0.00061272	6.65e-06	-5.8606	3.94298	-2.13642	TMEM106B	down
1557136_at	0.0006129	6.68e-06	-5.85848	3.93818	-1.18566	ATP13A4	down
212807_s_at	0.0006197	6.81e-06	5.85009	3.91921	1.24108	SORT1	up
211310_at	0.00062119	6.85e-06	-5.84767	3.91374	-1.44518	EZH1	down
213988_s_at	0.00062362	6.95e-06	5.84179	3.90044	1.27613	SAT1	up
1553693_s_at	0.00063494	7.22e-06	-5.82536	3.86325	-1.40875	CBR4	down
202376_at	0.00064562	7.37e-06	5.81648	3.84315	2.79842	SERPINA3	up
239694_at	0.00064592	7.42e-06	-5.81352	3.83643	-1.27189	TRIM7	down
224853_at	0.00064592	7.43e-06	-5.81316	3.83562	-1.0276	SLAIN2	down
228325_at	0.0006497	7.51e-06	5.8085	3.82505	1.38803	SPIDR	up
201822_at	0.0006497	7.52e-06	5.808	3.82392	1.15467	TIMM17A	up
203402_at	0.0006529	7.57e-06	5.80525	3.8177	1.31631	KCNAB2	up
235227_at	0.00066204	7.75e-06	-5.79536	3.79527	-1.26236	STXBP5	down
244353_s_at	0.0006623	7.77e-06	-5.79411	3.79242	-1.07185	SLC2A12	down
209583_s_at	0.0006623	7.78e-06	5.79386	3.79187	1.87746	CD200	up
205376_at	0.0006623	7.81e-06	5.79231	3.78836	2.71831	INPP4B	up
229126_at	0.00066493	7.87e-06	-5.78891	3.78064	-1.41035	TMEM19	down
226524_at	0.00067513	8.03e-06	5.7805	3.76156	1.04883	C3orf38	up
208892_s_at	0.00067539	8.05e-06	5.77904	3.75824	1.31325	DUSP6	up
209959_at	0.00067749	8.12e-06	5.77577	3.75083	1.71635	NR4A3	up
219313_at	0.00069246	8.37e-06	-5.76262	3.72097	-1.34318	GRAMD1C	down
211429_s_at	0.00069246	8.38e-06	5.76204	3.71965	1.90226	SERPINA1	up
217916_s_at	0.00069246	8.38e-06	5.76202	3.71961	1.21314	FAM49B	up
227697_at	0.00069748	8.47e-06	5.75769	3.70977	2.35112	SOCS3	up
1559021_at	0.00070502	8.62e-06	-5.75011	3.69255	-1.98735	C3orf52	down
227202_at	0.00070502	8.63e-06	-5.74999	3.69229	-1.6802	CNTN1	down
238778_at	0.00070593	8.69e-06	-5.7469	3.68526	-2.16726	MPP7	down
242662_at	0.00071114	8.85e-06	-5.73934	3.66806	-1.16939	PCSK6	down
226368_at	0.00071114	8.86e-06	5.73879	3.66682	1.53057	CHST11	up
208078_s_at	0.00071308	8.97e-06	-5.73327	3.65426	-1.22612	SIK1	down
235388_at	0.00071771	9.06e-06	-5.72935	3.64536	-1.32508	CHD9	down
227034_at	0.00071897	9.1e-06	-5.72739	3.64089	-1.01452	SOWAHC	down
223065_s_at	0.00072329	9.26e-06	5.72	3.62409	1.17113	STARD3NL	up
212079_s_at	0.00073069	9.41e-06	-5.71329	3.60882	-1.69457	KMT2A	down
205807_s_at	0.00073801	9.62e-06	-5.70372	3.58703	-1.36646	TUFT1	down
206487_at	0.00074564	9.75e-06	-5.6982	3.57445	-1.07082	SUN1	down
209295_at	0.00075462	9.91e-06	5.69138	3.55891	1.06711	TNFRSF10B	up
213201_s_at	0.00075863	9.98e-06	-5.68847	3.55229	-1.572	TNNT1	down
1553689_s_at	0.00075897	1e-05	5.68616	3.54702	1.30889	METTL6	up
222895_s_at	0.00075897	1e-05	-5.68603	3.54671	-1.62908	BCL11B	down
205073_at	0.00077735	1.05e-05	-5.66899	3.50787	-1.26103	CYP2J2	down
1559227_s_at	0.00077819	1.05e-05	-5.66796	3.50553	-1.23588	VHL	down
1552502_s_at	0.00077936	1.05e-05	-5.66676	3.50278	-1.86533	RHBDL2	down
1559226_x_at	0.00078018	1.05e-05	-5.66518	3.49917	-1.46278	LCE1E	down
217028_at	0.00078483	1.06e-05	5.6621	3.49215	2.09616	CXCR4	up
203925_at	0.00079634	1.09e-05	5.65144	3.46782	1.17458	GCLM	up
200604_s_at	0.00079675	1.09e-05	5.65039	3.46543	1.71334	PRKAR1A	up
214058_at	0.00079675	1.09e-05	-5.64957	3.46356	-1.60254	MYCL	down
201030_x_at	0.00081636	1.13e-05	5.63442	3.42897	1.06812	LDHB	up
201847_at	0.00082417	1.16e-05	5.62464	3.40663	1.14323	LIPA	up
239843_at	0.00082772	1.18e-05	5.61915	3.39408	1.32441	RIT1	up
1552347_at	0.00083829	1.2e-05	-5.61025	3.37372	-1.20323	CRYZL1	down
227475_at	0.0008425	1.21e-05	-5.60688	3.36602	-2.04383	FOXQ1	down
222413_s_at	0.0008425	1.21e-05	-5.60645	3.36503	-1.69788	KMT2C	down
226231_at	0.0008502	1.23e-05	-5.59878	3.34749	-1.04894	PAWR	down
208130_s_at	0.00085226	1.24e-05	5.59707	3.34358	1.00192	TBXAS1	up
208853_s_at	0.00085279	1.26e-05	5.5918	3.33152	1.01927	CANX	up
204955_at	0.00085279	1.26e-05	5.59072	3.32906	1.03822	SRPX	up
231925_at	0.00088165	1.33e-05	-5.56887	3.27903	-1.41682	P2RY1	down
1557197_a_at	0.00088165	1.33e-05	-5.56875	3.27874	-1.307	LGALS3	down
204992_s_at	0.00089443	1.36e-05	5.55859	3.25548	1.21604	PFN2	up
209293_x_at	0.00089443	1.36e-05	-5.5575	3.25298	-1.14562	ID4	down
225439_at	0.00090171	1.39e-05	5.54813	3.2315	1.30933	NUDCD1	up
236018_at	0.00090171	1.4e-05	5.54698	3.22887	1.3431	ADAL	up
219976_at	0.00090171	1.4e-05	-5.54695	3.22878	-1.27692	HOOK1	down
235022_at	0.00090277	1.4e-05	5.54546	3.22539	1.43611	FAM210A	up
239132_at	0.00090433	1.41e-05	-5.54368	3.22131	-1.62249	NOS1	down
215203_at	0.00090875	1.42e-05	-5.54072	3.21452	-1.48497	GOLGA4	down
1555419_a_at	0.00091649	1.43e-05	5.53573	3.20305	1.5326	ASAH1	up
207943_x_at	0.00091649	1.43e-05	-5.5357	3.20298	-1.44706	PLAGL1	down
241738_at	0.0009169	1.44e-05	-5.53502	3.20143	-1.00845	ZNF250	down
202260_s_at	0.00092577	1.46e-05	5.52932	3.18835	1.35675	STXBP1	up
220753_s_at	0.00092577	1.46e-05	5.52903	3.1877	1.14433	CRYL1	up
203215_s_at	0.000935	1.48e-05	-5.52382	3.17574	-1.07615	MYO6	down
210964_s_at	0.00094692	1.51e-05	5.51569	3.15707	2.18312	GYG2	up
208627_s_at	0.0009521	1.52e-05	5.51244	3.14962	1.0382	YBX1	up
231875_at	0.00096537	1.54e-05	-5.5052	3.13299	-1.64477	KIF21A	down
218751_s_at	0.00096918	1.56e-05	-5.50116	3.12372	-1.21544	FBXW7	down
221245_s_at	0.00096918	1.56e-05	5.50116	3.12371	1.10387	FZD5	up
242857_at	0.00096945	1.56e-05	5.50057	3.12236	1.45837	FARP2	up
232417_x_at	0.0009725	1.57e-05	-5.49878	3.11824	-1.08471	ZDHHC11	down
240230_s_at	0.00099054	1.6e-05	-5.48919	3.09621	-1.04608	AGAP9	down
227309_at	0.0009956	1.62e-05	-5.48423	3.08481	-1.36168	YOD1	down
207436_x_at	0.00100164	1.64e-05	-5.48025	3.07566	-1.11584	SORBS1	down
219517_at	0.00100164	1.64e-05	-5.47982	3.07468	-1.38855	ELL3	down
209853_s_at	0.0010069	1.65e-05	5.4767	3.0675	1.27436	PSME3	up
204103_at	0.00100846	1.66e-05	5.47558	3.06494	1.88331	CCL4	up
242287_at	0.0010115	1.67e-05	-5.47293	3.05884	-1.17234	CLIP1	down
206584_at	0.00104144	1.74e-05	5.45566	3.0191	1.42128	LY96	up
221558_s_at	0.00104194	1.75e-05	5.45358	3.01433	2.47101	LEF1	up
223497_at	0.00104194	1.75e-05	-5.4534	3.01392	-1.00231	FAM135A	down
225491_at	0.00105154	1.77e-05	-5.44797	3.00142	-1.33174	SLC1A2	down
1554608_at	0.00105287	1.77e-05	-5.44673	2.99857	-1.34996	TGOLN2	down
206928_at	0.00105287	1.78e-05	5.44547	2.99567	1.35161	ZNF124	up
211434_s_at	0.0010534	1.79e-05	5.44387	2.99197	1.10487	CCRL2	up
209604_s_at	0.0010554	1.8e-05	-5.44148	2.98647	-2.14248	GATA3	down
243514_at	0.00106843	1.82e-05	-5.43552	2.97276	-1.81138	WDFY2	down
204858_s_at	0.00106915	1.83e-05	5.43472	2.97092	1.32371	TYMP	up
232412_at	0.00107237	1.85e-05	-5.42874	2.95714	-1.38958	FBXL20	down
227526_at	0.00107237	1.85e-05	-5.42835	2.95623	-1.07587	CDON	down
205306_x_at	0.00107237	1.86e-05	5.42815	2.95577	1.75656	KMO	up
206032_at	0.0010763	1.86e-05	-5.42617	2.95121	-1.98522	DSC3	down
203979_at	0.00109123	1.93e-05	5.41269	2.92016	1.16507	CYP27A1	up
205419_at	0.00109368	1.93e-05	5.41076	2.9157	1.37176	GPR183	up
204755_x_at	0.00110512	1.96e-05	-5.40426	2.90073	-1.76966	HLF	down
216834_at	0.00110523	1.97e-05	5.40344	2.89883	3.18259	RGS1	up
223172_s_at	0.00110602	1.98e-05	5.40135	2.89403	1.08695	MTFP1	up
206932_at	0.00112627	2.02e-05	5.39166	2.87167	1.41453	CH25H	up
223741_s_at	0.00112635	2.03e-05	5.3912	2.87062	1.80539	TTYH2	up
216268_s_at	0.00113454	2.05e-05	-5.38565	2.85781	-1.02137	JAG1	down
244407_at	0.00115207	2.12e-05	-5.37299	2.82859	-1.97574	CYP39A1	down
239770_at	0.00116281	2.14e-05	-5.36871	2.81871	-1.64098	ESYT3	down
223253_at	0.00117513	2.18e-05	5.3602	2.79908	1.26848	EPDR1	up
204949_at	0.00117513	2.19e-05	5.35937	2.79716	1.12019	ICAM3	up
200648_s_at	0.00119823	2.24e-05	5.35004	2.77561	1.02577	GLUL	up
213369_at	0.00120536	2.26e-05	-5.34635	2.76708	-2.20647	CDHR1	down
227944_at	0.00122285	2.31e-05	-5.33715	2.74582	-1.27725	PTPN3	down
38037_at	0.00122285	2.31e-05	5.33711	2.74574	1.07661	HBEGF	up
206149_at	0.00122972	2.33e-05	-5.33397	2.73848	-2.38372	CHP2	down
200727_s_at	0.00123681	2.35e-05	5.32998	2.72924	1.07866	ACTR2	up
227285_at	0.00124793	2.38e-05	-5.32505	2.71785	-1.27943	CIART	down
236816_at	0.00124982	2.38e-05	-5.3237	2.71474	-1.25223	NAA25	down
230076_at	0.00124982	2.39e-05	-5.3229	2.7129	-1.55303	PITPNM3	down
207324_s_at	0.00126018	2.44e-05	-5.31425	2.69288	-2.29611	DSC1	down
1558738_at	0.00126041	2.45e-05	-5.31293	2.68983	-1.06574	NOL3	down
1559190_s_at	0.00126792	2.48e-05	-5.30753	2.67735	-1.20568	RDH13	down
215867_x_at	0.0012706	2.5e-05	-5.30393	2.66902	-1.15731	CA12	down
219498_s_at	0.0012706	2.5e-05	-5.3038	2.66871	-1.55087	BCL11A	down
224999_at	0.00127482	2.52e-05	-5.30109	2.66245	-1.46572	EGFR	down
221685_s_at	0.00128923	2.55e-05	5.29583	2.65026	1.18703	SPDL1	up
235907_at	0.00129339	2.56e-05	5.29372	2.64539	1.06828	TMEM33	up
204247_s_at	0.00129804	2.58e-05	5.29086	2.63877	1.06799	CDK5	up
215268_at	0.00130157	2.59e-05	-5.2888	2.63401	-1.20421	KIAA0754	down
207206_s_at	0.00130497	2.61e-05	-5.28631	2.62823	-1.40723	ALOX12	down
206214_at	0.00130497	2.61e-05	5.28582	2.62709	2.16142	PLA2G7	up
226846_at	0.00131276	2.64e-05	-5.28159	2.61732	-1.18453	PHYHD1	down
226865_at	0.00131276	2.64e-05	-5.28145	2.61698	-1.23977	PLXDC2	down
242111_at	0.00131536	2.65e-05	-5.27959	2.61269	-1.0413	METTL3	down
222748_s_at	0.00131661	2.66e-05	5.27769	2.60828	1.00957	TXNL4B	up
236402_at	0.00133388	2.7e-05	5.27143	2.59378	1.48584	BRAF	up
224828_at	0.00135868	2.77e-05	5.26079	2.56914	1.06812	CPEB4	up
208859_s_at	0.00135987	2.78e-05	-5.25968	2.56657	-1.05023	ATRX	down
233480_at	0.00136718	2.8e-05	-5.25672	2.5597	-1.60316	TMEM43	down
201720_s_at	0.0013692	2.81e-05	5.25573	2.55742	1.03329	LAPTM5	up
235902_at	0.00138046	2.86e-05	-5.24865	2.541	-1.04237	HERC2P7	down
204440_at	0.00138712	2.87e-05	5.24592	2.53466	1.1675	CD83	up
205728_at	0.00139178	2.89e-05	-5.24306	2.52805	-1.61529	TENM1	down
202411_at	0.00139651	2.91e-05	5.24018	2.52136	1.87905	IFI27	up
238827_at	0.00139651	2.93e-05	-5.23848	2.51744	-1.48279	SH3RF2	down
232637_at	0.0013982	2.93e-05	-5.23752	2.5152	-1.18039	SEPT2	down
222610_s_at	0.00140792	2.96e-05	5.23312	2.50499	1.05888	S100PBP	up
203416_at	0.00140792	2.97e-05	5.23177	2.50187	1.1416	CD53	up
227480_at	0.00141499	3e-05	-5.2286	2.49452	-1.52614	SUSD2	down
203545_at	0.00141761	3.01e-05	5.22611	2.48875	1.06379	ALG8	up
205098_at	0.00141761	3.02e-05	5.22599	2.48847	1.59264	CCR1	up
204379_s_at	0.00141761	3.02e-05	-5.22534	2.48697	-1.81681	FGFR3	down
218849_s_at	0.00142583	3.04e-05	-5.22223	2.47975	-1.47918	PPP1R13L	down
227544_at	0.00142895	3.05e-05	5.22097	2.47682	1.17533	TMEM229B	up
238029_s_at	0.00143222	3.07e-05	-5.21846	2.47099	-1.44506	SLC16A14	down
203234_at	0.00143222	3.07e-05	5.21825	2.47051	1.75303	UPP1	up
219684_at	0.00145675	3.15e-05	5.20743	2.4454	2.49384	RTP4	up
1560031_at	0.00146008	3.16e-05	-5.20604	2.44219	-1.12147	FRMD4A	down
203094_at	0.00146584	3.19e-05	5.20266	2.43434	1.10529	MAD2L1BP	up
225970_at	0.00146584	3.2e-05	5.20143	2.43148	1.01103	DDHD1	up
1563881_at	0.00146584	3.21e-05	-5.20022	2.42868	-1.55557	MAGI1	down
223494_at	0.00146584	3.21e-05	-5.19996	2.42808	-1.30205	MGEA5	down
210951_x_at	0.00147949	3.27e-05	5.19226	2.4102	2.00351	RAB27A	up
235009_at	0.00148195	3.28e-05	-5.19086	2.40695	-1.24261	BOD1L1	down
209686_at	0.00149786	3.33e-05	5.18544	2.39436	2.47821	S100B	up
211576_s_at	0.00150313	3.35e-05	5.18262	2.38782	1.31755	SLC19A1	up
212686_at	0.00150618	3.36e-05	5.1811	2.38429	1.75705	PPM1H	up
211386_at	0.00153546	3.44e-05	-5.17144	2.36184	-1.12211	MGC12488	down
205687_at	0.00154954	3.49e-05	5.16496	2.3468	1.20252	UBFD1	up
232127_at	0.00155828	3.53e-05	5.16096	2.33749	1.54724	CLCN5	up
225840_at	0.00156026	3.54e-05	-5.1601	2.3355	-1.04245	TEF	down
202524_s_at	0.00156105	3.54e-05	5.15922	2.33346	1.00406	SPOCK2	up
1557065_at	0.00156322	3.55e-05	-5.15832	2.33135	-1.26201	YLPM1	down
237449_at	0.00160327	3.69e-05	-5.14222	2.29393	-1.71542	SP8	down
228488_at	0.00162879	3.81e-05	5.12927	2.26382	1.03817	TBC1D16	up
213060_s_at	0.00162965	3.82e-05	5.12863	2.26233	2.03233	CHI3L2	up
221854_at	0.00164845	3.89e-05	-5.12035	2.24308	-1.85321	PKP1	down
211600_at	0.00164845	3.9e-05	-5.11972	2.24161	-1.06368	PTPRO	down
204563_at	0.00164845	3.91e-05	5.11875	2.23935	2.12754	SELL	up
218404_at	0.00164952	3.91e-05	5.11817	2.23798	2.23504	SNX10	up
238669_at	0.00165133	3.92e-05	-5.11739	2.23619	-1.56732	PTGS1	down
220412_x_at	0.00166205	3.95e-05	-5.11376	2.22774	-1.38575	KCNK7	down
206314_at	0.00166293	3.96e-05	5.11323	2.22649	1.09303	ZKSCAN7	up
1557293_at	0.00166538	3.98e-05	-5.11087	2.22101	-2.15192	LINC00969	down
225299_at	0.00167775	4.02e-05	-5.10689	2.21175	-1.50049	MYO5B	down
239547_at	0.00167775	4.03e-05	-5.10635	2.21048	-2.15972	HS3ST6	down
212116_at	0.00167775	4.03e-05	5.1061	2.2099	1.07209	TRIM27	up
1558515_at	0.00168156	4.05e-05	-5.1042	2.20549	-1.67558	FTX	down
209288_s_at	0.00172105	4.2e-05	5.08857	2.16911	1.17836	CDC42EP3	up
226463_at	0.00172105	4.2e-05	5.08851	2.16896	1.06128	ATP6V1C1	up
221865_at	0.00173832	4.26e-05	5.08302	2.15618	1.36223	TMEM268	up
202628_s_at	0.00177444	4.37e-05	5.07207	2.13067	1.26229	SERPINE1	up
211959_at	0.00177565	4.39e-05	-5.07109	2.12839	-1.42134	IGFBP5	down
202663_at	0.00177786	4.4e-05	5.06975	2.12526	1.75353	WIPF1	up
204040_at	0.00178396	4.42e-05	5.06803	2.12126	1.6242	RNF144A	up
208623_s_at	0.00180304	4.49e-05	-5.06151	2.10606	-1.02396	EZR	down
209289_at	0.00180672	4.5e-05	-5.06036	2.1034	-1.29994	NFIB	down
206420_at	0.00181424	4.54e-05	5.05709	2.09578	1.53818	IGSF6	up
228565_at	0.00181424	4.54e-05	-5.05697	2.09548	-1.0925	KIAA1804	down
205488_at	0.00181477	4.55e-05	5.05581	2.09279	1.97433	GZMA	up
210128_s_at	0.00182747	4.59e-05	-5.05203	2.08398	-1.00749	LTB4R	down
214467_at	0.00182882	4.6e-05	5.05112	2.08187	1.39196	GPR65	up
224559_at	0.00184689	4.66e-05	-5.04557	2.06893	-2.53449	MALAT1	down
223916_s_at	0.00185318	4.69e-05	5.04327	2.06357	2.20656	BCOR	up
226756_at	0.00186884	4.76e-05	5.03742	2.04993	1.19723	CCDC71L	up
202502_at	0.00189573	4.85e-05	5.02947	2.03137	1.11963	ACADM	up
209774_x_at	0.00190325	4.88e-05	5.02695	2.0255	2.02667	CXCL2	up
215300_s_at	0.00190358	4.88e-05	-5.02658	2.02465	-1.55105	FMO5	down
216804_s_at	0.00192836	5e-05	-5.01716	2.00267	-1.14236	PDLIM5	down
228478_at	0.00192872	5e-05	-5.01679	2.00181	-1.03145	SPPL2A	down
223159_s_at	0.00193428	5.03e-05	5.01459	1.99669	1.7289	NEK6	up
222774_s_at	0.00193428	5.03e-05	5.01444	1.99633	2.2387	NETO2	up
1568620_at	0.00196495	5.16e-05	-5.00391	1.97176	-1.20458	CSAD	down
204726_at	0.00196793	5.18e-05	-5.00272	1.96898	-1.121	CDH13	down
243403_x_at	0.00197158	5.2e-05	-5.00095	1.96486	-1.06837	CPM	down
203827_at	0.00197158	5.21e-05	5.00027	1.96327	1.51563	WIPI1	up
204976_s_at	0.00198002	5.26e-05	-4.9962	1.95378	-1.02841	AMMECR1	down
203927_at	0.00198103	5.27e-05	4.99514	1.9513	1.16624	NFKBIE	up
213820_s_at	0.00198615	5.29e-05	-4.99379	1.94816	-1.23263	STARD5	down
200839_s_at	0.00199131	5.32e-05	4.99171	1.9433	1.00873	CTSB	up
204712_at	0.00199177	5.34e-05	-4.99006	1.93945	-3.34584	WIF1	down
202241_at	0.00199177	5.34e-05	4.98974	1.93869	1.28142	TRIB1	up
204326_x_at	0.00201177	5.43e-05	-4.98317	1.92337	-1.26753	MT1X	down
228274_at	0.0020297	5.5e-05	4.97785	1.91094	1.3332	SDSL	up
209871_s_at	0.0020338	5.51e-05	4.97674	1.90835	1.6103	APBA2	up
202087_s_at	0.00204144	5.54e-05	4.97436	1.9028	1.0985	CTSL	up
204187_at	0.00204958	5.57e-05	4.97217	1.89768	2.32719	GMPR	up
218959_at	0.0020504	5.58e-05	-4.97172	1.89664	-1.19529	HOXC10	down
228955_at	0.00206882	5.64e-05	4.96755	1.8869	1.66789	LRP8	up
202986_at	0.00206882	5.64e-05	4.96721	1.88611	2.11367	ARNT2	up
217087_at	0.00207546	5.68e-05	-4.96479	1.88045	-2.57518	C1orf68	down
200958_s_at	0.00208508	5.72e-05	4.9614	1.87253	1.19415	SDCBP	up
237054_at	0.00210083	5.78e-05	-4.95704	1.86236	-1.62726	ENPP5	down
229887_at	0.0021153	5.86e-05	-4.95182	1.85015	-1.03315	ALS2CL	down
238725_at	0.0021312	5.93e-05	4.9467	1.83818	1.492	IRF1	up
228438_at	0.0021312	5.93e-05	4.94648	1.83768	1.63961	MSC-AS1	up
1559413_at	0.0021312	5.94e-05	-4.94635	1.83737	-1.7025	TCP11L2	down
1552417_a_at	0.0021312	5.94e-05	4.94624	1.83712	1.07716	NEDD1	up
239461_at	0.00213986	5.97e-05	-4.94419	1.83232	-1.74429	GALNT15	down
216935_at	0.00216183	6.07e-05	-4.93714	1.81586	-2.21649	LINC00302	down
226838_at	0.00220052	6.21e-05	-4.92797	1.79443	-1.21861	TTC32	down
205796_at	0.00220079	6.21e-05	4.92746	1.79324	1.22087	TCP11L1	up
205639_at	0.00221449	6.27e-05	4.92348	1.78393	1.03251	AOAH	up
228479_at	0.00223005	6.34e-05	4.9193	1.77416	1.31455	SOAT1	up
209072_at	0.00224643	6.4e-05	4.9155	1.76527	2.13131	MBP	up
209596_at	0.00225312	6.44e-05	-4.91295	1.75933	-1.00088	MXRA5	down
234699_at	0.00225342	6.44e-05	-4.91263	1.75859	-1.87006	RNASE7	down
220615_s_at	0.00226376	6.5e-05	4.90892	1.74989	2.58126	FAR2	up
208653_s_at	0.00228634	6.57e-05	4.90431	1.73913	1.11312	CD164	up
1557737_s_at	0.00232485	6.75e-05	-4.89354	1.71394	-1.09923	NKTR	down
238028_at	0.00233158	6.8e-05	-4.89026	1.70627	-1.32134	C6orf132	down
226118_at	0.00233158	6.81e-05	4.88951	1.70452	1.08533	CENPO	up
209707_at	0.00234114	6.86e-05	4.8868	1.69818	1.09964	PIGK	up
37966_at	0.00237396	7.03e-05	4.87652	1.67413	1.45894	PARVB	up
235955_at	0.00237509	7.05e-05	-4.87553	1.67182	-1.29773	MARVELD2	down
233903_s_at	0.00237964	7.08e-05	-4.87375	1.66766	-1.42181	ARHGEF26	down
213624_at	0.00237964	7.08e-05	-4.87373	1.66762	-1.73275	SMPDL3A	down
206383_s_at	0.00238286	7.1e-05	4.87269	1.66517	1.1771	G3BP2	up
224760_at	0.00242518	7.27e-05	-4.86318	1.64292	-1.07809	SP1	down
231906_at	0.00245121	7.4e-05	4.85586	1.6258	1.0106	HOXD8	up
201641_at	0.00245265	7.47e-05	4.85184	1.61638	1.35012	BST2	up
201089_at	0.00246271	7.51e-05	4.84942	1.61071	1.16371	ATP6V1B2	up
225431_x_at	0.00249444	7.68e-05	-4.84062	1.59012	-1.083	PM20D2	down
218657_at	0.00249559	7.7e-05	-4.83932	1.58708	-1.42039	RAPGEFL1	down
211762_s_at	0.00250194	7.73e-05	4.83767	1.58323	1.25445	KPNA2	up
232504_at	0.00251781	7.81e-05	4.83374	1.57401	2.77784	MIR146A	up
224776_at	0.00252379	7.85e-05	4.83117	1.56801	1.25227	GPAT4	up
224964_s_at	0.002537	7.92e-05	4.82787	1.56028	1.45702	GNG2	up
244829_at	0.002537	7.94e-05	4.8268	1.55778	4.59313	LINC00518	up
202558_s_at	0.002537	7.94e-05	4.82676	1.55769	1.5924	HSPA13	up
235730_at	0.00253958	7.95e-05	-4.82611	1.55615	-1.20893	NUTM2B-AS1	down
226380_at	0.00256109	8.06e-05	-4.82049	1.54301	-1.0066	PTPN21	down
242584_at	0.00256156	8.08e-05	4.8197	1.54116	1.41277	FAM161A	up
218182_s_at	0.00257088	8.12e-05	-4.81777	1.53664	-1.82293	CLDN1	down
1554474_a_at	0.00258659	8.2e-05	4.81357	1.52681	1.37955	MOXD1	up
226433_at	0.00259104	8.27e-05	4.80986	1.51812	1.45748	RNF157	up
203561_at	0.00259104	8.28e-05	4.80975	1.51785	1.49281	FCGR2A	up
219099_at	0.00259484	8.31e-05	4.80819	1.51419	1.28415	TIGAR	up
203178_at	0.00259852	8.33e-05	-4.80721	1.5119	-1.34062	GATM	down
236480_at	0.00263328	8.46e-05	-4.80082	1.49694	-1.56686	MIR210HG	down
212190_at	0.00265016	8.53e-05	4.79713	1.4883	2.68651	SERPINE2	up
221919_at	0.00265016	8.54e-05	-4.79699	1.48796	-1.10189	HNRNPA1	down
218237_s_at	0.00265045	8.55e-05	-4.79652	1.48687	-1.04067	SLC38A1	down
204420_at	0.00265523	8.57e-05	4.79555	1.4846	1.26181	FOSL1	up
239954_at	0.00267202	8.65e-05	-4.79142	1.47493	-1.34306	ZNF160	down
212840_at	0.00267202	8.66e-05	4.79134	1.47474	1.05785	UBXN7	up
229377_at	0.00267303	8.67e-05	-4.79051	1.4728	-1.47333	GRTP1	down
203693_s_at	0.00267405	8.7e-05	4.78918	1.46967	1.09554	E2F3	up
205681_at	0.00268897	8.76e-05	4.78622	1.46273	3.06495	BCL2A1	up
221620_s_at	0.00269038	8.78e-05	4.78553	1.46113	1.05921	APOO	up
222921_s_at	0.00269961	8.85e-05	4.78203	1.45294	1.06396	HEY2	up
223631_s_at	0.0027057	8.88e-05	-4.78068	1.44976	-2.16163	C19orf33	down
235926_at	0.0027184	8.93e-05	-4.7783	1.44419	-1.09079	ANAPC5	down
201927_s_at	0.00272637	8.98e-05	4.77642	1.43978	1.03802	PKP4	up
238761_at	0.00272918	8.99e-05	4.77577	1.43825	1.39201	ELK4	up
235890_at	0.00273749	9.04e-05	-4.77361	1.4332	-1.05202	TBL1XR1	down
209906_at	0.00274587	9.09e-05	4.77122	1.42761	1.03023	C3AR1	up
229399_at	0.00282739	9.47e-05	-4.7545	1.38841	-1.04586	CCDC186	down
217356_s_at	0.00285365	9.59e-05	4.74914	1.37587	1.48595	PGK1	up
204467_s_at	0.00287279	9.7e-05	4.74462	1.36527	1.84788	SNCA	up
221020_s_at	0.00290174	9.86e-05	4.73808	1.34993	1.18762	SLC25A32	up
208096_s_at	0.00290856	9.9e-05	-4.73622	1.34557	-1.2252	COL21A1	down
229720_at	0.00292327	0.0001	-4.73066	1.33254	-1.19468	BAG1	down
204477_at	0.0029281	0.000101	4.72933	1.32942	1.0594	RABIF	up
204774_at	0.0029746	0.000103	4.72091	1.3097	1.1917	EVI2A	up
236220_at	0.0029959	0.000104	-4.71702	1.30058	-1.96883	SLC16A10	down
217739_s_at	0.00301168	0.000105	4.71238	1.28969	1.23547	NAMPT	up
217744_s_at	0.0030129	0.000105	-4.712	1.2888	-1.38349	PERP	down
203394_s_at	0.00301476	0.000105	-4.71089	1.28619	-1.02303	HES1	down
205251_at	0.00301896	0.000106	-4.7101	1.28435	-1.12318	PER2	down
1556551_s_at	0.00302151	0.000106	4.70935	1.28257	1.03299	SLC39A6	up
214581_x_at	0.00302151	0.000106	4.70873	1.28113	1.11184	TNFRSF21	up
205695_at	0.00305843	0.000107	4.70262	1.2668	1.04043	SDS	up
229276_at	0.00306061	0.000108	-4.70193	1.26518	-1.00545	IGSF9	down
226869_at	0.00311456	0.00011	-4.69286	1.24391	-1.01476	MEGF6	down
222277_at	0.00311551	0.00011	-4.69231	1.24262	-1.1117	C1QTNF9B-AS1	down
227240_at	0.00315475	0.000112	-4.68536	1.22634	-1.37156	NGEF	down
236058_at	0.00315799	0.000113	-4.68318	1.22121	-1.0519	KDF1	down
1554049_s_at	0.00323374	0.000117	4.66764	1.18476	1.26373	DCAF8	up
1558281_a_at	0.00324101	0.000117	-4.66634	1.18173	-1.25602	TMEM184A	down
204105_s_at	0.00325603	0.000118	4.66284	1.17351	1.57479	NRCAM	up
204455_at	0.00325782	0.000119	-4.66206	1.17168	-1.60642	DST	down
229687_s_at	0.00325911	0.000119	-4.66135	1.17	-1.02771	PRDM11	down
210439_at	0.00327689	0.00012	4.65768	1.16142	1.70553	ICOS	up
207183_at	0.00331294	0.000122	4.65165	1.14726	1.63477	GPR19	up
206007_at	0.00332078	0.000122	-4.6502	1.14385	-2.02515	PRG4	down
204924_at	0.0033848	0.000126	4.63833	1.11601	1.06803	TLR2	up
44783_s_at	0.00339429	0.000126	4.63658	1.11191	1.28288	HEY1	up
230559_x_at	0.00341772	0.000127	-4.63276	1.10295	-1.53214	FGD4	down
206666_at	0.0034192	0.000128	4.63208	1.10135	2.14128	GZMK	up
212607_at	0.00342026	0.000128	4.63166	1.10035	1.08922	AKT3	up
201577_at	0.00342788	0.000128	4.63035	1.09728	1.21425	NME1	up
1554195_a_at	0.00343092	0.000128	-4.62978	1.09596	-1.93118	C5orf46	down
225626_at	0.00344045	0.000129	4.62817	1.09218	1.33272	PAG1	up
223984_s_at	0.00344045	0.000129	4.62805	1.0919	1.04367	NUP58	up
238688_at	0.00344045	0.000129	-4.62805	1.09188	-1.15134	TPM1	down
200644_at	0.00344321	0.000129	4.62738	1.09031	1.75369	MARCKSL1	up
1569512_at	0.00347341	0.000132	-4.61978	1.07248	-1.29831	SVIL	down
225197_at	0.00347859	0.000132	-4.61857	1.06966	-1.03353	C16orf72	down
219032_x_at	0.00349423	0.000133	4.61522	1.06178	1.12187	OPN3	up
226374_at	0.00350046	0.000133	-4.61385	1.05856	-1.24061	CXADR	down
229053_at	0.00350429	0.000134	-4.6132	1.05705	-1.52882	SYT17	down
201920_at	0.00355443	0.000137	4.60288	1.03283	1.02008	SLC20A1	up
226393_at	0.00355443	0.000137	4.60252	1.03198	1.01846	CYP2U1	up
222383_s_at	0.00362157	0.000142	-4.5892	1.00074	-1.95997	ALOXE3	down
214084_x_at	0.00368157	0.000145	4.57894	0.976662	1.00415	NCF1	up
219763_at	0.00369072	0.000146	4.57704	0.972196	1.74482	DENND1A	up
243386_at	0.00369072	0.000146	-4.57698	0.972058	-1.65837	CASZ1	down
203217_s_at	0.0037184	0.000148	4.57214	0.96069	1.17034	ST3GAL5	up
236798_at	0.00374063	0.000149	4.56866	0.952536	1.23854	LINC00888	up
219654_at	0.00376667	0.000151	4.5647	0.943239	1.73567	HACD1	up
221601_s_at	0.00376734	0.000151	4.56403	0.941651	1.68104	FCMR	up
239153_at	0.00377525	0.000151	-4.56213	0.937203	-2.28859	HOTAIR	down
222111_at	0.00377525	0.000152	-4.56191	0.936691	-1.02328	FAM63B	down
1566324_a_at	0.00381689	0.000155	-4.55352	0.916989	-1.56157	MAF	down
1554003_at	0.00382708	0.000156	-4.55133	0.911855	-1.00051	ARHGEF28	down
212122_at	0.00383044	0.000156	4.55079	0.910582	1.0179	RHOQ	up
91826_at	0.00383315	0.000156	-4.55017	0.909132	-1.19527	EPS8L1	down
240221_at	0.00383315	0.000156	-4.54976	0.908177	-1.10088	CSNK1A1	down
204273_at	0.00383897	0.000157	4.54815	0.904386	2.72974	EDNRB	up
238673_at	0.00383897	0.000157	-4.54804	0.904141	-1.23838	SAMD12	down
239725_at	0.00386279	0.000158	-4.54407	0.89482	-1.15942	PGAP1	down
235182_at	0.00389495	0.000161	-4.53826	0.881172	-1.30692	ISM1	down
232125_at	0.00389495	0.000161	-4.53812	0.88084	-1.24495	ZBTB20	down
227177_at	0.00389711	0.000161	-4.53753	0.879459	-1.02471	CORO2A	down
206696_at	0.00392131	0.000162	4.53409	0.871394	3.08265	GPR143	up
236468_at	0.00392534	0.000162	-4.53343	0.869838	-1.09967	TMEM132B	down
222838_at	0.00393807	0.000163	4.53127	0.864761	2.16448	SLAMF7	up
239765_at	0.00394292	0.000164	-4.53058	0.863158	-1.41643	CPEB3	down
202166_s_at	0.00395156	0.000164	4.52933	0.860211	1.66336	PPP1R2	up
215228_at	0.00397037	0.000165	-4.52658	0.85377	-1.27599	NHLH2	down
226884_at	0.00397727	0.000166	-4.52488	0.849773	-1.15193	LRRN1	down
1560396_at	0.00398065	0.000166	4.524	0.847698	1.77203	KLHL6	up
222771_s_at	0.00400216	0.000167	4.52108	0.840849	1.77412	MYEF2	up
222146_s_at	0.00406856	0.000173	-4.50876	0.811935	-1.0989	TCF4	down
1554080_at	0.00410328	0.000175	4.50309	0.798636	1.11863	CNOT9	up
203260_at	0.00411498	0.000176	4.50168	0.795326	1.03586	HDDC2	up
219871_at	0.0041159	0.000176	-4.50018	0.791808	-1.16995	KLF3-AS1	down
203381_s_at	0.00412477	0.000177	4.49868	0.788267	1.61451	APOE	up
231118_at	0.00412718	0.000177	-4.49793	0.786505	-1.52167	ANKRD35	down
218824_at	0.0041447	0.000178	4.4953	0.780345	1.96224	PNMAL1	up
225615_at	0.00415736	0.00018	-4.49269	0.77422	-1.2424	IFFO2	down
206656_s_at	0.00415864	0.00018	4.49221	0.773092	1.16208	APMAP	up
204472_at	0.00416274	0.00018	4.49061	0.76933	1.2622	GEM	up
233025_at	0.00416506	0.000181	-4.48993	0.767738	-1.89285	PDZD2	down
239726_at	0.00416506	0.000181	-4.48989	0.767647	-1.42426	ANK3	down
223280_x_at	0.00416506	0.000181	4.48986	0.767584	1.13468	MS4A6A	up
210473_s_at	0.00417552	0.000182	4.48799	0.763193	1.09034	ADGRA3	up
200923_at	0.00420826	0.000184	4.48322	0.75198	1.47156	LGALS3BP	up
223422_s_at	0.00421171	0.000184	4.48241	0.7501	1.14252	ARHGAP24	up
227884_at	0.00421171	0.000184	-4.48239	0.750052	-1.12547	TAF15	down
213241_at	0.00423796	0.000186	4.47832	0.740488	2.09758	PLXNC1	up
203471_s_at	0.00426228	0.000187	4.47496	0.732605	1.21261	PLEK	up
201662_s_at	0.00426347	0.000188	4.47468	0.731938	1.10887	ACSL3	up
203760_s_at	0.00428803	0.000189	4.47148	0.724438	1.06615	SLA	up
204493_at	0.00429036	0.000189	4.47098	0.72325	1.10644	BID	up
204044_at	0.00429762	0.00019	4.46972	0.72031	1.76708	QPRT	up
244297_at	0.00431774	0.000192	-4.46627	0.712217	-1.03883	ANKRD18A	down
210042_s_at	0.00432598	0.000192	4.46502	0.709282	1.14396	CTSZ	up
222454_s_at	0.00433029	0.000193	4.4641	0.707111	1.07814	PARVA	up
211742_s_at	0.00434803	0.000194	4.46095	0.699713	1.2788	EVI2B	up
227609_at	0.00437621	0.000196	4.45694	0.690312	1.70138	EPSTI1	up
203638_s_at	0.00438643	0.000197	-4.45482	0.685336	-1.67237	FGFR2	down
201294_s_at	0.00438766	0.000197	-4.45446	0.6845	-1.75931	WSB1	down
218568_at	0.00438766	0.000197	4.45437	0.684288	1.13059	AGK	up
227134_at	0.00439404	0.000198	-4.45345	0.682113	-1.42219	SYTL1	down
226355_at	0.00439846	0.000198	4.45287	0.680759	1.09073	POC1A	up
231776_at	0.00442569	0.0002	4.448	0.669322	1.69628	EOMES	up
235305_s_at	0.00442569	0.0002	-4.4477	0.668616	-1.16106	ECHDC2	down
1555505_a_at	0.00442569	0.000201	4.44742	0.667961	4.36185	TYR	up
228399_at	0.00444047	0.000202	-4.44535	0.663108	-1.43012	OSR1	down
219799_s_at	0.00445485	0.000203	4.44228	0.655904	1.30074	DHRS9	up
226864_at	0.00447557	0.000205	-4.43902	0.648246	-1.23685	PKIA	down
229390_at	0.00448538	0.000206	4.43747	0.644615	1.84313	FAM26F	up
219476_at	0.00448972	0.000206	-4.43691	0.643305	-1.37419	C1orf116	down
202478_at	0.00451869	0.000208	4.4323	0.632488	1.87875	TRIB2	up
214823_at	0.00451869	0.000208	-4.43217	0.632178	-1.14895	ZNF204P	down
242204_at	0.00452698	0.000209	-4.43106	0.629561	-1.9779	WFDC5	down
1555728_a_at	0.00454176	0.00021	4.42896	0.624636	1.12897	MS4A4A	up
230986_at	0.00454534	0.00021	-4.42768	0.621649	-1.49414	KLF8	down
211366_x_at	0.00454612	0.000211	4.42743	0.621062	1.08337	CASP1	up
202742_s_at	0.00455595	0.000211	4.42639	0.618613	1.12154	PRKACB	up
227458_at	0.00457678	0.000213	4.42297	0.610597	1.55553	CD274	up
207955_at	0.00459071	0.000215	-4.41991	0.603413	-2.49282	CCL27	down
217518_at	0.00461345	0.000216	-4.41726	0.597178	-1.06392	MYOF	down
228575_at	0.0046162	0.000216	-4.41669	0.595857	-1.5698	IL20RB	down
229765_at	0.00463324	0.000217	-4.41445	0.590592	-1.19028	ZNF207	down
226066_at	0.00463483	0.000218	4.41409	0.589753	1.33865	MITF	up
227408_s_at	0.00467022	0.00022	4.4094	0.578747	1.14455	SNX25	up
204700_x_at	0.00467778	0.000221	4.40826	0.576069	1.05312	DIEXF	up
228335_at	0.00468218	0.000221	-4.40757	0.574448	-1.51278	CLDN11	down
200615_s_at	0.00468242	0.000221	4.40738	0.574005	1.31049	AP2B1	up
212281_s_at	0.00471562	0.000224	4.40292	0.563528	1.44221	TMEM97	up
219427_at	0.00474579	0.000226	-4.39921	0.554832	-1.32032	FAT4	down
212926_at	0.00474979	0.000226	-4.39855	0.553282	-1.07468	SMC5	down
231108_at	0.00477567	0.000228	-4.39539	0.545872	-1.35541	FUS	down
1553213_a_at	0.0047807	0.000228	-4.39433	0.543393	-1.02437	KRT78	down
229713_at	0.00483572	0.000232	4.3871	0.526421	1.00392	PIP4K2A	up
228531_at	0.00484033	0.000233	4.38616	0.524204	1.55474	SAMD9	up
218780_at	0.00486548	0.000235	-4.38338	0.517698	-1.05184	HOOK2	down
222689_at	0.0048693	0.000235	4.38222	0.514963	1.07124	ACER3	up
232790_at	0.00489357	0.000238	4.37824	0.505643	1.00965	RNASEH1-AS1	up
229860_x_at	0.00489357	0.000238	4.378	0.505066	1.68936	C4orf48	up
209806_at	0.00492149	0.000239	4.37535	0.498847	1.04152	HIST1H2BK	up
206642_at	0.00499616	0.000244	-4.36675	0.478667	-1.67376	DSG1	down
213438_at	0.00502481	0.000247	-4.36312	0.470158	-1.21485	NFASC	down
239185_at	0.00502663	0.000247	-4.36213	0.467838	-1.57968	ABCA9	down
208190_s_at	0.00503036	0.000248	-4.36095	0.465067	-1.07743	LSR	down
214068_at	0.00506494	0.00025	4.35706	0.455942	1.3674	BEAN1	up
217785_s_at	0.00506725	0.00025	4.35672	0.45515	1.27384	YKT6	up
211373_s_at	0.00507661	0.000251	4.35551	0.452317	1.14181	PSEN2	up
223816_at	0.00510946	0.000253	-4.35177	0.44353	-1.70533	SLC46A2	down
229248_at	0.0051166	0.000254	-4.3508	0.441265	-1.03539	UCHL5	down
219622_at	0.00511782	0.000254	4.3504	0.440333	1.16247	RAB20	up
221872_at	0.00513813	0.000256	4.34778	0.434189	1.87554	RARRES1	up
1557915_s_at	0.00515867	0.000258	4.3446	0.426724	1.27456	GSTO1	up
215129_at	0.00517991	0.000259	-4.34218	0.421053	-1.47299	PIK3C2G	down
237069_s_at	0.00524755	0.000265	4.33429	0.40253	3.37524	TRPM1	up
224869_s_at	0.00526643	0.000266	4.33141	0.395789	1.02264	MRPS25	up
236862_at	0.00526663	0.000267	-4.33106	0.394978	-1.50344	GOPC	down
215321_at	0.00528069	0.000268	-4.32913	0.390433	-1.09534	RUNDC3B	down
236044_at	0.00530726	0.00027	4.32605	0.383211	1.2519	PLPP4	up
204233_s_at	0.00531209	0.00027	4.32524	0.381306	1.07925	CHKA	up
229566_at	0.00533629	0.000272	-4.32235	0.374548	-1.10015	WFDC21P	down
220245_at	0.00539987	0.000278	4.31468	0.35655	2.86575	SLC45A2	up
1555679_a_at	0.00540928	0.000278	4.31345	0.353677	1.00111	RTN4IP1	up
229363_at	0.00541407	0.000279	4.31275	0.352042	2.03489	LINC00920	up
201015_s_at	0.00541407	0.000279	-4.31266	0.351809	-1.39441	JUP	down
201225_s_at	0.00546606	0.000283	-4.3073	0.339263	-1.32142	SRRM1	down
226810_at	0.00548925	0.000284	-4.30543	0.33487	-1.02611	OGFRL1	down
204951_at	0.00549781	0.000285	4.30423	0.332059	1.17637	RHOH	up
232865_at	0.00549938	0.000285	-4.30396	0.331413	-1.15227	AFF4	down
229147_at	0.00550733	0.000286	-4.30308	0.329354	-1.52802	RASSF6	down
236473_at	0.00551062	0.000286	4.30269	0.328444	1.08217	CC2D2A	up
218211_s_at	0.00556303	0.00029	4.29681	0.314665	1.45947	MLPH	up
239349_at	0.00565186	0.000298	-4.28532	0.287717	-2.06905	C1QTNF7	down
220553_s_at	0.00565186	0.000298	-4.28511	0.287237	-1.25814	PRPF39	down
37408_at	0.00565186	0.000298	-4.28507	0.287145	-1.05022	MRC2	down
230422_at	0.00565349	0.000299	4.28479	0.286488	1.41691	FPR3	up
204437_s_at	0.0056882	0.000302	-4.27992	0.27506	-1.08311	FOLR1	down
202994_s_at	0.00569009	0.000302	-4.27964	0.274412	-1.39171	FBLN1	down
219863_at	0.00572096	0.000304	4.27687	0.267914	1.07217	HERC5	up
213661_at	0.00575256	0.000307	-4.27364	0.260342	-1.49625	PAMR1	down
225806_at	0.00578652	0.00031	-4.26978	0.251296	-1.09687	AJUBA	down
39402_at	0.00578652	0.00031	4.26941	0.25045	1.2277	IL1B	up
239853_at	0.00582314	0.000313	-4.26531	0.240824	-1.5682	KLC3	down
227266_s_at	0.0058448	0.000315	4.26331	0.236136	1.35481	FYB	up
221731_x_at	0.0058448	0.000315	-4.26322	0.235932	-1.00191	VCAN	down
217542_at	0.00590174	0.00032	4.25677	0.220816	1.25095	MDM2	up
210164_at	0.00590174	0.00032	4.25651	0.220218	1.97487	GZMB	up
238441_at	0.00591812	0.000322	-4.25424	0.214896	-1.35742	PRKAA2	down
204035_at	0.00591812	0.000322	4.2542	0.214799	1.7478	SCG2	up
219756_s_at	0.00594042	0.000324	-4.25192	0.209451	-1.84336	POF1B	down
230287_at	0.00596704	0.000327	-4.24831	0.201004	-1.05874	SGSM1	down
202145_at	0.00599845	0.00033	4.24453	0.192149	1.06306	LY6E	up
204562_at	0.00601678	0.000331	4.24247	0.18732	1.22766	IRF4	up
212242_at	0.0060939	0.000338	-4.23375	0.166901	-1.20168	TUBA4A	down
204118_at	0.0061072	0.000339	4.23259	0.164186	1.49534	CD48	up
210785_s_at	0.00614965	0.000342	4.22936	0.156613	1.10047	THEMIS2	up
227747_at	0.00618476	0.000345	-4.22583	0.148337	-1.27414	MPZL3	down
202431_s_at	0.00619961	0.000346	4.22458	0.145416	1.24919	MYC	up
222850_s_at	0.00623537	0.000349	-4.2217	0.138661	-1.03473	DNAJB14	down
224470_at	0.00634213	0.000358	4.21037	0.112144	1.04229	SEC22C	up
213170_at	0.00634355	0.000359	4.21001	0.11131	1.25983	GPX7	up
244598_at	0.00634866	0.000359	4.20953	0.11018	1.01809	LCP2	up
213006_at	0.00635118	0.00036	4.20899	0.108922	1.06145	CEBPD	up
238811_at	0.00637771	0.000362	-4.2061	0.102157	-1.55485	ATP11B	down
214582_at	0.00638347	0.000363	4.20521	0.100062	1.31503	PDE3B	up
202638_s_at	0.00640784	0.000364	4.20339	0.095802	1.14731	ICAM1	up
231784_s_at	0.0064107	0.000365	4.20308	0.095067	1.09878	DCAF13	up
204136_at	0.00641305	0.000365	-4.2028	0.094409	-1.14583	COL7A1	down
242618_at	0.00644202	0.000368	4.19951	0.086723	1.112	HCG18	up
207981_s_at	0.0064489	0.000369	-4.19855	0.084478	-1.77912	ESRRG	down
204088_at	0.0064703	0.000371	4.19602	0.078559	1.07942	P2RX4	up
225765_at	0.00653295	0.000376	4.19066	0.066014	1.14706	TNPO1	up
208579_x_at	0.00654187	0.000377	4.18968	0.063701	1.00627	H2BFS	up
243496_at	0.00655724	0.000379	-4.18694	0.057292	-1.2171	RAB18	down
223498_at	0.00656739	0.000381	4.1854	0.0537	1.17006	SPECC1	up
204197_s_at	0.00658841	0.000383	4.18307	0.048233	1.0567	RUNX3	up
204007_at	0.00666254	0.000389	4.17683	0.033631	1.80275	FCGR3B	up
200606_at	0.00677202	0.000396	-4.16914	0.015652	-1.18001	DSP	down
228496_s_at	0.00677205	0.000397	-4.16894	0.01518	-1.00743	CRIM1	down
232591_s_at	0.00683598	0.000402	4.16316	0.001651	1.03927	TMEM30A	up
236341_at	0.00694441	0.000412	4.15366	-0.020552	2.01684	CTLA4	up
207565_s_at	0.00696078	0.000413	4.15195	-0.024571	1.20585	MR1	up
220770_s_at	0.00697751	0.000415	4.1504	-0.028189	1.28502	ZBED8	up
214753_at	0.00699314	0.000416	-4.14929	-0.03077	-1.08583	N4BP2L2	down
221485_at	0.00704904	0.000422	4.14391	-0.043363	1.11633	B4GALT5	up
229674_at	0.00707816	0.000424	-4.1416	-0.048765	-1.03982	SERTAD4	down
236201_at	0.00711717	0.000429	-4.13683	-0.059922	-1.10269	SPTLC3	down
210663_s_at	0.00715745	0.000432	4.13376	-0.06709	1.04507	KYNU	up
205566_at	0.00718129	0.000435	4.13137	-0.072673	1.01364	ABHD2	up
204718_at	0.00718694	0.000436	-4.13052	-0.074664	-1.23295	EPHB6	down
227812_at	0.00719327	0.000437	-4.12955	-0.076939	-1.58513	TNFRSF19	down
206056_x_at	0.00719379	0.000437	-4.12922	-0.077711	-1.06143	SPN	down
225566_at	0.00729789	0.000446	4.12131	-0.096193	1.73504	NRP2	up
220591_s_at	0.00731544	0.000448	-4.11947	-0.100491	-1.22418	EFHC2	down
229307_at	0.00737672	0.000453	4.11473	-0.111576	1.18234	ANKRD28	up
1553211_at	0.00743198	0.000457	-4.11094	-0.120437	-1.32964	ANKFN1	down
217553_at	0.00745734	0.00046	4.10845	-0.126245	1.6765	STEAP1B	up
223501_at	0.00746943	0.000461	4.10754	-0.12836	1.40189	TNFSF13B	up
209822_s_at	0.00751292	0.000465	4.10372	-0.137299	1.33824	VLDLR	up
230673_at	0.00751425	0.000465	-4.10346	-0.137904	-1.02465	PKHD1L1	down
219505_at	0.0076095	0.000475	4.09515	-0.157311	1.21044	CECR1	up
206560_s_at	0.00764321	0.000478	4.0926	-0.163272	1.88814	MIA	up
218196_at	0.00765443	0.000479	4.09188	-0.164953	1.32403	OSTM1	up
235758_at	0.00766251	0.00048	4.09097	-0.167077	1.04952	PNMA6A	up
226803_at	0.00766458	0.00048	-4.09065	-0.167832	-1.36434	CHMP4C	down
212335_at	0.00777546	0.000491	4.0813	-0.189664	1.46788	GNS	up
239049_at	0.00782528	0.000496	-4.07738	-0.198799	-1.01288	CRIPT	down
226906_s_at	0.00783531	0.000497	4.07661	-0.200612	1.09332	ARHGAP9	up
203887_s_at	0.00784136	0.000498	-4.07584	-0.202411	-1.01444	THBD	down
230788_at	0.00784287	0.000498	4.07564	-0.20287	1.42643	GCNT2	up
205119_s_at	0.00784916	0.000499	4.07496	-0.20446	1.54772	FPR1	up
222592_s_at	0.00791005	0.000505	4.06992	-0.216226	1.00543	ACSL5	up
222310_at	0.00791208	0.000506	-4.06955	-0.217095	-1.32978	SCAF4	down
1569410_at	0.00791208	0.000506	-4.06946	-0.217291	-1.66611	FLG2	down
1557749_at	0.00793516	0.000508	-4.06792	-0.220893	-1.30376	EHBP1L1	down
210868_s_at	0.00796485	0.00051	-4.06582	-0.225794	-1.40287	ELOVL6	down
225599_s_at	0.00800769	0.000514	4.06279	-0.23285	1.14765	TRIQK	up
209848_s_at	0.00806457	0.000519	4.05908	-0.241511	3.15225	PMEL	up
220638_s_at	0.00810473	0.000523	-4.056	-0.248695	-1.24874	CBLC	down
205529_s_at	0.00813214	0.000527	-4.05289	-0.255971	-1.47908	RUNX1T1	down
202589_at	0.00816466	0.00053	4.0501	-0.262474	1.72118	TYMS	up
242943_at	0.00816485	0.00053	4.04997	-0.262765	1.29201	ST8SIA4	up
202957_at	0.00827078	0.000543	4.04035	-0.28521	1.04163	HCLS1	up
229560_at	0.00833666	0.000549	4.03584	-0.295722	1.46319	TLR8	up
206638_at	0.00837728	0.000554	4.03217	-0.304294	1.53538	HTR2B	up
238621_at	0.0083846	0.000555	4.03157	-0.30569	1.35981	FMN1	up
208153_s_at	0.00841312	0.000557	-4.02973	-0.309985	-1.19668	FAT2	down
229518_at	0.0084149	0.000558	-4.02953	-0.310451	-1.41877	FAM46B	down
207710_at	0.0084193	0.000558	-4.0292	-0.311214	-2.61226	LCE2B	down
244572_at	0.00843516	0.000561	-4.02718	-0.315932	-1.50398	KY	down
210559_s_at	0.00843964	0.000562	4.02652	-0.317459	1.28885	CDK1	up
206028_s_at	0.00844552	0.000562	4.02611	-0.318412	1.04407	MERTK	up
227268_at	0.00848184	0.000565	4.0238	-0.323792	1.02707	RNFT1	up
229982_at	0.00851338	0.000568	4.02207	-0.327822	1.02457	QSER1	up
231778_at	0.00851913	0.000569	-4.02149	-0.329184	-1.14439	DLX3	down
224209_s_at	0.00851913	0.000569	4.02145	-0.329285	1.92616	GDA	up
214511_x_at	0.00852259	0.000569	4.02094	-0.330457	1.58536	FCGR1B	up
205081_at	0.00852365	0.00057	-4.02049	-0.331512	-1.39075	CRIP1	down
204751_x_at	0.00853545	0.000572	4.01943	-0.333983	1.55666	DSC2	up
205470_s_at	0.00857402	0.000576	-4.01622	-0.34146	-1.49592	KLK11	down
223843_at	0.00859426	0.000578	-4.01464	-0.345146	-1.59113	SCARA3	down
204638_at	0.0086282	0.000583	4.01144	-0.352601	1.23962	ACP5	up
203922_s_at	0.00864047	0.000584	4.01031	-0.355248	1.11879	CYBB	up
217867_x_at	0.00865004	0.000586	4.00941	-0.357336	1.33533	BACE2	up
238593_at	0.00866568	0.000588	-4.00801	-0.360605	-1.66587	C11orf80	down
205709_s_at	0.00868646	0.00059	-4.00625	-0.364689	-1.26655	CDS1	down
204416_x_at	0.00873189	0.000594	4.00335	-0.371461	2.42118	APOC1	up
215322_at	0.00873929	0.000597	-4.00151	-0.375739	-1.23517	LONRF1	down
236698_at	0.00875075	0.000599	-4.00033	-0.378497	-1.11419	DYNC1I2	down
227210_at	0.00882509	0.000607	3.99473	-0.391535	1.02511	SFMBT2	up
227181_at	0.00883029	0.000608	3.99427	-0.392604	1.0461	LNP1	up
202902_s_at	0.00886462	0.000612	3.99159	-0.398837	1.11451	CTSS	up
219117_s_at	0.00889008	0.000615	3.98923	-0.404349	1.47621	FKBP11	up
210119_at	0.00892694	0.000619	3.98667	-0.41031	1.46618	KCNJ15	up
206545_at	0.00894154	0.000621	3.98524	-0.413628	1.63466	CD28	up
230229_at	0.00894755	0.000622	-3.98475	-0.414771	-1.32104	DLG1	down
219773_at	0.00895789	0.000623	3.98401	-0.416495	1.23429	NOX4	up
201468_s_at	0.00899312	0.000628	3.98084	-0.423872	1.27307	NQO1	up
205433_at	0.00900041	0.000629	3.98029	-0.425144	1.96038	BCHE	up
211126_s_at	0.00903697	0.000632	3.97853	-0.42926	1.10195	CSRP2	up
222218_s_at	0.00906395	0.000636	3.97581	-0.435591	1.05689	PILRA	up
227253_at	0.00913594	0.000643	-3.97107	-0.44661	-1.54479	CP	down
238780_s_at	0.00917788	0.000648	3.96792	-0.453946	1.02179	KCNJ5	up
228360_at	0.00918714	0.000649	-3.96707	-0.455916	-1.59762	LYPD6B	down
228806_at	0.00918714	0.00065	-3.96698	-0.456141	-1.23904	RORC	down
203299_s_at	0.00919053	0.00065	3.96666	-0.456873	1.49102	AP1S2	up
224778_s_at	0.00931559	0.000663	-3.95833	-0.476266	-1.17944	TAOK1	down
229457_at	0.00931559	0.000664	-3.95822	-0.476506	-1.11486	ANKHD1	down
235318_at	0.0093804	0.000672	-3.95339	-0.487754	-1.24701	FBN1	down
204057_at	0.00941928	0.000676	3.95074	-0.493915	1.0985	IRF8	up
231252_at	0.00946101	0.00068	-3.94841	-0.499315	-1.14836	KANSL1L	down
207677_s_at	0.00946436	0.00068	3.94803	-0.500217	1.08781	NCF4	up
225999_at	0.00947655	0.000683	3.9466	-0.503545	1.0212	RIMKLB	up
213385_at	0.00949555	0.000685	3.94536	-0.506423	1.42081	CHN2	up
200783_s_at	0.00950043	0.000685	3.94498	-0.5073	1.10675	STMN1	up
235372_at	0.00954778	0.000691	3.94191	-0.51445	1.50433	FCRLA	up
202647_s_at	0.00954778	0.000691	3.94186	-0.514547	1.06978	NRAS	up
239353_at	0.00958032	0.000694	3.93971	-0.519552	1.64029	STK32A	up
234103_at	0.00959934	0.000698	-3.93779	-0.524008	-1.19942	KCNT2	down
206974_at	0.00963409	0.000702	3.93532	-0.529752	1.15027	CXCR6	up
225532_at	0.00963409	0.000703	3.93487	-0.530805	1.47209	CABLES1	up
202661_at	0.0096354	0.000703	-3.93436	-0.531984	-1.03439	ITPR2	down
1558687_a_at	0.00970344	0.000711	-3.93004	-0.542037	-1.82845	FOXN1	down
241396_at	0.00970344	0.000711	3.92998	-0.542171	1.6402	NEDD4L	up
218815_s_at	0.00980831	0.000723	3.92292	-0.558579	1.08176	TMEM51	up
203921_at	0.00992552	0.000736	3.91561	-0.575553	1.15173	CHST2	up
231856_at	0.00992915	0.000737	-3.91531	-0.576258	-1.20725	ARFGEF3	down
239660_at	0.00993059	0.000738	-3.91479	-0.577448	-1.40755	RALGAPA2	down
231229_at	0.0100101	0.000746	3.91033	-0.587804	1.34319	HILS1	up
211906_s_at	0.0100102	0.000746	3.91021	-0.588099	3.85023	SERPINB4	up
218273_s_at	0.0101196	0.000757	3.90424	-0.60195	1.07474	PDP1	up
206376_at	0.0101459	0.00076	3.9025	-0.605987	2.53976	SLC6A15	up
210146_x_at	0.01019	0.000766	3.89959	-0.612738	1.04067	LILRB2	up
230425_at	0.0102876	0.000776	-3.89409	-0.625518	-1.42196	EPHB1	down
1553186_x_at	0.01031	0.000779	-3.8926	-0.628978	-1.06732	RASEF	down
230543_at	0.0103131	0.000779	3.89227	-0.629728	1.22265	USP9X	up
1553706_at	0.0103573	0.000784	3.88963	-0.635858	1.0233	HTRA4	up
211776_s_at	0.0103573	0.000784	3.88962	-0.635876	1.15686	EPB41L3	up
207238_s_at	0.0103587	0.000785	3.88937	-0.636457	1.19595	PTPRC	up
229839_at	0.010417	0.000795	-3.88435	-0.6481	-1.69391	SCARA5	down
232530_at	0.010417	0.000795	-3.88426	-0.648323	-1.3786	PLD1	down
221272_s_at	0.010417	0.000795	-3.8842	-0.648444	-1.03365	C1orf21	down
230075_at	0.0104719	0.000801	3.8812	-0.655416	1.02784	RAB39B	up
204086_at	0.0104719	0.000801	3.88116	-0.655503	3.39533	PRAME	up
60474_at	0.0105086	0.000806	-3.87855	-0.66156	-1.40268	FERMT1	down
235735_at	0.0107411	0.000832	3.86564	-0.691489	1.04446	TNFSF8	up
244071_at	0.0107686	0.000835	3.86394	-0.695441	1.22645	FBLL1	up
1552544_at	0.0107686	0.000835	-3.86384	-0.695667	-2.41666	SERPINA12	down
229250_at	0.0107947	0.000838	3.86275	-0.698195	1.43021	TPCN2	up
212314_at	0.010825	0.000842	3.86057	-0.70323	1.02417	SEL1L3	up
224443_at	0.0109104	0.000851	3.85624	-0.713267	1.12955	LINC00467	up
230789_at	0.0109229	0.000852	3.85558	-0.714804	2.3272	ZNF280B	up
220532_s_at	0.0109842	0.00086	3.85203	-0.723026	1.00594	TMEM176B	up
240420_at	0.0110311	0.000865	-3.84951	-0.728856	-2.17022	AADACL2	down
232466_at	0.0111776	0.000882	-3.8417	-0.746952	-1.07545	CUL4A	down
226587_at	0.0112265	0.000889	-3.83803	-0.755443	-1.37764	PWAR6	down
239430_at	0.0113563	0.000907	3.83016	-0.773664	2.13594	IGFL1	up
47550_at	0.0114075	0.000916	3.82615	-0.782942	2.0259	LZTS1	up
218236_s_at	0.0114305	0.000918	3.82514	-0.785293	1.19633	PRKD3	up
219637_at	0.0114492	0.00092	3.82418	-0.787496	1.66947	ARMC9	up
235077_at	0.0115427	0.000931	-3.81908	-0.799305	-1.11065	MEG3	down
219181_at	0.0116195	0.000939	3.81582	-0.806847	1.45996	LIPG	up
235518_at	0.0116928	0.000951	-3.8106	-0.818924	-1.12984	SLC8A1	down
227955_s_at	0.0118032	0.000965	-3.8047	-0.832563	-1.00167	EFNA5	down
204014_at	0.0118653	0.000972	3.80171	-0.839459	1.54694	DUSP4	up
202499_s_at	0.0119074	0.000977	3.79952	-0.844526	1.05799	SLC2A3	up
1559942_at	0.0119139	0.000978	3.79893	-0.845893	1.30787	MDFIC	up
201195_s_at	0.0119469	0.000982	3.79724	-0.849795	1.72166	SLC7A5	up
202953_at	0.0120081	0.000988	3.79486	-0.855289	1.56595	C1QB	up
205863_at	0.0120843	0.000998	3.79052	-0.865311	2.30403	S100A12	up
205916_at	0.0121	0.001	3.78981	-0.866961	4.47153	S100A7	up
225575_at	0.0121852	0.00101	-3.78601	-0.875735	-1.30397	LIFR	down
226755_at	0.0122184	0.00102	-3.78362	-0.881251	-1.67629	MIR205HG	down
219584_at	0.0122478	0.00102	3.78209	-0.884795	2.58239	PLA1A	up
204891_s_at	0.0122769	0.00102	3.78063	-0.888158	1.60135	LCK	up
219279_at	0.0122785	0.00102	3.78024	-0.889055	1.15859	DOCK10	up
206837_at	0.0122869	0.00102	3.77969	-0.890326	1.93204	ALX1	up
238622_at	0.0122951	0.00103	3.77932	-0.89119	1.04415	RAP2B	up
204944_at	0.0123339	0.00103	3.77686	-0.896868	1.12092	PTPRG	up
239370_at	0.0123344	0.00103	-3.77675	-0.897117	-1.45878	LINC01133	down
204923_at	0.0123856	0.00104	3.77406	-0.903338	1.0974	SASH3	up
214492_at	0.0123914	0.00104	3.77368	-0.904195	1.62204	SGCD	up
204533_at	0.0124758	0.00105	3.77	-0.912711	2.7736	CXCL10	up
236972_at	0.0124863	0.00105	3.76925	-0.91442	2.49583	TRIM63	up
207496_at	0.0126531	0.00107	-3.76115	-0.933123	-1.49546	MS4A2	down
238752_at	0.0127215	0.00108	-3.75751	-0.941521	-1.42968	GPLD1	down
209170_s_at	0.0127823	0.00109	3.75422	-0.949112	1.46495	GPM6B	up
218899_s_at	0.0127826	0.00109	3.75412	-0.949336	1.7038	BAALC	up
206211_at	0.0128249	0.0011	3.75087	-0.956836	1.95178	SELE	up
208079_s_at	0.0128303	0.0011	3.75047	-0.957746	1.83391	AURKA	up
242100_at	0.0128337	0.0011	3.75016	-0.958467	1.26123	CHSY3	up
224650_at	0.0128337	0.0011	-3.7499	-0.959068	-1.4003	MAL2	down
223284_at	0.0128801	0.00111	3.74782	-0.963858	1.00066	NAT14	up
208212_s_at	0.0129158	0.00111	3.74562	-0.968926	1.16479	ALK	up
1567107_s_at	0.0129356	0.00112	-3.74377	-0.97318	-1.45106	TPM4	down
221886_at	0.0132251	0.00116	-3.73039	-1.00401	-1.12039	DENND2A	down
203759_at	0.0133125	0.00117	3.72641	-1.01318	1.10348	ST3GAL4	up
238063_at	0.0133493	0.00117	-3.72507	-1.01627	-1.07779	TMEM154	down
213974_at	0.0133514	0.00117	-3.72465	-1.01722	-1.19398	ADAMTSL3	down
235746_s_at	0.0133532	0.00117	-3.7241	-1.0185	-1.40364	PLA2R1	down
201627_s_at	0.013355	0.00117	3.72379	-1.01921	1.71552	INSIG1	up
232122_s_at	0.013355	0.00117	3.72379	-1.01922	2.09478	VEPH1	up
239093_at	0.0133741	0.00118	3.72294	-1.02117	1.02099	HOGA1	up
204959_at	0.0133946	0.00118	3.72188	-1.02361	1.03886	MNDA	up
227717_at	0.0134037	0.00118	-3.72152	-1.02445	-1.02799	ARHGEF37	down
214071_at	0.0134779	0.00119	-3.71838	-1.03166	-1.44875	GNAL	down
213593_s_at	0.0135122	0.00119	-3.71674	-1.03545	-1.08766	TRA2A	down
205741_s_at	0.0135171	0.0012	3.71642	-1.03619	1.00399	DTNA	up
222680_s_at	0.0136364	0.00121	3.71092	-1.04883	1.20329	DTL	up
204972_at	0.0136481	0.00121	3.71005	-1.05083	1.32506	OAS2	up
210701_at	0.01373	0.00122	-3.7064	-1.05923	-1.04878	CFDP1	down
225647_s_at	0.0137488	0.00123	3.70509	-1.06225	1.04581	CTSC	up
206023_at	0.0137488	0.00123	-3.70505	-1.06233	-1.36791	NMU	down
225835_at	0.0139683	0.00126	-3.69618	-1.08274	-1.34442	SLC12A2	down
210116_at	0.0139967	0.00126	3.69484	-1.08582	1.00201	SH2D1A	up
230966_at	0.0140916	0.00127	3.69087	-1.09493	1.114	IL4I1	up
214053_at	0.01418	0.00128	-3.6875	-1.10267	-1.28158	ERBB4	down
213927_at	0.0142524	0.00129	-3.6846	-1.10934	-1.14035	MAP3K9	down
1552797_s_at	0.0143322	0.0013	-3.68088	-1.11788	-1.28836	PROM2	down
228748_at	0.0143374	0.0013	3.68064	-1.11843	1.11337	CD59	up
1554106_at	0.0143494	0.00131	-3.68005	-1.11979	-1.2301	NBEAL1	down
203691_at	0.01448	0.00132	3.67465	-1.13219	2.83486	PI3	up
202503_s_at	0.0145095	0.00133	3.67356	-1.13469	1.35527	KIAA0101	up
205237_at	0.0145572	0.00133	3.67163	-1.13913	1.42793	FCN1	up
203180_at	0.0145792	0.00134	3.67067	-1.14132	1.20512	ALDH1A3	up
220418_at	0.0146582	0.00135	3.66704	-1.14966	1.2272	UBASH3A	up
219282_s_at	0.014694	0.00135	3.66529	-1.15367	1.2861	TRPV2	up
228375_at	0.014849	0.00137	3.65956	-1.16682	2.79765	IGSF11	up
1558508_a_at	0.0148585	0.00137	3.65913	-1.1678	1.26736	C1orf53	up
203407_at	0.0148656	0.00137	-3.65885	-1.16844	-1.25125	PPL	down
226397_s_at	0.0149015	0.00138	3.65679	-1.17317	1.14371	PHACTR1	up
232204_at	0.0150744	0.00141	-3.64942	-1.19007	-1.16118	EBF1	down
204137_at	0.0152543	0.00143	3.6425	-1.20594	1.15556	GPR137B	up
206421_s_at	0.0152543	0.00143	-3.64249	-1.20595	-2.1056	SERPINB7	down
227758_at	0.0152724	0.00143	-3.64153	-1.20815	-1.26221	RERG	down
226388_at	0.0153356	0.00144	-3.63884	-1.21433	-1.09581	TCEA3	down
223749_at	0.0153466	0.00144	-3.63814	-1.21592	-1.35282	C1QTNF2	down
214295_at	0.0153921	0.00145	-3.63587	-1.22111	-1.32646	KIAA0485	down
220703_at	0.0154139	0.00146	3.63489	-1.22337	2.41504	IDI2-AS1	up
231964_at	0.0155367	0.00147	3.62953	-1.23565	1.54504	BICD1	up
229657_at	0.0156511	0.00149	-3.62479	-1.2465	-1.21878	THRB	down
201340_s_at	0.0156511	0.00149	3.62466	-1.24679	1.21633	ENC1	up
205943_at	0.0157317	0.0015	3.62166	-1.25365	2.46927	TDO2	up
206134_at	0.0159747	0.00154	3.61121	-1.27756	2.88716	ADAMDEC1	up
204400_at	0.0160527	0.00156	-3.60732	-1.28647	-1.21406	EFS	down
228010_at	0.0161066	0.00156	-3.60562	-1.29036	-1.60933	PPP2R2C	down
207060_at	0.016161	0.00157	3.60359	-1.29499	1.24985	EN2	up
228708_at	0.0161735	0.00157	-3.60296	-1.29642	-1.23571	RAB27B	down
219492_at	0.0162867	0.00159	-3.59875	-1.30605	-1.19175	CHIC2	down
206482_at	0.0163591	0.0016	-3.59614	-1.31203	-1.39225	PTK6	down
229441_at	0.0163881	0.0016	3.5951	-1.31438	1.26066	PRSS23	up
219014_at	0.0164296	0.00161	3.59296	-1.31928	1.28091	PLAC8	up
204544_at	0.0164377	0.00161	3.59267	-1.31994	1.41556	HPS5	up
240383_at	0.0164534	0.00162	-3.59151	-1.32259	-1.1231	UBE2D3	down
1556026_at	0.0164773	0.00162	-3.59027	-1.32543	-1.10747	LINC00893	down
213272_s_at	0.0164773	0.00162	-3.58998	-1.32608	-1.34543	TMEM159	down
209696_at	0.0165975	0.00164	3.58551	-1.3363	1.37733	FBP1	up
202843_at	0.0166034	0.00164	3.58476	-1.33801	1.0123	DNAJB9	up
205518_s_at	0.0167421	0.00166	-3.57969	-1.34957	-1.0406	CMAHP	down
1405_i_at	0.0167886	0.00167	3.57793	-1.35359	2.11426	CCL5	up
210262_at	0.0168268	0.00168	-3.57631	-1.35731	-1.03923	CRISP2	down
207336_at	0.016834	0.00168	3.57597	-1.35806	1.20748	SOX5	up
218807_at	0.0168419	0.00168	-3.57558	-1.35897	-1.04411	VAV3	down
207116_s_at	0.0168816	0.00169	3.57382	-1.36298	2.66993	GAPDHS	up
1556209_at	0.0169839	0.0017	-3.56972	-1.37233	-1.74585	CLEC2B	down
1555173_at	0.0171673	0.00173	-3.56353	-1.38645	-1.04872	STX19	down
240070_at	0.0172247	0.00174	3.56101	-1.3922	1.21478	TIGIT	up
214770_at	0.0173125	0.00175	3.55763	-1.3999	1.07262	MSR1	up
231535_x_at	0.0173881	0.00177	3.55432	-1.40743	1.39363	ROPN1	up
213110_s_at	0.0174454	0.00178	-3.55196	-1.41281	-1.08286	COL4A5	down
202504_at	0.0175013	0.00179	-3.54939	-1.41866	-1.53639	TRIM29	down
238755_at	0.0175355	0.0018	-3.54777	-1.42236	-1.43064	RASSF10	down
208165_s_at	0.0175416	0.0018	-3.5475	-1.42297	-1.13816	PRSS16	down
210279_at	0.0175885	0.00181	3.54548	-1.42758	1.50008	GPR18	up
219995_s_at	0.0177118	0.00182	-3.54139	-1.43688	-1.76559	ZNF750	down
231093_at	0.0177343	0.00183	3.54019	-1.43962	1.31349	FCRL3	up
202018_s_at	0.0177344	0.00183	3.53983	-1.44043	1.92177	LTF	up
216109_at	0.017846	0.00185	-3.53627	-1.44854	-1.19838	MED13L	down
223599_at	0.017945	0.00186	3.53331	-1.45527	1.0215	TRIM6	up
228789_at	0.0180481	0.00187	-3.53024	-1.46225	-1.12011	MTMR6	down
213680_at	0.0181058	0.00188	3.52821	-1.46687	2.17393	KRT6B	up
218546_at	0.0181508	0.00189	-3.52664	-1.47045	-1.00487	C1orf115	down
230130_at	0.018174	0.0019	-3.52519	-1.47374	-1.14618	SLIT2	down
223449_at	0.0182229	0.0019	3.52342	-1.47777	1.11585	SEMA6A	up
206811_at	0.0183013	0.00192	-3.52098	-1.48331	-1.29777	ADCY8	down
222532_at	0.0183153	0.00192	3.5203	-1.48486	1.08431	SRPRB	up
218792_s_at	0.018318	0.00192	-3.51994	-1.48566	-1.02968	BSPRY	down
1558693_s_at	0.0183632	0.00193	3.51805	-1.48996	1.28136	GLMP	up
217523_at	0.0184211	0.00194	-3.51616	-1.49426	-1.02975	CD44	down
218817_at	0.018663	0.00198	3.50735	-1.51427	1.06508	SPCS3	up
206004_at	0.0187025	0.00199	-3.50554	-1.51839	-1.51365	TGM3	down
223895_s_at	0.0188003	0.002	-3.5023	-1.52575	-1.09178	EPN3	down
203304_at	0.0188753	0.00202	3.49932	-1.53249	1.75203	BAMBI	up
206069_s_at	0.0189463	0.00203	-3.49691	-1.53796	-1.1158	ACADL	down
207381_at	0.0189787	0.00203	-3.49594	-1.54017	-1.56966	ALOX12B	down
205117_at	0.0191398	0.00206	3.49108	-1.5512	1.22796	FGF1	up
236285_at	0.0191838	0.00206	3.49005	-1.55354	1.36506	KLHDC7B	up
220221_at	0.0192102	0.00207	-3.48899	-1.55593	-1.01113	VPS13D	down
203554_x_at	0.0192908	0.00208	3.48611	-1.56247	1.12467	PTTG1	up
205922_at	0.019441	0.00211	3.48168	-1.57251	1.2681	VNN2	up
203240_at	0.0194528	0.00211	-3.48108	-1.57388	-1.19648	FCGBP	down
235272_at	0.0194821	0.00211	-3.48004	-1.57624	-1.37161	SBSN	down
230147_at	0.0196845	0.00215	3.47236	-1.59362	1.4604	F2RL2	up
209591_s_at	0.019771	0.00217	-3.46921	-1.60075	-1.11279	BMP7	down
209719_x_at	0.0198799	0.00219	3.46577	-1.60854	3.30151	SERPINB3	up
219195_at	0.0199052	0.00219	-3.46492	-1.61047	-1.08773	PPARGC1A	down
210138_at	0.0199266	0.0022	3.464	-1.61256	2.15686	RGS20	up
243140_at	0.0200698	0.00222	-3.45872	-1.6245	-1.48198	ACTA2	down
209309_at	0.020393	0.00227	-3.45029	-1.64357	-1.51252	AZGP1	down
209693_at	0.0203961	0.00227	3.45006	-1.64409	1.10262	ASTN2	up
237748_at	0.0204839	0.00229	-3.44713	-1.6507	-1.21967	SCGB2B2	down
225016_at	0.0204933	0.00229	-3.44674	-1.6516	-1.43074	APCDD1	down
216513_at	0.020546	0.0023	3.44452	-1.65661	2.04313	DCT	up
235611_at	0.0205567	0.00231	-3.44395	-1.6579	-1.00893	SREK1	down
227080_at	0.0205944	0.00231	3.44298	-1.66009	1.84784	ZNF697	up
206513_at	0.0206408	0.00232	3.44166	-1.66306	1.14458	AIM2	up
209417_s_at	0.0207487	0.00234	3.43792	-1.67152	1.05788	IFI35	up
205363_at	0.0207998	0.00235	-3.43646	-1.67482	-1.69409	BBOX1	down
235651_at	0.0208426	0.00236	-3.43492	-1.67828	-1.3116	TTC22	down
202528_at	0.0209178	0.00237	3.43193	-1.68503	1.03269	GALE	up
226446_at	0.0211398	0.00241	3.42497	-1.70075	1.55453	HES6	up
203167_at	0.0211613	0.00242	3.42428	-1.70231	1.21385	TIMP2	up
220225_at	0.0211682	0.00242	-3.42375	-1.70349	-1.08418	IRX4	down
209841_s_at	0.0211682	0.00242	3.4237	-1.70362	1.29684	LRRN3	up
203632_s_at	0.0212225	0.00243	3.4218	-1.70791	1.08764	GPRC5B	up
205501_at	0.0213337	0.00245	3.41784	-1.71683	1.11232	PDE10A	up
219232_s_at	0.0213886	0.00247	-3.41582	-1.7214	-1.41234	EGLN3	down
237038_at	0.0213936	0.00247	-3.41552	-1.72206	-1.44352	CXCL14	down
237120_at	0.0214894	0.00248	-3.41306	-1.72762	-1.55834	KRT77	down
203915_at	0.0215251	0.00249	3.41223	-1.72948	2.77838	CXCL9	up
214297_at	0.0215564	0.00249	3.41116	-1.7319	1.49593	CSPG4	up
203824_at	0.0215675	0.0025	-3.41063	-1.73308	-1.8395	TSPAN8	down
211597_s_at	0.0215675	0.0025	-3.41061	-1.73313	-1.57184	HOPX	down
213797_at	0.0215919	0.0025	3.40955	-1.73553	1.38464	RSAD2	up
203434_s_at	0.0217559	0.00253	3.40533	-1.74503	1.81153	MME	up
203349_s_at	0.0217738	0.00253	3.40463	-1.74659	1.56711	ETV5	up
229625_at	0.0217868	0.00254	3.40407	-1.74785	1.3034	GBP5	up
227346_at	0.0217947	0.00254	3.40386	-1.74835	1.15109	IKZF1	up
207339_s_at	0.0219434	0.00256	3.3995	-1.75815	1.37148	LTB	up
236207_at	0.0220296	0.00258	-3.39734	-1.76302	-1.12487	SSFA2	down
206192_at	0.0221401	0.0026	-3.39368	-1.77126	-1.557	CDSN	down
204973_at	0.0222021	0.00261	3.39205	-1.77492	1.26785	GJB1	up
205666_at	0.0222208	0.00261	3.39152	-1.77612	1.12072	FMO1	up
214917_at	0.0223524	0.00264	-3.38782	-1.78445	-1.10425	PRKAA1	down
214624_at	0.0224712	0.00266	-3.38441	-1.79211	-1.15945	UPK1A	down
227556_at	0.0226083	0.00268	-3.38063	-1.8006	-1.37371	NME7	down
205439_at	0.0226919	0.0027	-3.37818	-1.80611	-1.45195	GSTT2	down
206799_at	0.0228231	0.00272	-3.37441	-1.81457	-2.67271	SCGB1D2	down
209891_at	0.022947	0.00275	3.37078	-1.82273	1.49508	SPC25	up
215704_at	0.0229695	0.00275	-3.37007	-1.82434	-1.31594	FLG	down
202597_at	0.0229992	0.00275	-3.36946	-1.8257	-1.09239	IRF6	down
214175_x_at	0.0230037	0.00276	-3.36932	-1.82603	-1.03927	PDLIM4	down
230722_at	0.0230902	0.00277	3.36691	-1.83143	1.0437	BNC2	up
232874_at	0.0231252	0.00278	-3.36602	-1.83342	-1.20521	DOCK9	down
219385_at	0.0233007	0.00281	3.36107	-1.84454	1.00914	SLAMF8	up
207038_at	0.0234753	0.00284	3.35622	-1.85542	1.74052	SLC16A6	up
206378_at	0.0234861	0.00284	-3.35595	-1.85602	-2.57713	SCGB2A2	down
210198_s_at	0.023513	0.00285	3.35522	-1.85765	2.06399	PLP1	up
208131_s_at	0.0235221	0.00285	-3.3545	-1.85928	-1.21278	PTGIS	down
204836_at	0.023714	0.00289	3.34888	-1.87187	2.04661	GLDC	up
239273_s_at	0.023901	0.00293	-3.34345	-1.88404	-1.01696	MMP28	down
227230_s_at	0.0239895	0.00295	3.34139	-1.88865	1.59545	KIAA1211	up
231666_at	0.024118	0.00297	3.33772	-1.89688	2.48505	PAX3	up
202952_s_at	0.0241247	0.00297	3.33729	-1.89784	1.09234	ADAM12	up
1556200_a_at	0.0241435	0.00298	3.3369	-1.89871	1.76422	C10orf90	up
219984_s_at	0.0241975	0.00298	-3.33577	-1.90123	-1.12672	HRASLS	down
204606_at	0.0242884	0.003	-3.3331	-1.90721	-1.10923	CCL21	down
210002_at	0.0242884	0.003	3.33308	-1.90726	1.16346	GATA6	up
206697_s_at	0.0243961	0.00303	3.32973	-1.91475	1.03597	HP	up
238756_at	0.0244721	0.00304	3.32774	-1.9192	1.30298	GAS2L3	up
215049_x_at	0.0246302	0.00307	3.32336	-1.92901	1.10833	CD163	up
231124_x_at	0.0247013	0.00309	3.32173	-1.93266	1.12795	LY9	up
206999_at	0.0247382	0.00309	3.32075	-1.93485	1.4483	IL12RB2	up
212531_at	0.0247469	0.0031	3.32052	-1.93535	1.7141	LCN2	up
205051_s_at	0.0247712	0.0031	3.31986	-1.93682	1.35998	KIT	up
204994_at	0.0248355	0.00311	3.31828	-1.94036	1.04799	MX2	up
229331_at	0.0248435	0.00311	-3.31806	-1.94086	-1.19272	SPATA18	down
37892_at	0.0248435	0.00311	3.31802	-1.94094	2.33909	COL11A1	up
226926_at	0.0249429	0.00313	-3.3155	-1.94658	-1.43056	DMKN	down
213566_at	0.0249916	0.00314	3.3143	-1.94926	1.1576	RNASE6	up
204146_at	0.025002	0.00314	3.31406	-1.94979	1.2178	RAD51AP1	up
220116_at	0.0250627	0.00316	3.31237	-1.95357	2.2822	KCNN2	up
219759_at	0.025069	0.00316	3.31215	-1.95406	1.85752	ERAP2	up
204475_at	0.0250892	0.00316	3.31138	-1.95579	3.22654	MMP1	up
1552584_at	0.0250933	0.00316	3.31125	-1.95608	1.15915	IL12RB1	up
220425_x_at	0.0253269	0.00321	3.30564	-1.9686	1.26205	ROPN1B	up
211890_x_at	0.025359	0.00321	3.3048	-1.97046	2.06059	CAPN3	up
39248_at	0.0253595	0.00321	-3.30474	-1.97062	-1.11801	AQP3	down
223475_at	0.0255797	0.00326	3.29904	-1.98334	1.29761	CRISPLD1	up
235275_at	0.0256588	0.00327	3.29707	-1.98772	1.04702	BMP8B	up
206427_s_at	0.0257381	0.00329	3.29531	-1.99164	3.03996	MLANA	up
228367_at	0.0257784	0.0033	3.29416	-1.99421	1.04888	ALPK2	up
227828_s_at	0.0258636	0.00331	3.29228	-1.99841	1.45067	EVA1A	up
206150_at	0.0260352	0.00334	3.28859	-2.00664	1.33276	CD27	up
236429_at	0.0263038	0.00339	-3.28276	-2.01961	-1.10946	ZNF83	down
1552701_a_at	0.0265865	0.00344	3.27605	-2.03457	1.29113	CARD16	up
204855_at	0.0266374	0.00345	-3.27488	-2.03716	-1.22405	SERPINB5	down
222668_at	0.0266513	0.00345	-3.2742	-2.03869	-1.14089	KCTD15	down
223395_at	0.0267717	0.00348	-3.27122	-2.04532	-1.05998	ABI3BP	down
217996_at	0.0268089	0.00349	3.27048	-2.04696	1.56962	PHLDA1	up
215513_at	0.0269342	0.00352	-3.26688	-2.05496	-1.0207	HYMAI	down
210096_at	0.0270442	0.00354	-3.26428	-2.06075	-1.80777	CYP4B1	down
223660_at	0.0270837	0.00354	3.26346	-2.06257	1.26795	ADORA3	up
220026_at	0.0270837	0.00354	-3.26341	-2.06269	-1.48914	CLCA4	down
236551_at	0.0271787	0.00357	3.26042	-2.06933	1.16271	ZNF311	up
242465_at	0.0272942	0.00359	3.25827	-2.07411	1.20708	GAPLINC	up
236277_at	0.0273197	0.00359	-3.25755	-2.0757	-1.00585	PAK3	down
205290_s_at	0.0274079	0.00362	-3.2549	-2.08159	-1.03763	BMP2	down
228055_at	0.0278131	0.00369	3.24628	-2.10074	1.17393	NAPSB	up
213539_at	0.0280327	0.00373	3.24157	-2.11119	1.09519	CD3D	up
205831_at	0.0282678	0.00378	3.236	-2.12354	1.36277	CD2	up
213611_at	0.0284277	0.00382	-3.23207	-2.13225	-1.38147	AQP5	down
1553989_a_at	0.0288857	0.00391	-3.22175	-2.15511	-1.15813	ATP6V1C2	down
227238_at	0.0289594	0.00393	-3.22002	-2.15895	-1.43007	MUC15	down
37547_at	0.029171	0.00397	3.21519	-2.16962	1.17965	BBS9	up
223795_at	0.0293291	0.00401	3.21165	-2.17745	1.04757	TSPAN10	up
209875_s_at	0.0293645	0.00401	3.21085	-2.17922	3.09183	SPP1	up
223503_at	0.0296129	0.00406	3.20585	-2.19027	2.80796	TMEM163	up
208015_at	0.0296666	0.00407	-3.20466	-2.19291	-1.10217	SMAD1	down
207114_at	0.0299535	0.00413	-3.19877	-2.20591	-1.34447	LY6G6C	down
205862_at	0.0300313	0.00414	3.19728	-2.20921	2.09122	GREB1	up
206201_s_at	0.0300488	0.00415	-3.19653	-2.21085	-1.09532	MEOX2	down
223461_at	0.0300758	0.00416	3.19575	-2.21258	1.79187	TBC1D7	up
230193_at	0.0301776	0.00418	3.1937	-2.2171	1.74769	WDR66	up
214598_at	0.0302482	0.0042	-3.19193	-2.22102	-1.55098	CLDN8	down
205552_s_at	0.0303321	0.00421	3.19025	-2.22472	1.14663	OAS1	up
204777_s_at	0.0304975	0.00424	3.18712	-2.23163	1.30384	MAL	up
222698_s_at	0.0305268	0.00425	3.18653	-2.23292	1.14509	IMPACT	up
204720_s_at	0.0306294	0.00427	3.18444	-2.23754	1.17847	DNAJC6	up
204747_at	0.0311082	0.00437	3.17513	-2.25804	1.0934	IFIT3	up
209842_at	0.0311617	0.00438	3.17385	-2.26087	1.37693	SOX10	up
237208_at	0.0312753	0.00441	-3.17135	-2.26638	-1.00285	WDR61	down
208168_s_at	0.0318016	0.0045	3.16192	-2.28713	2.23814	CHIT1	up
1554332_a_at	0.0318432	0.00451	3.16124	-2.28862	1.82052	SLCO4A1-AS1	up
213346_at	0.0320146	0.00455	3.15775	-2.29629	1.00192	TEX30	up
214710_s_at	0.0321353	0.00457	3.15583	-2.30053	1.27645	CCNB1	up
210335_at	0.032199	0.00459	-3.15375	-2.3051	-1.11639	RASSF9	down
201860_s_at	0.0322068	0.0046	3.15342	-2.3058	1.2576	PLAT	up
213496_at	0.0323234	0.00462	3.15089	-2.31138	1.58726	PLPPR4	up
224262_at	0.0323369	0.00463	-3.15066	-2.31189	-1.11911	IL1F10	down
213933_at	0.0324266	0.00464	-3.14899	-2.31555	-1.16777	PTGER3	down
229218_at	0.0324569	0.00465	-3.14833	-2.317	-1.47415	COL1A2	down
209355_s_at	0.0325742	0.00467	-3.14646	-2.32111	-1.16726	PLPP3	down
219295_s_at	0.0326374	0.00469	-3.14498	-2.32434	-1.47101	PCOLCE2	down
205844_at	0.0326376	0.00469	3.14476	-2.32483	1.08323	VNN1	up
228570_at	0.0326452	0.00469	-3.14431	-2.32581	-1.02747	BTBD11	down
225664_at	0.0326852	0.00471	-3.143	-2.32869	-1.06386	COL12A1	down
210031_at	0.0327058	0.00472	3.14245	-2.3299	1.01077	CD247	up
223276_at	0.0327058	0.00472	3.14241	-2.32999	1.00038	SMIM3	up
202086_at	0.0328112	0.00474	3.14031	-2.33459	1.23262	MX1	up
205207_at	0.0329012	0.00476	3.13869	-2.33816	1.06593	IL6	up
236681_at	0.0329222	0.00476	3.1382	-2.33922	1.20989	HOXD13	up
200629_at	0.0330929	0.00481	3.13433	-2.34771	1.19977	WARS	up
222223_s_at	0.0333013	0.00486	-3.12962	-2.35803	-1.23683	IL36RN	down
232458_at	0.0333248	0.00486	-3.12921	-2.35892	-1.41522	COL3A1	down
219010_at	0.0333296	0.00487	-3.1291	-2.35918	-1.13394	C1orf106	down
219885_at	0.0333891	0.00488	3.12771	-2.36222	1.18744	SLFN12	up
210632_s_at	0.0333994	0.00488	-3.12751	-2.36265	-1.05494	SGCA	down
205174_s_at	0.0335806	0.00492	3.12446	-2.36933	1.57154	QPCT	up
235238_at	0.0337578	0.00495	3.12134	-2.37618	1.55985	SHC4	up
210915_x_at	0.0338271	0.00497	3.11961	-2.37996	1.29249	TRBC1	up
204733_at	0.0338314	0.00498	3.11938	-2.38045	1.99122	KLK6	up
206247_at	0.0338609	0.00498	3.11875	-2.38184	1.10061	MICB	up
212811_x_at	0.0339016	0.00499	3.11796	-2.38357	1.09466	SLC1A4	up
209829_at	0.0339667	0.00501	3.11682	-2.38605	1.09202	FAM65B	up
232481_s_at	0.0339826	0.00501	-3.11638	-2.38703	-1.00823	SLITRK6	down
214470_at	0.0339826	0.00501	3.11632	-2.38715	1.02328	KLRB1	up
203820_s_at	0.0343917	0.0051	3.10867	-2.40389	2.22398	IGF2BP3	up
205130_at	0.034555	0.00515	3.10481	-2.41233	1.36436	MOK	up
221577_x_at	0.0346446	0.00517	3.10313	-2.416	2.78921	GDF15	up
218963_s_at	0.0348866	0.00522	-3.09866	-2.42576	-1.3473	KRT23	down
206871_at	0.0350822	0.00527	-3.0952	-2.4333	-1.42606	ELANE	down
223611_s_at	0.035222	0.00531	-3.09211	-2.44005	-1.14123	LNX1	down
211071_s_at	0.0353267	0.00534	3.08954	-2.44566	1.06196	MLLT11	up
211657_at	0.0354346	0.00537	-3.08709	-2.45099	-1.32092	CEACAM6	down
207908_at	0.0356377	0.00541	-3.08364	-2.45851	-2.24936	KRT2	down
232010_at	0.0356747	0.00542	3.08302	-2.45987	2.76707	FSTL5	up
238017_at	0.0359321	0.00549	-3.07727	-2.47239	-1.47324	SDR16C5	down
229511_at	0.0361617	0.00555	3.07316	-2.48133	1.00601	SMARCE1	up
207469_s_at	0.0367033	0.00567	3.06384	-2.50161	1.49428	PIR	up
220146_at	0.0370415	0.00575	3.05789	-2.51455	1.11483	TLR7	up
232034_at	0.0371836	0.00578	-3.05566	-2.51939	-1.05354	LINC00537	down
230362_at	0.0372482	0.00579	3.05459	-2.52171	1.00573	INPP5F	up
204286_s_at	0.037348	0.00582	3.05259	-2.52606	1.26527	PMAIP1	up
224225_s_at	0.037393	0.00583	-3.05147	-2.52849	-1.33136	ETV7	down
221295_at	0.037907	0.00595	3.04291	-2.54704	1.76815	CIDEA	up
213808_at	0.0381967	0.00601	3.03877	-2.55602	1.39304	ADAM23	up
218186_at	0.038871	0.00617	-3.02758	-2.58026	-1.17829	RAB25	down
226907_at	0.0389723	0.00619	-3.02577	-2.58417	-1.14149	PPP1R14C	down
219554_at	0.0392974	0.00627	3.02042	-2.59575	1.17441	RHCG	up
231396_s_at	0.0394748	0.00631	3.01779	-2.60143	1.0001	FAM126A	up
205440_s_at	0.039561	0.00633	-3.01631	-2.60463	-1.36273	NPY1R	down
229116_at	0.0397826	0.00638	-3.01323	-2.61127	-1.28296	CNKSR2	down
205792_at	0.0398709	0.0064	-3.01177	-2.61443	-1.14365	WISP2	down
229385_s_at	0.0399137	0.00641	-3.01099	-2.6161	-1.39935	TINCR	down
230595_at	0.0399312	0.00641	-3.01073	-2.61668	-1.04719	PGM5-AS1	down
240413_at	0.0401037	0.00645	3.00823	-2.62206	1.3277	PYHIN1	up
220351_at	0.0402688	0.00649	-3.00573	-2.62746	-1.1935	ACKR4	down
33304_at	0.040281	0.0065	3.00516	-2.6287	1.14924	ISG20	up
230644_at	0.040329	0.00651	-3.0045	-2.63012	-1.10137	LRFN5	down
219764_at	0.0404827	0.00654	-3.00237	-2.6347	-1.19606	FZD10	down
1560531_at	0.0406446	0.00659	-2.99938	-2.64116	-1.73017	LCE1B	down
220512_at	0.0407249	0.0066	-2.99824	-2.64361	-1.05086	DLC1	down
229254_at	0.0411399	0.0067	-2.99202	-2.65701	-1.20895	MFSD4A	down
212909_at	0.0413479	0.00675	2.98852	-2.66456	1.09336	LYPD1	up
205975_s_at	0.0414393	0.00678	2.98692	-2.668	1.09043	HOXD1	up
211804_s_at	0.0415738	0.00681	2.9846	-2.67298	1.12415	CDK2	up
218804_at	0.0417436	0.00686	-2.9819	-2.6788	-1.05258	ANO1	down
206337_at	0.0419201	0.0069	2.97915	-2.68472	1.3618	CCR7	up
221950_at	0.0422339	0.00698	-2.97448	-2.69474	-1.54216	EMX2	down
205458_at	0.0422378	0.00698	2.97416	-2.69543	1.3182	MC1R	up
205483_s_at	0.0422882	0.00699	2.97357	-2.6967	1.31708	ISG15	up
206039_at	0.04281	0.00711	2.96601	-2.71294	1.04314	RAB33A	up
225165_at	0.042915	0.00715	-2.96414	-2.71694	-1.16933	PPP1R1B	down
226301_at	0.0429394	0.00715	2.9638	-2.71767	1.04824	SLC18B1	up
215243_s_at	0.0430228	0.00717	-2.96244	-2.7206	-1.13644	GJB3	down
206914_at	0.0431901	0.00722	2.95986	-2.72613	1.26155	CRTAM	up
225353_s_at	0.0433314	0.00725	2.95775	-2.73064	1.04972	C1QC	up
236280_at	0.043369	0.00726	2.95727	-2.73169	1.222	P2RY10	up
209800_at	0.0435552	0.0073	2.95475	-2.73708	2.19087	KRT16	up
219908_at	0.0437368	0.00736	-2.95135	-2.74437	-1.33065	DKK2	down
243681_at	0.0441601	0.00747	-2.94474	-2.75852	-1.05755	SHANK2	down
228069_at	0.0444393	0.00754	2.94102	-2.76647	1.12885	MTFR2	up
227419_x_at	0.0446754	0.00759	-2.93807	-2.77278	-1.17482	PLAC9	down
211712_s_at	0.0451144	0.0077	-2.93197	-2.78582	-1.47418	ANXA9	down
1555920_at	0.0452057	0.00772	2.93062	-2.78868	1.3306	CBX3	up
209773_s_at	0.0456384	0.00784	2.92417	-2.80245	1.52234	RRM2	up
213796_at	0.0457792	0.00787	2.92225	-2.80656	2.62431	SPRR1A	up
228780_at	0.0469217	0.00815	2.90713	-2.83876	1.44566	POU3F3	up
222171_s_at	0.0469365	0.00815	2.90684	-2.83939	1.33213	PKNOX2	up
238617_at	0.046964	0.00816	2.90631	-2.84051	1.09329	KIF26B	up
228347_at	0.0471746	0.00822	2.90311	-2.84732	1.39513	SIX1	up
236538_at	0.0472233	0.00824	-2.90235	-2.84892	-1.03803	GRIA2	down
205620_at	0.0475052	0.00833	-2.89753	-2.85917	-1.02761	F10	down
219557_s_at	0.0475899	0.00835	2.89644	-2.86149	1.32618	NRIP3	up
210029_at	0.0476097	0.00836	2.89621	-2.86197	1.58089	IDO1	up
1553672_at	0.0477928	0.00841	2.89323	-2.8683	1.09076	ENAH	up
229686_at	0.0477928	0.00842	2.893	-2.86879	1.04966	P2RY8	up
203878_s_at	0.0478178	0.00843	2.89241	-2.87005	1.08909	MMP11	up
229530_at	0.0478441	0.00844	-2.89204	-2.87084	-1.18786	GUCY1A3	down
1554062_at	0.0479287	0.00845	-2.8911	-2.87283	-1.08942	XG	down
213888_s_at	0.0480611	0.00849	2.88948	-2.87627	1.02082	TRAF3IP3	up
217525_at	0.0481923	0.00853	-2.88728	-2.88093	-1.05651	OLFML1	down
205979_at	0.0482795	0.00855	-2.88613	-2.88339	-1.96752	SCGB2A1	down
235486_at	0.0486572	0.00866	2.88069	-2.89492	1.19566	KIAA1549L	up
207177_at	0.0487313	0.00868	-2.87985	-2.8967	-1.12981	PTGFR	down
203896_s_at	0.0490217	0.00875	-2.87622	-2.90438	-1.22339	PLCB4	down
232636_at	0.0490232	0.00875	-2.87617	-2.9045	-1.41914	SLITRK4	down
237753_at	0.0493297	0.00884	2.87188	-2.91357	1.04104	IL21R	up
219529_at	0.0496045	0.0089	-2.86857	-2.92058	-1.22888	CLIC3	down
234710_s_at	7.81e-06	7.04e-10	10.2751	12.5619	0.701352	PARP6	stable
200602_at	1.064e-05	2.34e-09	-9.61935	11.4608	-0.840345	APP	stable
1555086_at	1.064e-05	2.7e-09	-9.54337	11.3294	-0.776747	STAT5B	stable
1555088_x_at	1.064e-05	3.64e-09	-9.38571	11.0539	-0.583146	STAT5B	stable
213327_s_at	1.096e-05	4.56e-09	-9.26739	10.8448	-0.899181	USP12	stable
212378_at	1.876e-05	1.1e-08	8.81539	10.0274	0.970546	GART	stable
218254_s_at	1.885e-05	1.2e-08	8.77172	9.94681	0.932271	SAR1B	stable
202671_s_at	1.885e-05	1.25e-08	8.74955	9.9058	0.983134	PDXK	stable
211950_at	1.885e-05	1.26e-08	-8.74674	9.90059	-0.973616	UBR4	stable
212136_at	1.909e-05	1.33e-08	-8.71978	9.8506	-0.901251	ATP2B4	stable
226296_s_at	1.969e-05	1.42e-08	8.68728	9.79022	0.619443	MRPS15	stable
202024_at	2.486e-05	1.95e-08	8.5259	9.48798	0.954277	ASNA1	stable
201060_x_at	2.689e-05	2.26e-08	8.4535	9.35112	0.843463	STOM	stable
201960_s_at	2.957e-05	2.65e-08	-8.3753	9.20243	-0.704532	MYCBP2	stable
222965_at	3.179e-05	3.2e-08	-8.28315	9.02603	-0.563363	PRO2214	stable
209729_at	3.273e-05	3.38e-08	-8.25595	8.97372	-0.919625	GAS2L1	stable
235220_at	3.273e-05	3.46e-08	-8.24482	8.95228	-0.59123	YIPF4	stable
216274_s_at	3.689e-05	3.98e-08	8.17632	8.81993	0.877683	SEC11A	stable
242456_at	3.759e-05	4.13e-08	-8.15903	8.78641	-0.678852	MRE11A	stable
211130_x_at	4.513e-05	5.35e-08	-8.03343	8.54158	-0.937309	EDA	stable
1570585_at	4.832e-05	5.83e-08	-7.99186	8.46002	-0.707452	MPZL3	stable
203500_at	5.041e-05	6.45e-08	7.9433	8.36443	0.877407	GCDH	stable
201114_x_at	5.219e-05	7.25e-08	7.88793	8.25498	0.899456	PSMA7	stable
223983_s_at	5.219e-05	7.54e-08	7.86897	8.21741	0.952233	C19orf12	stable
222472_at	5.219e-05	7.59e-08	-7.86608	8.21167	-0.664269	AFTPH	stable
219770_at	5.437e-05	8.34e-08	7.82085	8.1218	0.657929	GTDC1	stable
239329_at	5.544e-05	8.86e-08	-7.79222	8.06472	-0.994253	RAB21	stable
205076_s_at	5.544e-05	8.92e-08	-7.789	8.05831	-0.995791	MTMR11	stable
217681_at	5.72e-05	1.01e-07	-7.73241	7.94513	-0.868979	WNT7B	stable
229650_s_at	5.843e-05	1.07e-07	7.70371	7.88758	0.593829	SMIM7	stable
214953_s_at	6.403e-05	1.21e-07	-7.64679	7.77301	-0.895428	APP	stable
242774_at	6.681e-05	1.27e-07	-7.62228	7.72353	-0.587808	SYNE2	stable
201055_s_at	6.904e-05	1.33e-07	-7.60237	7.68327	-0.909678	HNRNPA0	stable
218497_s_at	7.875e-05	1.57e-07	7.52343	7.52309	0.957428	RNASEH1	stable
207608_x_at	7.953e-05	1.69e-07	-7.48988	7.45472	-0.994518	CYP1A2	stable
202100_at	8.334e-05	1.8e-07	7.46016	7.39401	0.659725	RALB	stable
200713_s_at	8.52e-05	1.89e-07	7.43825	7.34919	0.67421	MAPRE1	stable
202317_s_at	9.19e-05	2.08e-07	-7.39187	7.25404	-0.59229	UBE4B	stable
224580_at	9.478e-05	2.21e-07	-7.3644	7.19754	-0.923035	SLC38A1	stable
201463_s_at	9.478e-05	2.22e-07	7.36192	7.19243	0.667803	TALDO1	stable
214924_s_at	9.482e-05	2.27e-07	-7.3521	7.17219	-0.773138	TRAK1	stable
223155_at	0.00010585	2.69e-07	7.27417	7.01116	0.919196	HDHD2	stable
237408_at	0.00010653	2.79e-07	-7.25787	6.97737	-0.772832	DCUN1D1	stable
218030_at	0.00010653	2.81e-07	7.25372	6.96876	0.56339	GIT1	stable
200006_at	0.00010653	2.83e-07	7.25158	6.96432	0.530787	PARK7	stable
228413_s_at	0.00010653	2.86e-07	-7.24655	6.95389	-0.492958	SFRP1	stable
211506_s_at	0.00010653	2.86e-07	7.24636	6.95348	0.500317	CXCL8	stable
231948_s_at	0.00010653	2.87e-07	7.24387	6.94831	0.618727	UBE2F	stable
210361_s_at	0.00010653	2.88e-07	-7.24246	6.94538	-0.907243	ELF2	stable
212267_at	0.00011323	3.12e-07	-7.20598	6.86953	-0.649076	WAPL	stable
220089_at	0.00011589	3.24e-07	-7.18873	6.8336	-0.845049	L2HGDH	stable
235540_at	0.00011758	3.35e-07	-7.17418	6.80325	-0.556018	GNRH1	stable
212207_at	0.00011814	3.55e-07	-7.1471	6.74667	-0.968501	MED13L	stable
201706_s_at	0.00011814	3.57e-07	7.1455	6.74334	0.733246	PEX19	stable
211285_s_at	0.00012965	4.07e-07	-7.08539	6.61737	-0.674616	UBE3A	stable
218068_s_at	0.00012965	4.08e-07	7.08435	6.6152	0.548785	ZNF672	stable
201561_s_at	0.00013148	4.16e-07	-7.07537	6.59632	-0.619322	CLSTN1	stable
225390_s_at	0.00013208	4.28e-07	-7.06268	6.56966	-0.935978	KLF13	stable
1556689_a_at	0.00013208	4.32e-07	-7.05849	6.56084	-0.927732	WNT4	stable
217741_s_at	0.00013208	4.32e-07	7.05785	6.5595	0.952312	ZFAND5	stable
219278_at	0.00013477	4.51e-07	-7.03865	6.51908	-0.72963	MAP3K6	stable
202942_at	0.00013713	4.64e-07	7.02593	6.49228	0.748154	ETFB	stable
221571_at	0.00013831	4.77e-07	7.01354	6.46615	0.716174	TRAF3	stable
224159_x_at	0.00014457	5.16e-07	-6.97831	6.39172	-0.604332	TRIM4	stable
205855_at	0.00014566	5.27e-07	6.96805	6.36999	0.976927	ZNF197	stable
222222_s_at	0.00015146	5.54e-07	6.94592	6.32313	0.659927	HOMER3	stable
1558280_s_at	0.0001543	5.67e-07	-6.93531	6.30063	-0.868664	ARHGAP29	stable
1566140_at	0.00015524	5.74e-07	-6.93035	6.29011	-0.856179	HOPX	stable
212129_at	0.00015921	5.97e-07	6.91249	6.25218	0.893319	NIPA2	stable
214997_at	0.00015921	5.97e-07	-6.91239	6.25197	-0.859569	SCAI	stable
1558142_at	0.0001594	6.01e-07	-6.90966	6.24616	-0.911561	TNRC6B	stable
202418_at	0.0001633	6.27e-07	6.89017	6.20472	0.559462	YIF1A	stable
220140_s_at	0.00016605	6.41e-07	6.88055	6.18426	0.73213	SNX11	stable
212326_at	0.00017398	6.86e-07	-6.85028	6.11972	-0.780292	VPS13D	stable
222333_at	0.00017398	6.87e-07	-6.8496	6.11829	-0.80835	ALS2CL	stable
1555736_a_at	0.00018438	7.56e-07	6.80654	6.02628	0.809467	AGTRAP	stable
227962_at	0.00018438	7.62e-07	-6.80306	6.01885	-0.916814	ACOX1	stable
214988_s_at	0.00018438	7.66e-07	-6.801	6.01442	-0.596342	SON	stable
201485_s_at	0.00018486	7.74e-07	6.79592	6.00356	0.983115	RCN2	stable
223234_at	0.00018857	7.93e-07	6.78513	5.98044	0.926664	MAD2L2	stable
1569293_x_at	0.00018877	7.98e-07	-6.78272	5.97527	-0.368297	CROCCP2	stable
216262_s_at	0.0001926	8.26e-07	6.76721	5.94203	0.736393	TGIF2	stable
204436_at	0.0001926	8.28e-07	6.7661	5.93964	0.953017	PLEKHO2	stable
232168_x_at	0.00020193	8.72e-07	-6.74315	5.89038	-0.973055	MACF1	stable
203033_x_at	0.00020378	8.92e-07	6.73274	5.86801	0.83405	FH	stable
209691_s_at	0.00020662	9.42e-07	-6.70855	5.81595	-0.956161	DOK4	stable
230063_at	0.00020662	9.5e-07	-6.70467	5.80761	-0.926841	ZNF264	stable
227704_at	0.00020662	9.51e-07	6.70462	5.80749	0.922224	C19orf12	stable
220545_s_at	0.00020662	9.52e-07	-6.70381	5.80574	-0.673265	TSKS	stable
217808_s_at	0.0002076	9.68e-07	6.69645	5.78989	0.682067	MAPKAP1	stable
206080_at	0.00020994	9.87e-07	-6.68801	5.77171	-0.566861	PLCH2	stable
244547_at	0.00020994	9.91e-07	-6.68628	5.76798	-0.631037	SGK494	stable
206323_x_at	0.00021025	9.96e-07	-6.68393	5.76289	-0.395039	OPHN1	stable
211937_at	0.00021034	1e-06	6.68203	5.7588	0.839525	EIF4B	stable
228485_s_at	0.00021438	1.03e-06	6.67099	5.73498	0.96511	SLC44A1	stable
223026_s_at	0.00022202	1.07e-06	6.653	5.69613	0.578826	VPS29	stable
225075_at	0.00022285	1.09e-06	6.64452	5.67779	0.612502	PDRG1	stable
238089_at	0.00022285	1.09e-06	6.64211	5.6726	0.695438	MAN2C1	stable
223537_s_at	0.00022285	1.1e-06	6.64187	5.67206	0.345498	WNT5B	stable
227802_at	0.00022285	1.1e-06	-6.64136	5.67097	-0.953162	RUFY3	stable
201345_s_at	0.00022553	1.12e-06	6.63117	5.64893	0.760598	UBE2D2	stable
217939_s_at	0.00022659	1.13e-06	-6.62748	5.64095	-0.605979	AFTPH	stable
226867_at	0.0002272	1.14e-06	-6.62467	5.63486	-0.89389	DENND4C	stable
222362_at	0.00023105	1.16e-06	-6.61564	5.61531	-0.881828	AGFG2	stable
204183_s_at	0.00023272	1.18e-06	6.61027	5.60368	0.955501	GRK3	stable
209445_x_at	0.00023435	1.2e-06	6.60235	5.58651	0.78662	COA1	stable
233609_at	0.00023964	1.23e-06	-6.59001	5.55973	-0.884928	PTPRK	stable
241792_x_at	0.00024553	1.27e-06	-6.57773	5.5331	-0.897016	LUC7L3	stable
214726_x_at	0.00024556	1.28e-06	-6.57431	5.52567	-0.832615	ADD1	stable
201032_at	0.00024556	1.29e-06	-6.57103	5.51855	-0.431961	BLCAP	stable
215091_s_at	0.00024556	1.29e-06	6.56994	5.51617	0.746386	GTF3A	stable
209035_at	0.00024566	1.29e-06	6.56822	5.51244	0.94987	MDK	stable
212642_s_at	0.00025648	1.36e-06	-6.54754	5.46749	-0.80764	HIVEP2	stable
204608_at	0.00025648	1.36e-06	6.5462	5.46457	0.75789	ASL	stable
235145_at	0.00025771	1.38e-06	-6.54106	5.45338	-0.678411	ZBTB7B	stable
223770_x_at	0.00025787	1.39e-06	-6.5378	5.44628	-0.450849	MRI1	stable
205002_at	0.00025861	1.4e-06	-6.53503	5.44026	-0.575205	AHDC1	stable
200812_at	0.00026292	1.43e-06	6.52401	5.41627	0.609441	CCT7	stable
1562682_at	0.00026292	1.43e-06	-6.52332	5.41476	-0.542944	RORA-AS1	stable
223061_at	0.00026602	1.46e-06	6.51512	5.39689	0.478761	CHID1	stable
201338_x_at	0.00026602	1.46e-06	6.51377	5.39395	0.718848	GTF3A	stable
1553587_a_at	0.00026829	1.48e-06	6.50859	5.38265	0.979864	POLE4	stable
225454_at	0.00026975	1.49e-06	6.50474	5.37426	0.727254	CCDC124	stable
200704_at	0.00026981	1.5e-06	6.5032	5.37091	0.664457	LITAF	stable
204833_at	0.00027349	1.53e-06	6.49582	5.3548	0.623488	ATG12	stable
201959_s_at	0.00027556	1.55e-06	-6.48774	5.33716	-0.749515	MYCBP2	stable
210150_s_at	0.00027556	1.56e-06	-6.48679	5.33508	-0.912694	LAMA5	stable
209371_s_at	0.00027636	1.57e-06	-6.48269	5.32613	-0.762758	SH3BP2	stable
210460_s_at	0.00027949	1.6e-06	6.47476	5.3088	0.619604	PSMD4	stable
226636_at	0.00027949	1.61e-06	-6.47355	5.30616	-0.974765	PLD1	stable
217769_s_at	0.00028651	1.68e-06	6.45315	5.26155	0.808682	POMP	stable
219176_at	0.00028651	1.69e-06	6.45161	5.2582	0.882808	C2orf47	stable
226078_at	0.00028651	1.7e-06	6.44761	5.24943	0.407051	RPUSD1	stable
1557055_s_at	0.00028796	1.73e-06	6.44155	5.23617	0.80741	LINC01128	stable
214656_x_at	0.00028852	1.75e-06	-6.43582	5.22362	-0.790209	MYO1C	stable
211935_at	0.00028852	1.75e-06	6.43522	5.2223	0.681363	ARL6IP1	stable
225543_at	0.00029162	1.78e-06	-6.42872	5.20808	-0.626381	GTF3C4	stable
1557131_at	0.00029162	1.79e-06	-6.42674	5.20374	-0.681488	SSSCA1-AS1	stable
217829_s_at	0.00029162	1.79e-06	6.42531	5.20061	0.584944	USP39	stable
213798_s_at	0.00029386	1.81e-06	6.42066	5.19041	0.516177	CAP1	stable
201320_at	0.0002955	1.83e-06	-6.41637	5.18099	-0.713922	SMARCC2	stable
227143_s_at	0.0002955	1.83e-06	6.41565	5.17943	0.642074	BID	stable
210011_s_at	0.00029588	1.84e-06	6.4138	5.17536	0.46871	EWSR1	stable
218654_s_at	0.00029601	1.85e-06	6.41104	5.1693	0.846858	MRPS33	stable
210156_s_at	0.00030121	1.89e-06	6.40217	5.14985	0.953428	PCMT1	stable
208993_s_at	0.00030136	1.9e-06	-6.40068	5.14658	-0.786714	PPIG	stable
211127_x_at	0.0003035	1.92e-06	-6.39631	5.137	-0.736276	EDA	stable
242746_at	0.00030363	1.92e-06	6.39486	5.13381	0.379612	KLHDC10	stable
225539_at	0.00031093	1.99e-06	-6.3795	5.10005	-0.805146	ZBTB21	stable
230545_at	0.00031111	2e-06	-6.37732	5.09527	-0.756541	PARD3-AS1	stable
236298_at	0.00031111	2e-06	-6.37675	5.09402	-0.623449	PDSS1	stable
217722_s_at	0.00031436	2.03e-06	6.37099	5.08136	0.64117	NGRN	stable
206992_s_at	0.00031494	2.04e-06	6.36873	5.07639	0.483142	ATP5S	stable
205086_s_at	0.00031494	2.05e-06	6.36699	5.07256	0.556021	NCAPH2	stable
218302_at	0.00031494	2.05e-06	6.3665	5.07148	0.773738	PSENEN	stable
213198_at	0.00031762	2.1e-06	-6.35628	5.04901	-0.792399	ACVR1B	stable
235252_at	0.00031767	2.11e-06	-6.35306	5.04191	-0.671527	KSR1	stable
202844_s_at	0.00031891	2.13e-06	-6.35016	5.03554	-0.833841	RALBP1	stable
225621_at	0.00032056	2.15e-06	6.34672	5.02796	0.574299	ALG2	stable
226140_s_at	0.00032624	2.2e-06	-6.3367	5.0059	-0.782097	OTUD1	stable
218767_at	0.00033283	2.26e-06	6.32468	4.97939	0.634475	REXO4	stable
208969_at	0.00033772	2.3e-06	6.31697	4.9624	0.521899	NDUFA9	stable
217413_s_at	0.00033924	2.35e-06	6.30715	4.94073	0.394609	TNXB	stable
220076_at	0.00034144	2.39e-06	-6.30068	4.92645	-0.9924	ANKH	stable
215075_s_at	0.00034569	2.44e-06	6.29041	4.90376	0.832016	GRB2	stable
242131_at	0.00034569	2.45e-06	-6.28966	4.90211	-0.759048	ATP6	stable
224639_at	0.00034738	2.48e-06	-6.28311	4.88764	-0.722283	SPPL3	stable
203621_at	0.00034738	2.49e-06	6.2827	4.88674	0.677222	NDUFB5	stable
1563462_at	0.00034738	2.49e-06	-6.28164	4.88439	-0.712528	LINC01091	stable
209091_s_at	0.00034738	2.49e-06	6.28125	4.88352	0.518793	SH3GLB1	stable
222182_s_at	0.00034738	2.5e-06	-6.28087	4.8827	-0.548315	CNOT2	stable
225762_x_at	0.0003476	2.5e-06	6.27949	4.87964	0.645131	RNA45S5	stable
207499_x_at	0.00034938	2.52e-06	-6.27617	4.87231	-0.578561	UNC45A	stable
212140_at	0.00035147	2.55e-06	-6.2716	4.86219	-0.504515	PDS5A	stable
226494_at	0.00035147	2.55e-06	-6.2714	4.86175	-0.731632	CAMSAP3	stable
225858_s_at	0.00035228	2.57e-06	-6.26822	4.85473	-0.611297	XIAP	stable
1553734_at	0.00035437	2.59e-06	-6.26458	4.84666	-0.82699	AK7	stable
201283_s_at	0.00035619	2.61e-06	-6.26127	4.83933	-0.589812	TRAK1	stable
203458_at	0.00035772	2.63e-06	6.25834	4.83285	0.663685	SPR	stable
202092_s_at	0.00036078	2.67e-06	6.25151	4.81773	0.666886	ARL2BP	stable
212878_s_at	0.00036222	2.71e-06	6.24544	4.80431	0.689668	KLC1	stable
236200_at	0.00036358	2.73e-06	-6.24182	4.79627	-0.795006	FAF1	stable
222982_x_at	0.00036947	2.78e-06	-6.2337	4.77829	-0.679681	SLC38A2	stable
244818_at	0.00037128	2.82e-06	-6.22827	4.76625	-0.336431	ZNF780B	stable
203588_s_at	0.00037128	2.82e-06	6.22741	4.76433	0.812109	TFDP2	stable
225467_s_at	0.00037227	2.84e-06	-6.22522	4.75948	-0.837165	RDH13	stable
242472_x_at	0.00037507	2.87e-06	-6.21989	4.74768	-0.926853	FNBP4	stable
200609_s_at	0.00037661	2.9e-06	6.21556	4.73807	0.492978	WDR1	stable
212766_s_at	0.00037661	2.91e-06	6.21504	4.73691	0.635999	ISG20L2	stable
232981_s_at	0.00037963	2.94e-06	6.21057	4.72699	0.830446	SYNRG	stable
231858_x_at	0.00038647	3.02e-06	-6.19878	4.70083	-0.938943	AP5B1	stable
222493_s_at	0.00038749	3.03e-06	6.19663	4.69604	0.853076	ZFAND3	stable
242992_at	0.00038949	3.06e-06	-6.1934	4.68887	-0.297945	ZNF551	stable
212500_at	0.00038952	3.06e-06	6.19237	4.68658	0.787572	ADO	stable
1566785_x_at	0.00039506	3.12e-06	-6.18426	4.66857	-0.874231	NSF	stable
218615_s_at	0.00039742	3.15e-06	6.18069	4.66062	0.7798	TMEM39A	stable
219473_at	0.00040071	3.18e-06	6.17614	4.65051	0.719842	GDAP2	stable
218155_x_at	0.00040592	3.23e-06	-6.16957	4.63591	-0.754606	TSR1	stable
218762_at	0.00040692	3.24e-06	-6.16752	4.63134	-0.50025	ZNF574	stable
1554591_at	0.00040998	3.29e-06	-6.16133	4.61756	-0.386679	PCAT4	stable
204391_x_at	0.0004164	3.37e-06	-6.1517	4.59612	-0.470966	TRIM24	stable
1569291_at	0.00041718	3.38e-06	-6.14991	4.59215	-0.479972	CROCCP2	stable
207927_at	0.00042272	3.46e-06	6.14036	4.57088	0.382449	HTR7	stable
208699_x_at	0.00042699	3.5e-06	6.13507	4.55909	0.985916	TKT	stable
203385_at	0.00042735	3.51e-06	-6.13374	4.55613	-0.944565	DGKA	stable
243910_x_at	0.0004275	3.53e-06	-6.13164	4.55144	-0.855843	CAND1	stable
226081_at	0.0004275	3.54e-06	6.13022	4.54828	0.766413	LZIC	stable
1552553_a_at	0.00043142	3.6e-06	6.123	4.53219	0.714504	NLRC4	stable
224843_at	0.00043185	3.61e-06	-6.12122	4.52822	-0.772346	SLAIN2	stable
231864_at	0.00043185	3.62e-06	-6.12069	4.52703	-0.929689	ZNF33A	stable
227946_at	0.00043213	3.63e-06	6.11947	4.52431	0.725663	OSBPL7	stable
233781_s_at	0.00043519	3.66e-06	-6.11549	4.51545	-0.518982	RIF1	stable
228759_at	0.00043681	3.69e-06	6.11218	4.50805	0.761807	CREB3L2	stable
205245_at	0.00043681	3.69e-06	6.11204	4.50773	0.641857	PARD6A	stable
216602_s_at	0.00043847	3.71e-06	6.10947	4.502	0.820969	FARSA	stable
223145_s_at	0.00044081	3.74e-06	6.10626	4.49483	0.871571	AKIRIN2	stable
225096_at	0.0004414	3.76e-06	6.10383	4.48942	0.687523	COPRS	stable
236824_at	0.00044373	3.79e-06	-6.10065	4.48231	-0.815148	TMEM132B	stable
215171_s_at	0.00044464	3.81e-06	6.09885	4.47829	0.758495	TIMM17A	stable
216064_s_at	0.00044545	3.82e-06	6.09715	4.4745	0.844931	AGA	stable
200078_s_at	0.00044791	3.85e-06	6.09386	4.46715	0.819475	ATP6V0B	stable
222976_s_at	0.0004484	3.86e-06	6.09248	4.46407	0.495864	TPM3	stable
235249_at	0.00045218	3.92e-06	-6.08587	4.44931	-0.879344	RDH13	stable
1569111_at	0.00045218	3.92e-06	-6.08581	4.44918	-0.952836	SOX13	stable
202461_at	0.00045218	3.94e-06	6.08449	4.44622	0.832389	EIF2B2	stable
235240_at	0.00045218	3.94e-06	-6.08415	4.44545	-0.885298	ATXN3	stable
216153_x_at	0.00045218	3.94e-06	-6.08362	4.44427	-0.349661	RECK	stable
200595_s_at	0.00045218	3.94e-06	-6.08343	4.44385	-0.747984	EIF3A	stable
227203_at	0.00045391	3.97e-06	-6.0809	4.43819	-0.940041	FBXL17	stable
222637_at	0.00046185	4.07e-06	6.07027	4.41444	0.844928	COMMD10	stable
201373_at	0.00046185	4.07e-06	-6.06987	4.41354	-0.631656	PLEC	stable
233981_at	0.00046366	4.1e-06	-6.0673	4.40779	-0.53601	RCL1	stable
202680_at	0.00046557	4.14e-06	6.06318	4.39857	0.775575	GTF2E2	stable
201543_s_at	0.00046557	4.14e-06	6.06287	4.39789	0.736852	SAR1A	stable
217069_at	0.00046752	4.16e-06	6.0602	4.39191	0.430621	KMT2B	stable
1557382_x_at	0.00046968	4.2e-06	-6.05647	4.38355	-0.486626	AGAP11	stable
212178_s_at	0.00047503	4.26e-06	6.0504	4.36997	0.698447	POM121C	stable
212428_at	0.00047521	4.28e-06	6.04882	4.36644	0.72738	KIAA0368	stable
201988_s_at	0.0004767	4.33e-06	6.04333	4.35414	0.598673	CREBL2	stable
219678_x_at	0.00048515	4.44e-06	-6.03303	4.33107	-0.623805	DCLRE1C	stable
221662_s_at	0.00048629	4.46e-06	6.03117	4.32691	0.318571	SLC22A7	stable
224878_at	0.00049127	4.54e-06	6.0234	4.30949	0.828796	UBFD1	stable
200777_s_at	0.00050472	4.7e-06	6.00846	4.27597	0.700875	BZW1	stable
201267_s_at	0.00051128	4.77e-06	6.0017	4.26082	0.989185	PSMC3	stable
214138_at	0.00051128	4.79e-06	6.00051	4.25814	0.992654	ZNF79	stable
226335_at	0.00051668	4.9e-06	-5.99094	4.23665	-0.745434	RPS6KA3	stable
202423_at	0.00051766	4.93e-06	-5.98826	4.23064	-0.762233	KAT6A	stable
238862_at	0.00051766	4.93e-06	-5.98766	4.22929	-0.693675	MFSD4A	stable
219931_s_at	0.00052466	5.02e-06	5.98028	4.21271	0.935085	KLHL12	stable
227447_at	0.00052602	5.04e-06	-5.97836	4.20839	-0.541943	SKIV2L2	stable
213296_at	0.00053207	5.11e-06	5.97266	4.19558	0.450615	RER1	stable
235768_at	0.00053724	5.17e-06	-5.96771	4.18446	-0.845257	SH3RF2	stable
207000_s_at	0.0005559	5.42e-06	5.9477	4.13944	0.90031	PPP3CC	stable
205329_s_at	0.0005559	5.42e-06	5.94749	4.13896	0.811993	SNX4	stable
215014_at	0.00056501	5.54e-06	-5.93785	4.11726	-0.988731	KCND3	stable
203200_s_at	0.00056501	5.55e-06	5.93762	4.11674	0.810047	MTRR	stable
226792_s_at	0.00056501	5.55e-06	-5.93721	4.11583	-0.818852	KIFC2	stable
201274_at	0.00056501	5.6e-06	5.93354	4.10755	0.675638	PSMA5	stable
212266_s_at	0.00056501	5.6e-06	-5.93341	4.10726	-0.933843	SRSF5	stable
236644_at	0.00056594	5.63e-06	-5.93152	4.103	-0.806559	RNF180	stable
224581_s_at	0.00056594	5.63e-06	-5.93114	4.10215	-0.599167	NUCKS1	stable
207490_at	0.00057099	5.69e-06	-5.92656	4.09185	-0.999042	TUBA4B	stable
1555352_at	0.00057177	5.72e-06	-5.92463	4.08749	-0.466243	FOXP2	stable
205879_x_at	0.00057177	5.72e-06	-5.92418	4.08648	-0.37525	RET	stable
200633_at	0.00057177	5.73e-06	5.92356	4.08508	0.45958	UBB	stable
228556_at	0.00057263	5.77e-06	-5.92068	4.07858	-0.637414	YTHDC1	stable
225567_at	0.00057355	5.8e-06	5.91831	4.07324	0.90664	INAFM2	stable
1558792_x_at	0.00057355	5.82e-06	-5.91712	4.07056	-0.690263	AP2A1	stable
1569648_at	0.00057355	5.82e-06	-5.91691	4.07008	-0.978988	DACT2	stable
203955_at	0.00057428	5.86e-06	5.9144	4.06442	0.725032	PPP1R26	stable
210776_x_at	0.00057428	5.9e-06	5.91149	4.05787	0.627398	TCF3	stable
231897_at	0.00057428	5.9e-06	5.911	4.05675	0.808828	PTGR1	stable
201713_s_at	0.00057428	5.91e-06	-5.91027	4.05511	-0.563324	RANBP2	stable
232162_at	0.00057585	5.95e-06	5.90759	4.04908	0.408563	ZNF696	stable
209454_s_at	0.00057818	5.99e-06	-5.90447	4.04203	-0.727163	TEAD3	stable
239785_at	0.00057818	6.01e-06	-5.90307	4.03887	-0.67594	DZIP1L	stable
226465_s_at	0.00057818	6.02e-06	-5.90287	4.03842	-0.723241	SON	stable
211609_x_at	0.00057868	6.05e-06	5.90087	4.03392	0.501736	PSMD4	stable
203823_at	0.00057986	6.09e-06	5.8979	4.02723	0.852593	RGS3	stable
202306_at	0.00058222	6.12e-06	5.89543	4.02165	0.616549	POLR2G	stable
225783_at	0.00058397	6.16e-06	5.89268	4.01544	0.642018	UBE2F	stable
1566480_x_at	0.00058703	6.21e-06	-5.88971	4.00874	-0.940749	MEIOC	stable
224125_at	0.00058806	6.24e-06	-5.88722	4.00311	-0.44892	PLEKHN1	stable
229355_at	0.00058806	6.25e-06	-5.88677	4.00209	-0.89876	UBE2D3	stable
203282_at	0.00059461	6.35e-06	5.88027	3.98742	0.786641	GBE1	stable
201571_s_at	0.00059461	6.35e-06	5.87986	3.9865	0.96923	DCTD	stable
201346_at	0.00060007	6.42e-06	5.87524	3.97607	0.628068	ADIPOR2	stable
217985_s_at	0.00060698	6.51e-06	-5.86941	3.9629	-0.87448	BAZ1A	stable
214861_at	0.00060753	6.54e-06	-5.86723	3.95795	-0.559882	KDM4C	stable
1557571_at	0.00060753	6.56e-06	-5.86637	3.95602	-0.827772	VPS13D	stable
232627_at	0.00061372	6.7e-06	-5.85705	3.93495	-0.894946	HGS	stable
242633_x_at	0.00061738	6.76e-06	-5.8531	3.92603	-0.581295	ZNF75A	stable
225059_at	0.00061969	6.8e-06	5.85081	3.92083	0.556975	AGTRAP	stable
229389_at	0.00062119	6.88e-06	-5.84607	3.91013	-0.901246	ATG16L2	stable
218869_at	0.00062119	6.9e-06	5.84441	3.90637	0.896718	MLYCD	stable
210162_s_at	0.00062119	6.91e-06	5.84415	3.90578	0.861352	NFATC1	stable
203389_at	0.00062701	7e-06	5.83873	3.89351	0.602631	KIF3C	stable
235937_at	0.00062701	7.01e-06	-5.8381	3.89209	-0.674323	OCLN	stable
219097_x_at	0.0006281	7.03e-06	5.83667	3.88885	0.480968	SMIM7	stable
208865_at	0.00063124	7.09e-06	-5.83317	3.88092	-0.718573	CSNK1A1	stable
218439_s_at	0.0006345	7.15e-06	5.8296	3.87284	0.800457	COMMD10	stable
209051_s_at	0.00063494	7.18e-06	-5.82802	3.86927	-0.713294	RALGDS	stable
222654_at	0.00063494	7.21e-06	5.82578	3.8642	0.991784	IMPAD1	stable
233825_s_at	0.00063494	7.22e-06	5.82531	3.86313	0.954983	CD99L2	stable
208852_s_at	0.00063494	7.22e-06	5.82519	3.86286	0.831994	CANX	stable
218025_s_at	0.00064562	7.36e-06	5.81719	3.84474	0.577469	ECI2	stable
212177_at	0.00064562	7.4e-06	-5.81515	3.84012	-0.840846	PNISR	stable
206571_s_at	0.00064562	7.4e-06	5.81471	3.83913	0.751609	MAP4K4	stable
226554_at	0.0006497	7.52e-06	-5.80823	3.82444	-0.638367	ZBTB7A	stable
35436_at	0.0006541	7.61e-06	-5.80314	3.81291	-0.677509	GOLGA2	stable
219155_at	0.0006602	7.69e-06	5.79853	3.80246	0.815823	PITPNC1	stable
213159_at	0.00066032	7.71e-06	5.79779	3.80079	0.755258	PCNX1	stable
221437_s_at	0.00066204	7.74e-06	5.79584	3.79635	0.562181	MRPS15	stable
211841_s_at	0.0006623	7.82e-06	-5.79175	3.78708	-0.699845	TNFRSF25	stable
232371_at	0.0006623	7.83e-06	-5.79124	3.78593	-0.570133	MARCH7	stable
201990_s_at	0.00067408	7.99e-06	5.78217	3.76536	0.689829	CREBL2	stable
212987_at	0.00067532	8.04e-06	5.77973	3.75981	0.671582	FBXO9	stable
219946_x_at	0.00067749	8.11e-06	-5.77627	3.75196	-0.782063	MYH14	stable
223847_s_at	0.00067861	8.15e-06	-5.77427	3.74743	-0.564376	ERGIC1	stable
219394_at	0.00068037	8.19e-06	5.77205	3.74237	0.534311	PGS1	stable
239435_x_at	0.00068551	8.26e-06	5.76821	3.73367	0.557034	SHROOM1	stable
217202_s_at	0.00069535	8.43e-06	5.75962	3.71415	0.846133	GLUL	stable
208784_s_at	0.00069784	8.49e-06	5.75683	3.70783	0.689358	KLHDC3	stable
218018_at	0.00070451	8.58e-06	5.75217	3.69723	0.864684	PDXK	stable
208788_at	0.00070502	8.65e-06	5.74882	3.68961	0.968057	ELOVL5	stable
208101_s_at	0.00070502	8.65e-06	5.74866	3.68925	0.627215	URM1	stable
1563549_a_at	0.00070502	8.66e-06	-5.74821	3.68823	-0.699775	ANO8	stable
219035_s_at	0.00070703	8.72e-06	5.74539	3.68183	0.611808	RNF34	stable
203831_at	0.00070703	8.73e-06	-5.74499	3.68091	-0.518878	R3HDM2	stable
1566816_at	0.00070776	8.75e-06	-5.74392	3.67849	-0.57732	FGF22	stable
213386_at	0.00071114	8.86e-06	-5.7389	3.66707	-0.964716	TMEM246	stable
218488_at	0.00071308	8.91e-06	5.73652	3.66165	0.513836	EIF2B3	stable
212645_x_at	0.00071308	8.93e-06	5.73549	3.65931	0.394884	BRE	stable
202309_at	0.00071308	8.96e-06	5.73387	3.65563	0.638547	MTHFD1	stable
230282_at	0.00071308	8.97e-06	5.73332	3.65439	0.744439	TSPAN3	stable
224587_at	0.00071308	8.98e-06	5.73281	3.65323	0.776677	SUB1	stable
205512_s_at	0.00071308	8.99e-06	5.7327	3.65298	0.875625	AIFM1	stable
241346_at	0.00071897	9.1e-06	5.72748	3.6411	0.491902	ARHGAP30	stable
240846_at	0.00072064	9.14e-06	-5.72548	3.63655	-0.796094	PCBD2	stable
223222_at	0.00072064	9.16e-06	5.72445	3.6342	0.738736	SLC25A19	stable
215227_x_at	0.00072064	9.17e-06	5.72434	3.63396	0.616104	ACP1	stable
217462_at	0.00072064	9.18e-06	5.72382	3.63278	0.421416	MYRF	stable
223107_s_at	0.00072064	9.21e-06	5.72243	3.62961	0.697127	ZCCHC17	stable
1560112_at	0.0007277	9.34e-06	-5.71658	3.6163	-0.670795	WDFY2	stable
201546_at	0.0007277	9.34e-06	5.71623	3.61549	0.581952	TRIP12	stable
219350_s_at	0.00072901	9.37e-06	5.71487	3.6124	0.738828	DIABLO	stable
231992_x_at	0.00073244	9.44e-06	-5.71168	3.60515	-0.853495	GS1-124K5.11	stable
200646_s_at	0.00073371	9.49e-06	5.70976	3.60077	0.788682	NUCB1	stable
200870_at	0.00073407	9.51e-06	5.70895	3.59893	0.497186	STRAP	stable
225224_at	0.00073465	9.53e-06	5.70772	3.59614	0.952304	NOL4L	stable
212497_at	0.00073465	9.55e-06	5.70707	3.59465	0.424942	MAPK1IP1L	stable
208549_x_at	0.00073465	9.55e-06	-5.70681	3.59405	-0.475487	PTMA	stable
202160_at	0.00075863	9.99e-06	-5.68797	3.55114	-0.518397	CREBBP	stable
234290_x_at	0.00075897	1e-05	-5.68655	3.54789	-0.724002	MYH14	stable
215409_at	0.00076316	1.01e-05	-5.68196	3.53744	-0.838026	LPCAT4	stable
212692_s_at	0.00076657	1.02e-05	-5.67896	3.5306	-0.627859	LRBA	stable
230632_at	0.00076657	1.02e-05	5.67886	3.53038	0.409369	IL10RB-AS1	stable
224984_at	0.00077128	1.03e-05	-5.67373	3.51867	-0.934244	NFAT5	stable
232294_at	0.00077128	1.03e-05	-5.67344	3.51803	-0.586261	TMEM254-AS1	stable
217772_s_at	0.00077248	1.04e-05	5.67222	3.51523	0.840776	MTCH2	stable
222977_at	0.00078018	1.05e-05	5.66552	3.49995	0.736072	SURF4	stable
224387_at	0.00078677	1.07e-05	5.66049	3.48847	0.893047	COMMD5	stable
227653_at	0.00078996	1.07e-05	5.65756	3.4818	0.910254	TRMT5	stable
201740_at	0.00078996	1.07e-05	5.65708	3.4807	0.653007	NDUFS3	stable
212289_at	0.00079083	1.08e-05	-5.65605	3.47835	-0.753385	ANKRD12	stable
200743_s_at	0.0007933	1.08e-05	5.65418	3.47407	0.980009	TPP1	stable
208919_s_at	0.000794	1.08e-05	5.65324	3.47193	0.489378	NADK	stable
212829_at	0.00080127	1.1e-05	5.64594	3.45528	0.831596	PIP4K2A	stable
219281_at	0.00080127	1.11e-05	5.64541	3.45407	0.603085	MSRA	stable
1565717_s_at	0.00080127	1.11e-05	-5.64491	3.45293	-0.619177	FUS	stable
200076_s_at	0.00080204	1.11e-05	5.64395	3.45072	0.560034	KXD1	stable
233040_at	0.00081141	1.12e-05	-5.6385	3.43828	-0.46493	PLEKHA5	stable
1558430_at	0.0008155	1.13e-05	-5.63583	3.43219	-0.784371	PDXDC1	stable
231209_at	0.00081636	1.13e-05	5.63427	3.42863	0.315556	EXOC3L4	stable
220980_s_at	0.00081641	1.14e-05	5.6337	3.42731	0.434683	ADPGK	stable
212208_at	0.00081697	1.14e-05	-5.63286	3.42539	-0.862537	MED13L	stable
212638_s_at	0.00082234	1.15e-05	-5.62837	3.41515	-0.629742	WWP1	stable
230801_at	0.00082234	1.15e-05	5.6279	3.41406	0.365832	RPRD1B	stable
232151_at	0.00082236	1.15e-05	-5.62733	3.41278	-0.886982	MACC1	stable
238701_x_at	0.00082475	1.17e-05	-5.62283	3.40249	-0.45291	COLCA1	stable
225133_at	0.00082596	1.17e-05	-5.62167	3.39984	-0.786173	KLF3	stable
229486_s_at	0.0008264	1.17e-05	5.62091	3.39809	0.45081	TMEM132A	stable
228918_at	0.0008275	1.17e-05	5.61981	3.39557	0.661975	SLC43A2	stable
219958_at	0.00083074	1.18e-05	-5.61654	3.3881	-0.866493	TMEM74B	stable
212598_at	0.00083804	1.2e-05	-5.6115	3.37657	-0.582759	WDFY3	stable
206312_at	0.00083804	1.2e-05	-5.61124	3.376	-0.648499	GUCY2C	stable
238527_at	0.00083829	1.2e-05	-5.61004	3.37324	-0.318367	CLUHP3	stable
214928_at	0.00084272	1.21e-05	-5.60568	3.36328	-0.491183	OBSL1	stable
1553072_at	0.00084596	1.22e-05	-5.60272	3.3565	-0.820014	BNIPL	stable
1562031_at	0.00085279	1.25e-05	-5.59495	3.33873	-0.55762	JAK2	stable
200961_at	0.00085279	1.25e-05	5.59491	3.33863	0.698549	SEPHS2	stable
202542_s_at	0.00085279	1.25e-05	5.59342	3.33522	0.674353	AIMP1	stable
238538_at	0.00085279	1.25e-05	-5.59296	3.33417	-0.633234	ANKRD11	stable
203177_x_at	0.00085279	1.26e-05	5.59155	3.33095	0.94909	TFAM	stable
209250_at	0.00085279	1.26e-05	-5.59133	3.33044	-0.983257	DEGS1	stable
214709_s_at	0.00085279	1.26e-05	-5.59073	3.32907	-0.758785	KTN1	stable
1554314_at	0.00085279	1.26e-05	-5.59068	3.32896	-0.723228	C6orf141	stable
230681_at	0.00085887	1.27e-05	-5.58614	3.31856	-0.683577	TBRG1	stable
225356_at	0.00086007	1.28e-05	-5.58503	3.31602	-0.493638	SFT2D2	stable
202245_at	0.00086626	1.29e-05	-5.58037	3.30536	-0.70167	LSS	stable
200857_s_at	0.00086626	1.29e-05	-5.57989	3.30426	-0.707979	NCOR1	stable
214163_at	0.00086626	1.29e-05	-5.57943	3.30322	-0.799285	HSPB11	stable
205684_s_at	0.00087206	1.3e-05	-5.57612	3.29562	-0.922822	DENND4C	stable
200750_s_at	0.00087335	1.31e-05	5.57498	3.29302	0.934437	RAN	stable
224608_s_at	0.00087531	1.31e-05	5.57353	3.2897	0.796617	VPS25	stable
226798_at	0.00088165	1.33e-05	5.5684	3.27796	0.68785	BCL2L13	stable
227430_at	0.00088165	1.33e-05	5.56809	3.27723	0.591604	ZC3H10	stable
201189_s_at	0.00088165	1.33e-05	-5.56775	3.27646	-0.636822	ITPR3	stable
225526_at	0.00088445	1.34e-05	-5.56508	3.27035	-0.614599	MKLN1	stable
202956_at	0.00089443	1.36e-05	-5.55691	3.25162	-0.530105	ARFGEF1	stable
220438_at	0.00089443	1.36e-05	5.55665	3.25103	0.689417	QPCTL	stable
202646_s_at	0.00089443	1.36e-05	-5.55664	3.25101	-0.571638	CSDE1	stable
215235_at	0.00089443	1.37e-05	-5.55645	3.25057	-0.746323	SPTAN1	stable
226424_at	0.00089919	1.38e-05	-5.5532	3.24312	-0.943119	CAPS	stable
1567627_at	0.00089919	1.38e-05	5.5531	3.24288	0.979927	CD74	stable
240166_x_at	0.00090099	1.38e-05	-5.55097	3.23801	-0.874206	TRMT10B	stable
226017_at	0.00090099	1.39e-05	5.55047	3.23687	0.812456	CMTM7	stable
223233_s_at	0.00090099	1.39e-05	-5.55027	3.23639	-0.958126	CGN	stable
1556029_s_at	0.00090171	1.39e-05	-5.54934	3.23427	-0.430753	NMNAT2	stable
201609_x_at	0.00090171	1.39e-05	5.54754	3.23014	0.63486	ICMT	stable
217106_x_at	0.00090433	1.41e-05	5.54335	3.22054	0.496056	DIMT1	stable
219222_at	0.00090433	1.41e-05	5.54326	3.22033	0.551303	RBKS	stable
224815_at	0.00090984	1.42e-05	5.53973	3.21224	0.549659	COMMD7	stable
226477_at	0.00091943	1.44e-05	5.53338	3.19766	0.714795	DCAF1	stable
1559882_at	0.00092007	1.45e-05	-5.53259	3.19586	-0.859833	SAMHD1	stable
1565716_at	0.00092892	1.46e-05	-5.52712	3.18331	-0.569753	FUS	stable
242107_x_at	0.000935	1.48e-05	-5.52287	3.17356	-0.50874	TBX18	stable
202749_at	0.000935	1.48e-05	5.52257	3.17286	0.680704	WRB	stable
201701_s_at	0.000935	1.48e-05	-5.52244	3.17258	-0.649651	PGRMC2	stable
237765_at	0.00094478	1.5e-05	5.51745	3.16113	0.342451	SLC25A47	stable
213564_x_at	0.00094478	1.5e-05	5.51712	3.16035	0.952035	LDHB	stable
227363_s_at	0.00095367	1.52e-05	5.51127	3.14693	0.743387	EMC8	stable
1559706_at	0.00095763	1.53e-05	-5.50905	3.14184	-0.82405	ARHGEF28	stable
201613_s_at	0.00096562	1.55e-05	-5.50461	3.13164	-0.62239	AP1G2	stable
216232_s_at	0.00096658	1.55e-05	5.50372	3.12959	0.472566	GCN1	stable
225015_s_at	0.00096851	1.55e-05	5.50241	3.12657	0.443047	STK40	stable
202515_at	0.00098566	1.59e-05	-5.49268	3.10422	-0.575681	DLG1	stable
221493_at	0.00099042	1.6e-05	-5.49002	3.09813	-0.534311	TSPYL1	stable
229745_x_at	0.00099042	1.6e-05	5.48971	3.09742	0.358654	DACT3	stable
217935_s_at	0.00099084	1.61e-05	5.48859	3.09483	0.456279	UQCC1	stable
1558518_at	0.00099324	1.61e-05	-5.4871	3.09142	-0.948597	TAB3	stable
227580_s_at	0.0009956	1.62e-05	5.48439	3.08518	0.813457	TECPR1	stable
220352_x_at	0.00099794	1.63e-05	-5.48278	3.08148	-0.714157	FLJ42627	stable
202124_s_at	0.00100141	1.64e-05	5.48086	3.07706	0.97952	TRAK2	stable
210735_s_at	0.00100358	1.64e-05	-5.47855	3.07175	-0.992403	CA12	stable
223452_s_at	0.00101055	1.66e-05	5.47396	3.06121	0.649496	ATL3	stable
213301_x_at	0.00101055	1.66e-05	-5.47379	3.06081	-0.398625	TRIM24	stable
226515_at	0.00101409	1.67e-05	5.4714	3.05531	0.664243	CCDC127	stable
221526_x_at	0.00101506	1.68e-05	-5.47007	3.05226	-0.78918	PARD3	stable
205965_at	0.0010167	1.68e-05	5.46856	3.04878	0.912189	BATF	stable
233124_s_at	0.0010167	1.69e-05	5.46816	3.04786	0.971305	ECHDC1	stable
205107_s_at	0.0010167	1.69e-05	-5.46801	3.04752	-0.932269	EFNA4	stable
210094_s_at	0.00101712	1.69e-05	-5.46738	3.04607	-0.862052	PARD3	stable
235258_at	0.00102312	1.7e-05	5.46427	3.03891	0.87782	DCP2	stable
215063_x_at	0.00104182	1.74e-05	-5.45478	3.01709	-0.434086	LRRC40	stable
226595_at	0.00104194	1.75e-05	-5.45317	3.01339	-0.746662	SNX21	stable
230368_at	0.00105287	1.78e-05	5.44623	2.9974	0.375921	ERF	stable
225480_at	0.00105287	1.78e-05	5.44579	2.99639	0.685521	C1orf122	stable
222657_s_at	0.00105287	1.78e-05	5.44518	2.99499	0.830993	UBE2W	stable
210927_x_at	0.0010534	1.79e-05	5.44362	2.9914	0.396895	JTB	stable
226624_at	0.00105349	1.79e-05	5.44313	2.99027	0.581745	RAD54L2	stable
241631_at	0.00106843	1.82e-05	-5.43545	2.9726	-0.744125	ARHGEF40	stable
35160_at	0.00107237	1.84e-05	-5.43251	2.96581	-0.77082	LDB1	stable
212877_at	0.00107237	1.84e-05	5.43091	2.96213	0.716428	KLC1	stable
222209_s_at	0.00107237	1.85e-05	5.42984	2.95966	0.868951	TMEM135	stable
1555730_a_at	0.00107237	1.85e-05	5.42963	2.95919	0.777856	CFL1	stable
1554376_s_at	0.00107237	1.85e-05	-5.42893	2.95757	-0.742569	HACD1	stable
203076_s_at	0.00107237	1.86e-05	5.42814	2.95575	0.529793	SMAD2	stable
222478_at	0.00108224	1.88e-05	-5.42255	2.94288	-0.664918	VPS36	stable
225791_at	0.00108498	1.89e-05	5.42106	2.93944	0.544649	UBE2F	stable
225982_at	0.00108647	1.89e-05	-5.42004	2.9371	-0.466264	UBTF	stable
226001_at	0.00108757	1.9e-05	5.41918	2.93512	0.870798	KLHL5	stable
208678_at	0.00108967	1.9e-05	5.41751	2.93126	0.5815	ATP6V1E1	stable
233780_at	0.00108967	1.91e-05	-5.41663	2.92923	-0.638957	RIF1	stable
208700_s_at	0.00108996	1.91e-05	5.41605	2.9279	0.798152	TKT	stable
214527_s_at	0.00108996	1.91e-05	5.41565	2.92697	0.60491	PQBP1	stable
225396_at	0.00109123	1.93e-05	-5.41256	2.91985	-0.6431	RBBP4	stable
221527_s_at	0.00109133	1.93e-05	-5.41209	2.91877	-0.915747	PARD3	stable
227855_at	0.00109459	1.94e-05	5.40998	2.91391	0.616403	ARHGEF40	stable
208675_s_at	0.00109792	1.95e-05	5.40786	2.90902	0.679797	DDOST	stable
1553567_s_at	0.00110523	1.97e-05	-5.40319	2.89827	-0.42151	ATP6	stable
224833_at	0.00110523	1.97e-05	5.40294	2.89767	0.766618	ETS1	stable
201900_s_at	0.00110577	1.97e-05	5.4023	2.89622	0.561148	AKR1A1	stable
219980_at	0.00110602	1.98e-05	-5.40144	2.89422	-0.928301	ABHD18	stable
213730_x_at	0.00111206	1.99e-05	5.39866	2.88781	0.72394	TCF3	stable
223035_s_at	0.00111951	2.01e-05	5.39545	2.88041	0.362289	FARSB	stable
224130_s_at	0.00112424	2.02e-05	5.39326	2.87536	0.707947	SRA1	stable
227119_at	0.00112431	2.02e-05	-5.39281	2.87433	-0.603057	CNOT6L	stable
209109_s_at	0.00112648	2.03e-05	5.39073	2.86954	0.841309	TSPAN6	stable
229114_at	0.00112855	2.04e-05	-5.38941	2.86649	-0.6519	GAB1	stable
201408_at	0.00112855	2.04e-05	-5.38912	2.86582	-0.966355	PPP1CB	stable
226447_at	0.00113454	2.05e-05	-5.38578	2.85811	-0.589679	ASH1L	stable
200947_s_at	0.00113454	2.06e-05	-5.38507	2.85647	-0.776842	GLUD1	stable
221249_s_at	0.00113454	2.06e-05	-5.38481	2.85587	-0.842674	FAM117A	stable
220005_at	0.00113963	2.07e-05	5.38252	2.85059	0.990925	P2RY13	stable
237286_at	0.001141	2.07e-05	5.3816	2.84847	0.334126	INTS9	stable
209099_x_at	0.00114103	2.08e-05	-5.38117	2.84747	-0.958749	JAG1	stable
203513_at	0.00114131	2.08e-05	-5.38065	2.84627	-0.478197	SPG11	stable
240951_at	0.00114317	2.08e-05	-5.37955	2.84374	-0.268129	RORA	stable
225219_at	0.00114516	2.09e-05	-5.37799	2.84014	-0.722077	SMAD5	stable
204442_x_at	0.00114581	2.1e-05	-5.37734	2.83863	-0.988103	LTBP4	stable
1553510_s_at	0.00114831	2.1e-05	5.37551	2.8344	0.847669	CNOT9	stable
1570025_at	0.00116843	2.15e-05	-5.36628	2.81312	-0.409726	TACC2	stable
230093_at	0.00116999	2.16e-05	-5.36532	2.81088	-0.932985	RSPH1	stable
217981_s_at	0.00117125	2.17e-05	5.36364	2.807	0.669945	TIMM10B	stable
231173_at	0.00117125	2.17e-05	-5.36321	2.80603	-0.543759	PYROXD1	stable
226531_at	0.00117513	2.18e-05	-5.36067	2.80016	-0.853546	ORAI1	stable
201541_s_at	0.00117513	2.18e-05	5.3602	2.79906	0.635396	ZNHIT1	stable
227427_at	0.00118329	2.21e-05	-5.35608	2.78956	-0.710871	ARHGEF25	stable
242649_x_at	0.00119233	2.22e-05	-5.3525	2.7813	-0.509362	HMGN2P46	stable
1559759_at	0.00119836	2.24e-05	-5.34959	2.77457	-0.841796	KIFC3	stable
219402_s_at	0.00120856	2.27e-05	5.34483	2.76357	0.976438	DERL1	stable
204102_s_at	0.00120856	2.27e-05	-5.34443	2.76265	-0.42544	EEF2	stable
218442_at	0.00121999	2.29e-05	5.33983	2.75201	0.544214	TTC4	stable
207987_s_at	0.00121999	2.29e-05	-5.3397	2.75173	-0.917419	GNRH1	stable
223164_at	0.00122216	2.3e-05	5.33856	2.74908	0.6765	CCM2	stable
210250_x_at	0.00122241	2.3e-05	5.33807	2.74795	0.859182	ADSL	stable
215404_x_at	0.00122972	2.33e-05	-5.33398	2.73849	-0.736915	FGFR1	stable
207357_s_at	0.00123014	2.33e-05	5.33343	2.73722	0.908029	GALNT10	stable
209971_x_at	0.00123428	2.34e-05	5.33139	2.73251	0.688547	AIMP2	stable
1567286_at	0.00123428	2.34e-05	-5.33123	2.73213	-0.344609	OR5L2	stable
218372_at	0.00124293	2.36e-05	5.32752	2.72356	0.559555	MED9	stable
232341_x_at	0.00124572	2.37e-05	5.32619	2.72049	0.765231	HABP4	stable
202679_at	0.00124982	2.39e-05	5.32245	2.71184	0.912802	NPC1	stable
223207_x_at	0.00124982	2.39e-05	5.32225	2.71139	0.559504	PHPT1	stable
209106_at	0.00124982	2.39e-05	-5.32198	2.71076	-0.68344	NCOA1	stable
214815_at	0.00124982	2.4e-05	-5.32111	2.70876	-0.935832	TRIM33	stable
208634_s_at	0.00124982	2.4e-05	-5.32045	2.70723	-0.758645	MACF1	stable
218023_s_at	0.00124982	2.4e-05	5.32034	2.70696	0.627036	FAM53C	stable
213811_x_at	0.00124982	2.41e-05	5.31973	2.70555	0.575704	TCF3	stable
1552902_a_at	0.00124982	2.41e-05	-5.31965	2.70537	-0.431911	FOXP2	stable
1558702_at	0.00125335	2.42e-05	-5.31808	2.70175	-0.620003	TEX10	stable
225444_at	0.00125348	2.42e-05	-5.31764	2.70073	-0.929136	UBN2	stable
201307_at	0.00126041	2.44e-05	5.31369	2.69159	0.712422	SEPT11	stable
218167_at	0.00126041	2.45e-05	5.31282	2.68959	0.665895	AMZ2	stable
202138_x_at	0.00126041	2.45e-05	5.31221	2.68817	0.671319	AIMP2	stable
223163_s_at	0.00126563	2.46e-05	5.3101	2.68328	0.899502	ZC3HC1	stable
214106_s_at	0.00126592	2.47e-05	5.30961	2.68216	0.764243	GMDS	stable
204180_s_at	0.00126792	2.47e-05	-5.30844	2.67945	-0.682445	ZBTB43	stable
214115_at	0.00126792	2.48e-05	5.30799	2.67839	0.548225	VAMP5	stable
215558_at	0.00126792	2.48e-05	-5.30678	2.6756	-0.445879	UBR2	stable
234491_s_at	0.00126792	2.48e-05	-5.30662	2.67524	-0.98493	SAV1	stable
203822_s_at	0.00126848	2.49e-05	-5.30605	2.67391	-0.94606	ELF2	stable
232432_s_at	0.0012706	2.5e-05	5.30384	2.66881	0.840143	SLC30A5	stable
205633_s_at	0.00127482	2.52e-05	5.30088	2.66197	0.84853	ALAS1	stable
210017_at	0.00129388	2.57e-05	-5.29315	2.64406	-0.951331	MALT1	stable
208866_at	0.00129388	2.57e-05	-5.29279	2.64324	-0.94633	CSNK1A1	stable
225311_at	0.00130037	2.59e-05	5.28957	2.63578	0.611185	IVD	stable
225397_at	0.00130319	2.6e-05	5.2879	2.63193	0.690905	C15orf57	stable
214211_at	0.00130849	2.62e-05	5.28394	2.62274	0.986325	FTH1	stable
202258_s_at	0.00131276	2.63e-05	-5.28217	2.61866	-0.675086	N4BP2L2	stable
234545_at	0.00131512	2.65e-05	-5.28032	2.61438	-0.28014	OR14J1	stable
219941_at	0.00131536	2.65e-05	-5.27947	2.6124	-0.551938	TMEM19	stable
213180_s_at	0.00131536	2.65e-05	5.27912	2.61158	0.597497	GOSR2	stable
202457_s_at	0.00131661	2.66e-05	-5.27776	2.60844	-0.611034	PPP3CA	stable
203451_at	0.00134777	2.73e-05	-5.26675	2.58295	-0.666799	LDB1	stable
1555551_at	0.0013509	2.74e-05	-5.26506	2.57903	-0.319767	SERPINB5	stable
234697_x_at	0.0013509	2.75e-05	-5.26504	2.57898	-0.621205	TAMM41	stable
1567238_at	0.00135629	2.76e-05	5.26263	2.57339	0.325817	OR2L2	stable
213965_s_at	0.00135629	2.76e-05	5.26227	2.57256	0.320984	CHD5	stable
208475_at	0.00135868	2.77e-05	-5.261	2.56961	-0.812001	FRMD4A	stable
225428_s_at	0.00135987	2.78e-05	5.25972	2.56666	0.53611	DDX54	stable
205088_at	0.00137535	2.83e-05	5.25304	2.55117	0.931901	MAMLD1	stable
201444_s_at	0.00137535	2.83e-05	5.25276	2.55054	0.664816	ATP6AP2	stable
1560391_at	0.00138043	2.84e-05	-5.2507	2.54576	-0.735691	PIGL	stable
232420_x_at	0.00138046	2.85e-05	-5.24933	2.54258	-0.636672	MAN1B1-AS1	stable
212446_s_at	0.00138046	2.85e-05	-5.24918	2.54223	-0.977918	CERS6	stable
226775_at	0.00138046	2.85e-05	5.24893	2.54165	0.73443	ENY2	stable
226414_s_at	0.00138521	2.87e-05	5.24685	2.53684	0.504217	ANAPC11	stable
211104_s_at	0.00138799	2.88e-05	5.24498	2.5325	0.36361	MYO7A	stable
228626_at	0.00139344	2.9e-05	5.2422	2.52606	0.627261	URM1	stable
205019_s_at	0.00139485	2.91e-05	-5.24142	2.52424	-0.836739	VIPR1	stable
235792_x_at	0.00139651	2.92e-05	-5.23869	2.51793	-0.495327	PIK3C2A	stable
209566_at	0.00139651	2.93e-05	-5.23868	2.51788	-0.668356	INSIG2	stable
208823_s_at	0.00140158	2.94e-05	-5.23616	2.51204	-0.434437	CDK16	stable
227482_at	0.00140717	2.96e-05	5.23378	2.50654	0.845302	ADCK1	stable
232930_at	0.00140792	2.97e-05	-5.23229	2.50307	-0.870864	DOCK1	stable
205998_x_at	0.00140792	2.97e-05	-5.23176	2.50185	-0.893408	CYP3A4	stable
239601_at	0.00141455	2.99e-05	-5.22945	2.4965	-0.904294	TPGS2	stable
205054_at	0.00141499	3e-05	-5.22829	2.49381	-0.509865	NEB	stable
226437_at	0.00141499	3e-05	5.22789	2.49288	0.951555	YIF1B	stable
202602_s_at	0.00141523	3.01e-05	-5.22746	2.49189	-0.409423	HTATSF1	stable
202643_s_at	0.00142185	3.03e-05	5.22375	2.48326	0.959461	TNFAIP3	stable
227271_at	0.00143222	3.07e-05	-5.21897	2.47219	-0.596577	FGF11	stable
202083_s_at	0.00143222	3.07e-05	5.21838	2.47082	0.809191	SEC14L1	stable
208942_s_at	0.00143222	3.07e-05	-5.21837	2.47079	-0.820785	SEC62	stable
217989_at	0.00143348	3.08e-05	5.21708	2.4678	0.820262	HSD17B11	stable
234093_at	0.00143348	3.08e-05	5.21676	2.46705	0.362552	ZNF326	stable
213156_at	0.00143348	3.09e-05	-5.21647	2.46639	-0.952376	ZBTB20	stable
200778_s_at	0.00143371	3.09e-05	5.21606	2.46542	0.801058	SEPT2	stable
208066_s_at	0.00143866	3.1e-05	5.21428	2.46129	0.5564	GTF2B	stable
229484_at	0.00144739	3.12e-05	-5.21142	2.45466	-0.628864	PPM1J	stable
220156_at	0.00145675	3.15e-05	-5.2079	2.44649	-0.433315	EFCAB1	stable
212542_s_at	0.00145675	3.15e-05	-5.20734	2.4452	-0.69728	PHIP	stable
227125_at	0.00146222	3.17e-05	5.20492	2.43958	0.707167	IFNAR2	stable
208941_s_at	0.00146222	3.17e-05	5.20474	2.43916	0.645351	SEPHS1	stable
219539_at	0.00146257	3.18e-05	5.20429	2.43812	0.837522	GEMIN6	stable
202070_s_at	0.00146547	3.19e-05	5.20312	2.4354	0.600804	IDH3A	stable
226119_at	0.00146584	3.21e-05	-5.19996	2.42807	-0.952506	PCMTD1	stable
41657_at	0.00146584	3.21e-05	-5.19995	2.42804	-0.436621	STK11	stable
225044_at	0.00147269	3.23e-05	5.19753	2.42244	0.719303	NT5C3B	stable
202205_at	0.00147269	3.23e-05	5.19722	2.4217	0.677551	VASP	stable
201188_s_at	0.00147269	3.24e-05	-5.19618	2.41931	-0.560284	ITPR3	stable
1562271_x_at	0.00147269	3.24e-05	-5.19597	2.4188	-0.727139	ARHGEF7	stable
218461_at	0.00147282	3.25e-05	5.19551	2.41774	0.533141	GPN3	stable
207435_s_at	0.00147707	3.26e-05	-5.19372	2.41357	-0.744351	SRRM2	stable
200978_at	0.00147707	3.26e-05	5.19363	2.41337	0.492655	MDH1	stable
221903_s_at	0.00148077	3.28e-05	5.19156	2.40858	0.784543	CYLD	stable
213619_at	0.00148195	3.29e-05	-5.19055	2.40622	-0.967177	HNRNPH1	stable
1555427_s_at	0.00148352	3.29e-05	5.18977	2.40441	0.783192	SYNCRIP	stable
232343_at	0.00150234	3.34e-05	-5.18386	2.3907	-0.302752	DCTN5	stable
238515_at	0.00150313	3.34e-05	5.18316	2.38907	0.461938	NUDT16	stable
217940_s_at	0.00150313	3.35e-05	5.1828	2.38822	0.421884	NAXD	stable
203746_s_at	0.00150618	3.36e-05	5.18125	2.38463	0.505222	HCCS	stable
224711_at	0.00152293	3.41e-05	-5.17551	2.37129	-0.537092	YY1	stable
201453_x_at	0.00153492	3.44e-05	5.17192	2.36296	0.495082	RHEB	stable
206401_s_at	0.00154542	3.47e-05	-5.16792	2.35366	-0.778338	MAPT	stable
221758_at	0.00154542	3.47e-05	5.16782	2.35343	0.51339	ARMC6	stable
200030_s_at	0.00154542	3.47e-05	5.1673	2.35223	0.358199	SLC25A3	stable
204892_x_at	0.00154542	3.48e-05	5.16695	2.3514	0.221048	EEF1A1	stable
1558017_s_at	0.00154542	3.48e-05	-5.16674	2.35092	-0.889835	PAWR	stable
234926_s_at	0.00154834	3.49e-05	5.16562	2.34832	0.595817	RTFDC1	stable
226008_at	0.00155063	3.5e-05	5.16428	2.34521	0.693466	NSMCE3	stable
236155_at	0.00156054	3.54e-05	-5.15969	2.33455	-0.96715	ZCCHC6	stable
218172_s_at	0.00156718	3.56e-05	5.15673	2.32766	0.874494	DERL1	stable
224584_at	0.00156718	3.57e-05	5.15659	2.32733	0.74785	TMEM230	stable
206929_s_at	0.00156718	3.57e-05	-5.15627	2.32659	-0.691178	NFIC	stable
241874_at	0.00157822	3.6e-05	5.15303	2.31907	0.437896	IGIP	stable
224982_at	0.00158156	3.61e-05	5.15116	2.31472	0.597725	AKT1S1	stable
223386_at	0.00158367	3.62e-05	5.15028	2.31267	0.788337	FAM118B	stable
212330_at	0.00159064	3.64e-05	5.14813	2.30768	0.84772	TFDP1	stable
223560_s_at	0.00159477	3.65e-05	5.14673	2.30441	0.67462	NDUFAF7	stable
207104_x_at	0.00159726	3.66e-05	5.14542	2.30137	0.721065	LILRB1	stable
202433_at	0.00159954	3.67e-05	5.1445	2.29924	0.624017	SLC35B1	stable
243750_x_at	0.00160327	3.69e-05	5.14262	2.29487	0.682375	FAM207A	stable
218033_s_at	0.00160327	3.69e-05	5.14255	2.2947	0.598132	SNN	stable
222573_s_at	0.0016062	3.7e-05	-5.14088	2.29081	-0.711506	SAV1	stable
223573_s_at	0.0016062	3.7e-05	-5.14081	2.29065	-0.68722	PPP2R2C	stable
203049_s_at	0.00160809	3.71e-05	-5.14	2.28876	-0.642868	TTC37	stable
228725_x_at	0.00160948	3.72e-05	5.13899	2.28641	0.679163	PRMT2	stable
221759_at	0.00160948	3.72e-05	5.13898	2.28641	0.826983	G6PC3	stable
209807_s_at	0.00161147	3.73e-05	-5.13815	2.28446	-0.777356	NFIX	stable
209857_s_at	0.00161268	3.73e-05	5.13751	2.28297	0.539805	SPHK2	stable
222187_x_at	0.00161292	3.74e-05	-5.13712	2.28207	-0.556484	G3BP1	stable
211129_x_at	0.00161887	3.76e-05	-5.13494	2.27701	-0.567831	EDA	stable
201880_at	0.00162167	3.77e-05	-5.1339	2.27459	-0.543396	ARIH1	stable
228457_at	0.00162314	3.78e-05	-5.13291	2.27228	-0.919246	PPM1L	stable
238497_at	0.00162314	3.78e-05	5.13288	2.27221	0.538906	TMEM136	stable
215892_at	0.00162517	3.79e-05	-5.13182	2.26974	-0.530909	ZNF440	stable
204020_at	0.00162517	3.79e-05	-5.13171	2.26949	-0.764591	PURA	stable
228800_x_at	0.0016278	3.8e-05	5.13023	2.26604	0.496621	AURKAIP1	stable
210592_s_at	0.00162879	3.81e-05	5.12917	2.26359	0.764501	SAT1	stable
224373_s_at	0.00163077	3.82e-05	-5.12776	2.2603	-0.472946	ND4	stable
211433_x_at	0.00163077	3.82e-05	5.1277	2.26017	0.366536	FAM214B	stable
1569557_at	0.00163177	3.83e-05	-5.12693	2.25836	-0.791649	ZNF248	stable
213985_s_at	0.00163177	3.83e-05	5.1268	2.25807	0.450339	TMEM259	stable
213227_at	0.00163295	3.84e-05	-5.12586	2.25588	-0.717543	PGRMC2	stable
201921_at	0.00163915	3.86e-05	5.12397	2.25149	0.521464	GNG10	stable
1557585_at	0.00164027	3.86e-05	-5.12337	2.25009	-0.319261	ATP6V1H	stable
201925_s_at	0.00164845	3.89e-05	-5.12046	2.24332	-0.895582	CD55	stable
232977_x_at	0.00164845	3.9e-05	-5.11971	2.24157	-0.710932	MYH14	stable
220113_x_at	0.00164845	3.9e-05	-5.11905	2.24005	-0.575701	POLR1B	stable
213298_at	0.00164845	3.91e-05	-5.119	2.23994	-0.996957	NFIC	stable
207127_s_at	0.00165514	3.93e-05	-5.11612	2.23323	-0.616096	HNRNPH3	stable
219717_at	0.00166087	3.95e-05	-5.11438	2.22917	-0.772578	DCAF16	stable
238043_at	0.00166375	3.97e-05	-5.1127	2.22528	-0.933892	ARID1B	stable
225562_at	0.00166429	3.97e-05	5.11172	2.22299	0.891426	RASA3	stable
200748_s_at	0.00166429	3.98e-05	5.11162	2.22276	0.617407	FTH1	stable
224818_at	0.00167107	4e-05	5.10899	2.21664	0.650045	SORT1	stable
224821_at	0.00167986	4.04e-05	5.10525	2.20792	0.646717	ABHD14B	stable
210753_s_at	0.00168408	4.06e-05	-5.10327	2.20332	-0.672863	EPHB1	stable
1557477_at	0.00168419	4.06e-05	-5.10289	2.20244	-0.775255	STIM1	stable
230398_at	0.00168419	4.06e-05	-5.10262	2.2018	-0.745714	TNS4	stable
218809_at	0.00170293	4.11e-05	5.09742	2.18969	0.53956	PANK2	stable
237364_at	0.00170338	4.12e-05	5.09689	2.18846	0.744008	ZNF529-AS1	stable
226600_at	0.00170338	4.12e-05	-5.09668	2.18798	-0.864785	TMTC3	stable
223196_s_at	0.00171504	4.15e-05	5.09355	2.1807	0.614937	SESN2	stable
232004_at	0.00171546	4.16e-05	-5.09263	2.17855	-0.785179	HNRNPR	stable
229863_s_at	0.00171546	4.17e-05	5.09169	2.17635	0.676577	ELP6	stable
216968_at	0.00171546	4.17e-05	-5.09159	2.17613	-0.301936	MASP2	stable
204231_s_at	0.00171546	4.17e-05	-5.09139	2.17566	-0.496799	FAAH	stable
214715_x_at	0.00171991	4.19e-05	-5.08989	2.17218	-0.75265	ZNF160	stable
217963_s_at	0.00172105	4.21e-05	5.08794	2.16763	0.580647	BEX3	stable
222869_s_at	0.00173916	4.27e-05	5.08251	2.155	0.911324	ELAC1	stable
228091_at	0.00174394	4.28e-05	-5.08107	2.15164	-0.612852	STX17	stable
226198_at	0.00175135	4.3e-05	-5.07901	2.14685	-0.704149	TOM1L2	stable
225188_at	0.00175267	4.31e-05	-5.07839	2.1454	-0.657912	RAPH1	stable
213618_at	0.00176349	4.34e-05	-5.07555	2.13877	-0.876803	ARAP2	stable
235268_at	0.00177444	4.37e-05	-5.0723	2.1312	-0.625147	TADA2A	stable
234669_x_at	0.00177506	4.38e-05	5.07162	2.12962	0.374714	EMSY	stable
233637_at	0.00177565	4.39e-05	-5.07087	2.12788	-0.471913	DCAF8	stable
201097_s_at	0.00177578	4.39e-05	5.07054	2.1271	0.38323	ARF4	stable
241730_at	0.00178762	4.43e-05	-5.06681	2.11842	-0.534609	MYNN	stable
203957_at	0.00178762	4.43e-05	5.06657	2.11787	0.753299	E2F6	stable
225993_at	0.00178816	4.44e-05	5.06615	2.11687	0.678545	EARS2	stable
238485_at	0.00178985	4.45e-05	-5.06545	2.11525	-0.760375	IQCH-AS1	stable
209107_x_at	0.00179999	4.48e-05	-5.06251	2.1084	-0.583394	NCOA1	stable
218083_at	0.0018103	4.51e-05	5.05924	2.10079	0.524372	PTGES2	stable
226377_at	0.00181424	4.54e-05	-5.05657	2.09456	-0.928666	NFIC	stable
202121_s_at	0.00181424	4.54e-05	5.05653	2.09446	0.838887	CHMP2A	stable
201536_at	0.00181424	4.55e-05	5.05623	2.09377	0.730381	DUSP3	stable
204990_s_at	0.00181584	4.56e-05	-5.05527	2.09152	-0.927109	ITGB4	stable
210678_s_at	0.00184206	4.64e-05	5.04742	2.07324	0.80269	AGPAT2	stable
202829_s_at	0.00184206	4.65e-05	5.04725	2.07284	0.541089	VAMP7	stable
211764_s_at	0.00184405	4.65e-05	5.04651	2.07111	0.812515	UBE2D1	stable
207687_at	0.00184898	4.67e-05	-5.04481	2.06714	-0.255133	INHBC	stable
225787_at	0.00185223	4.69e-05	5.04378	2.06476	0.631491	UBE2F	stable
215624_at	0.00185318	4.69e-05	-5.04298	2.06288	-0.479265	TSC2	stable
239471_at	0.00185848	4.71e-05	-5.0415	2.05943	-0.510101	LRRC28	stable
202069_s_at	0.00185889	4.72e-05	5.04106	2.05841	0.701386	IDH3A	stable
203454_s_at	0.00185889	4.72e-05	5.04081	2.05783	0.902668	ATOX1	stable
238034_at	0.0018681	4.75e-05	5.03818	2.0517	0.70398	CANX	stable
205308_at	0.00186884	4.75e-05	-5.03771	2.0506	-0.650082	ZC2HC1A	stable
225682_s_at	0.00187576	4.78e-05	5.03537	2.04514	0.736309	POLR3H	stable
219706_at	0.00187576	4.78e-05	5.03531	2.045	0.714544	AP5S1	stable
220232_at	0.00188071	4.8e-05	-5.03393	2.04178	-0.553256	SCD5	stable
201368_at	0.00188311	4.81e-05	-5.03283	2.03922	-0.634158	ZFP36L2	stable
228204_at	0.00188311	4.81e-05	5.03281	2.03917	0.885348	PSMB4	stable
203678_at	0.00189573	4.85e-05	-5.02957	2.03162	-0.621278	FAN1	stable
1563742_at	0.00190181	4.87e-05	-5.02785	2.0276	-0.41549	LINC00842	stable
230350_at	0.00190528	4.9e-05	-5.0257	2.02259	-0.685644	TIAL1	stable
228821_at	0.00190528	4.9e-05	-5.02563	2.02242	-0.541086	ST6GAL2	stable
222414_at	0.00191264	4.92e-05	-5.02356	2.0176	-0.860074	KMT2C	stable
227035_x_at	0.00191264	4.92e-05	5.02336	2.01714	0.489481	RP9P	stable
229356_x_at	0.00191402	4.94e-05	-5.02228	2.01461	-0.375349	INO80	stable
208361_s_at	0.00191607	4.94e-05	5.02154	2.01289	0.909723	POLR3D	stable
1570210_x_at	0.00191778	4.95e-05	-5.02088	2.01136	-0.746237	PPP6R2	stable
218408_at	0.00192264	4.97e-05	5.01955	2.00824	0.841638	TIMM10	stable
208696_at	0.00192342	4.97e-05	5.01909	2.00717	0.682986	CCT5	stable
221061_at	0.00192394	4.98e-05	5.01868	2.00623	0.361212	PKD2L1	stable
231818_x_at	0.00192558	4.99e-05	-5.01804	2.00473	-0.465217	SLC20A2	stable
211792_s_at	0.00193031	5.01e-05	5.01587	1.99966	0.549885	CDKN2C	stable
1563051_at	0.00193907	5.05e-05	-5.01313	1.99328	-0.89341	OSBP	stable
242834_at	0.00195305	5.09e-05	-5.0093	1.98435	-0.37002	UBA6	stable
238445_x_at	0.00195373	5.1e-05	5.00886	1.98331	0.538172	MGAT5B	stable
202631_s_at	0.00195373	5.1e-05	5.00847	1.9824	0.971293	APPBP2	stable
206239_s_at	0.00195373	5.11e-05	-5.00805	1.98143	-0.966713	SPINK1	stable
223001_at	0.00195849	5.13e-05	5.00671	1.9783	0.659182	OSTC	stable
211566_x_at	0.00196021	5.13e-05	5.00606	1.97678	0.392604	BRE	stable
201085_s_at	0.00196021	5.14e-05	-5.00577	1.97612	-0.867235	SON	stable
235432_at	0.00196163	5.14e-05	-5.00519	1.97475	-0.990138	NPHP3	stable
225683_x_at	0.00196495	5.16e-05	5.0038	1.9715	0.674118	PHPT1	stable
201727_s_at	0.00196919	5.18e-05	5.00217	1.9677	0.790176	ELAVL1	stable
215179_x_at	0.00197158	5.2e-05	-5.00106	1.96512	-0.935849	PGF	stable
226062_x_at	0.00197158	5.21e-05	-5.00024	1.9632	-0.901859	FAM63A	stable
234932_s_at	0.00197423	5.22e-05	-4.99886	1.95998	-0.688537	CDCP1	stable
201460_at	0.00197521	5.23e-05	4.99806	1.95811	0.398215	MAPKAPK2	stable
230519_at	0.00198002	5.25e-05	4.99663	1.95478	0.802092	FAM124A	stable
209457_at	0.00198002	5.25e-05	4.99647	1.9544	0.837842	DUSP5	stable
219165_at	0.00198103	5.27e-05	-4.99563	1.95245	-0.990987	PDLIM2	stable
232644_x_at	0.00198103	5.27e-05	-4.99515	1.95132	-0.553056	OCIAD1	stable
208071_s_at	0.00199077	5.31e-05	4.99255	1.94527	0.424475	LAIR1	stable
1562386_s_at	0.00199131	5.31e-05	-4.99186	1.94364	-0.596666	ZNF501	stable
220586_at	0.00199131	5.32e-05	-4.99159	1.94303	-0.562723	CHD9	stable
230682_x_at	0.00199177	5.32e-05	-4.99103	1.94171	-0.514729	ABCC3	stable
231111_at	0.00199177	5.33e-05	-4.99055	1.94059	-0.958126	SCYL3	stable
1569246_a_at	0.00199177	5.34e-05	-4.98993	1.93915	-0.371568	C8orf74	stable
1556464_a_at	0.00199177	5.35e-05	-4.98941	1.93793	-0.407954	C2orf72	stable
200915_x_at	0.00199177	5.35e-05	-4.98921	1.93746	-0.608242	KTN1	stable
[truncated: 38,628 more rows]

## Sheet: Common DEG 
Gene.symbol	Change
A2ML1	Down
AADACL2	Down
ABCA9	Down
ABHD2	Up
ABI3BP	Down
ACTA2	Down
ADAM12	Up
ADAM23	Up
ADAM33	Down
ADAMDEC1	Up
ADCY8	Down
ADGRF4	Down
ADORA3	Up
AEN	Up
AGK	Up
AHNAK2	Down
AIM2	Up
AJUBA	Down
AKT3	Up
ALDH1A3	Up
ALK	Up
ALOX12	Down
ALOX12B	Down
ALOXE3	Down
ALS2CL	Down
ALX1	Up
ANK3	Down
ANKFN1	Down
ANKRD18A	Down
ANKRD28	Up
ANKRD35	Down
ANO9	Down
ANXA9	Down
AP1S2	Up
AP2B1	Up
APBA2	Up
APCDD1	Down
AQP3	Down
AQP5	Down
ARHGEF28	Down
ARHGEF37	Down
ARMC9	Up
ARNT2	Up
ASAH1	Up
ATG16L2	Down
ATP13A4	Down
ATP6V1C1	Up
ATP6V1C2	Down
AURKA	Up
AXIN2	Down
AZGP1	Down
BAALC	Up
BACE2	Up
BAG1	Down
BAMBI	Up
BBOX1	Down
BBS12	Up
BBS9	Up
BCL11A	Down
BCL11B	Down
BCL2A1	Up
BICD1	Up
BMP2	Down
BMP7	Down
BMP8B	Up
BRAF	Up
BSPRY	Down
BST2	Up
BTBD11	Down
BTC	Down
BTG3	Down
C10orf90	Up
C19orf33	Down
C1orf106	Down
C1orf115	Down
C1orf116	Down
C1orf68	Down
C1QB	Up
C1QC	Up
C1QTNF7	Down
C3orf52	Down
C4orf48	Up
C5orf46	Down
C6orf132	Down
CA12	Down
CABLES1	Up
CAMSAP3	Down
CAPN3	Up
CASZ1	Down
CBLC	Down
CBX3	Up
CCDC186	Down
CCDC71L	Up
CCL27	Down
CCL4	Up
CCL5	Up
CCL8	Up
CCNB1	Up
CCR1	Up
CCRL2	Up
CD163	Up
CD27	Up
CD274	Up
CD28	Up
CDC42EP3	Up
CDHR1	Down
CDK2	Up
CDS1	Down
CDSN	Down
CEACAM6	Down
CENPO	Up
CES4A	Down
CHIT1	Up
CHKA	Up
CHMP4C	Down
CHP2	Down
CHST11	Up
CHSY3	Up
CIART	Down
CLCA4	Down
CLCN5	Up
CLDN1	Down
CLDN11	Down
CLDN8	Down
CLIC3	Down
CNTN1	Down
COBL	Down
COL21A1	Down
COL23A1	Down
COL4A5	Down
COL7A1	Down
CORO2A	Down
COTL1	Up
CP	Down
CPEB3	Down
CRIP1	Down
CRTAM	Up
CSPG4	Up
CTLA4	Up
CTSB	Up
CTSL	Up
CTSS	Up
CTSZ	Up
CXADR	Down
CXCL10	Up
CXCL14	Down
CXCL2	Up
CXCL9	Up
CYBA	Up
CYBB	Up
CYP2U1	Up
CYP39A1	Down
CYP3A5	Down
CYP4B1	Down
CYP4F12	Down
DCT	Up
DENND2C	Down
DKK2	Down
DLG2	Down
DLX3	Down
DMKN	Down
DNAJC6	Up
DOCK10	Up
DOCK9	Down
DSC1	Down
DSC3	Down
DSG1	Down
DSP	Down
DST	Down
DTL	Up
DTNA	Up
DUSP4	Up
DUSP6	Up
EBF1	Down
ECHDC2	Down
EDNRB	Up
EFHC2	Down
EFNA5	Down
EFS	Down
EGFR	Down
EGLN3	Down
ELL3	Down
EMX2	Down
EN2	Up
ENPP5	Down
EOMES	Up
EPB41L3	Up
EPDR1	Up
EPHB6	Down
EPN3	Down
EPPK1	Down
EPS8L1	Down
EPSTI1	Up
ERBB4	Down
ESRRG	Down
ESYT3	Down
ETV5	Up
EVA1A	Up
EVI2A	Up
EVPL	Down
EXPH5	Down
F10	Down
FAM101B	Up
FAM161A	Up
FAM210A	Up
FAM26F	Up
FAM46B	Down
FAM83B	Down
FARP2	Up
FAT2	Down
FAT4	Down
FBLN1	Down
FBXW7	Down
FCGBP	Down
FCGR1B	Up
FCGR2A	Up
FCMR	Up
FCRL3	Up
FCRLA	Up
FERMT1	Down
FGFR2	Down
FGFR3	Down
FKBP11	Up
FLG	Down
FLG2	Down
FMN1	Up
FMO5	Down
FNIP1	Up
FOLR1	Down
FOSL1	Up
FOXN1	Down
FOXQ1	Down
FSTL5	Up
FZD10	Down
GALE	Up
GAN	Down
GAPDHS	Up
GAPLINC	Up
GAS2L3	Up
GATA3	Down
GATM	Down
GBP5	Up
GCNT2	Up
GDF15	Up
GDPD2	Down
GIPC2	Down
GJB1	Up
GJB3	Down
GLMP	Up
GMPR	Up
GNG2	Up
GNS	Up
GPLD1	Down
GPM6B	Up
GPR143	Up
GPR19	Up
GPR65	Up
GPRC5B	Up
GPRIN2	Down
GRAMD1C	Down
GREB1	Up
GRIN2A	Down
GRTP1	Down
GSTO1	Up
GSTO2	Down
GYG2	Up
GZMB	Up
HACD1	Up
HERC5	Up
HES6	Up
HEXA	Up
HEY1	Up
HILS1	Up
HLF	Down
HOOK1	Down
HOOK2	Down
HOPX	Down
HOXD13	Up
HPS5	Up
HRASLS	Down
HS3ST6	Down
HSPA13	Up
HTRA4	Up
HYMAI	Down
ICAM1	Up
ICOS	Up
ID4	Down
IDI2-AS1	Up
IDO1	Up
IFFO2	Down
IFI35	Up
IFIT3	Up
IGF2BP3	Up
IGFBP5	Down
IGFL1	Up
IGSF11	Up
IGSF6	Up
IGSF9	Down
IL12RB1	Up
IL12RB2	Up
IL20RB	Down
IL37	Down
IL6	Up
INPP4B	Up
INPP5F	Up
IRF4	Up
IRF6	Down
IRX4	Down
ISG15	Up
ISG20	Up
ISM1	Down
JUP	Down
KCNAB2	Up
KCNK7	Down
KCNN2	Up
KCNT2	Down
KDF1	Down
KIAA0226L	Up
KIAA1211	Up
KIAA1549L	Up
KIAA1804	Down
KIF26B	Up
KIFC2	Down
KLC3	Down
KLF4	Down
KLF5	Down
KLF8	Down
KLHL6	Up
KLK11	Down
KMO	Up
KRT2	Down
KRT23	Down
KRT77	Down
KRT78	Down
KY	Down
KYNU	Up
LAMB4	Down
LAPTM5	Up
LCE1B	Down
LCE2B	Down
LCP2	Up
LDHB	Up
LEF1	Up
LGALS3BP	Up
LGALSL	Down
LIFR	Down
LILRB2	Up
LINC00302	Down
LINC00518	Up
LINC00537	Down
LINC00888	Up
LINC00920	Up
LINC00969	Down
LINC01133	Down
LINC01550	Down
LNP1	Up
LNX1	Down
LRP4	Down
LRP8	Up
LRRN1	Down
LTB4R	Down
LY6G6C	Down
LY96	Up
LYPD1	Up
LYPD6B	Down
LZTS1	Up
MACC1	Down
MAGI1	Down
MAL2	Down
MAP3K9	Down
MARCKSL1	Up
MARVELD2	Down
MBP	Up
MC1R	Up
MDFIC	Up
MDM2	Up
MEG3	Down
MEGF6	Down
MEOX2	Down
MFSD2A	Down
MFSD4A	Down
MIA	Up
MICB	Up
MIR146A	Up
MIR205HG	Down
MIR210HG	Down
MITF	Up
MLANA	Up
MLPH	Up
MMP1	Up
MMP11	Up
MMP28	Down
MOK	Up
MPP7	Down
MPZL3	Down
MRC2	Down
MS4A4A	Up
MS4A7	Up
MSC-AS1	Up
MSR1	Up
MST1R	Down
MUC15	Down
MX2	Up
MXRA5	Down
MYCL	Down
MYEF2	Up
MYO5A	Up
MYO5B	Down
MYOF	Down
NAMPT	Up
NAT14	Up
NAT8L	Up
NEBL	Down
NEDD4L	Up
NEK6	Up
NETO2	Up
NFASC	Down
NFIB	Down
NGEF	Down
NHLH2	Down
NMU	Down
NOS1	Down
NOX4	Up
NPY1R	Down
NQO1	Up
NR4A3	Up
NRAS	Up
NRCAM	Up
NRIP3	Up
NRP2	Up
NRXN1	Down
NUDCD1	Up
OAS2	Up
OCLN	Down
OGFRL1	Down
OLFML1	Down
OPN3	Up
OSBPL6	Down
OSR1	Down
OSTM1	Up
PAG1	Up
PAIP2B	Down
PAK3	Down
PAMR1	Down
PARVA	Up
PARVB	Up
PATJ	Down
PAWR	Down
PAX3	Up
PDE10A	Up
PDE3B	Up
PDP1	Up
PDZD2	Down
PERP	Down
PGM5-AS1	Down
PHACTR1	Up
PHLDA1	Up
PHYHD1	Down
PIK3C2G	Down
PIK3CD	Up
PIP4K2A	Up
PITPNM3	Down
PKIA	Down
PKNOX2	Up
PKP1	Down
PLA1A	Up
PLA2G4F	Down
PLA2R1	Down
PLAC9	Down
PLAGL1	Down
PLAT	Up
PLCB4	Down
PLEKHG5	Down
PLLP	Down
PLP1	Up
PLPP3	Down
PLXDC2	Down
PLXNC1	Up
PMEL	Up
PNMA6A	Up
PNMAL1	Up
POF1B	Down
POU2F3	Down
POU3F3	Up
PPARGC1A	Down
PPL	Down
PPM1H	Up
PPM1L	Down
PPP1R13L	Down
PPP1R14C	Down
PPP1R1B	Down
PPP2R2C	Down
PRAME	Up
PRKAA2	Down
PRKACB	Up
PRKD3	Up
PROM2	Down
PRSS16	Down
PRSS23	Up
PSEN2	Up
PTGER3	Down
PTGIS	Down
PTGS1	Down
PTK6	Down
PTPN3	Down
PTPRF	Down
PTPRG	Up
PTPRM	Up
PTTG1	Up
PYHIN1	Up
QPCT	Up
QPRT	Up
RAB25	Down
RAB27A	Up
RAB27B	Down
RAB32	Up
RAB33A	Up
RAB40C	Down
RAB8B	Up
RALGAPA2	Down
RAP2B	Up
RAPGEFL1	Down
RASSF10	Down
RASSF6	Down
RASSF9	Down
RERG	Down
RGS1	Up
RGS20	Up
RHBDL2	Down
RHOQ	Up
RIMKLB	Up
RNF144A	Up
RNF157	Up
ROPN1	Up
ROPN1B	Up
RORA	Down
RORC	Down
RRM2	Up
RSAD2	Up
RTP4	Up
RUNDC3B	Down
RUNX1T1	Down
RUNX3	Up
S100B	Up
SAMD12	Down
SAMD9	Up
SAMSN1	Up
SAT1	Up
SBSN	Down
SCARA3	Down
SCARA5	Down
SCEL	Down
SCG2	Up
SCGB1D2	Down
SCGB2A1	Down
SCGB2A2	Down
SDR16C5	Down
SEC22C	Up
SELL	Up
SEMA3F	Down
SEMA6A	Up
SERPINA12	Down
SERPINB5	Down
SERPINB7	Down
SERPINE1	Up
SERPINE2	Up
SERTAD4	Down
SGCD	Up
SGSM1	Down
SH3RF2	Down
SHANK2	Down
SHC4	Up
SLAMF7	Up
SLC12A2	Down
SLC16A14	Down
SLC16A6	Up
SLC19A1	Up
SLC1A2	Down
SLC20A1	Up
SLC2A12	Down
SLC2A3	Up
SLC38A1	Down
SLC39A6	Up
SLC45A2	Up
SLC46A2	Down
SLC6A15	Up
SLCO4A1-AS1	Up
SLFN12	Up
SLIT2	Down
SLITRK4	Down
SMAD1	Down
SMPDL3A	Down
SNCA	Up
SNX10	Up
SNX25	Up
SORT1	Up
SOX10	Up
SOX5	Up
SPATA18	Down
SPC25	Up
SPCS3	Up
SPP1	Up
SPTLC3	Down
SRGN	Up
SRPX	Up
SSH1	Up
ST3GAL4	Up
ST3GAL5	Up
ST8SIA4	Up
STARD3NL	Up
STARD5	Down
STEAP1B	Up
STK32A	Up
STMN1	Up
STX19	Down
STXBP1	Up
SUSD2	Down
SVIL	Down
SYT17	Down
SYTL1	Down
TACC2	Down
TBC1D16	Up
TBC1D7	Up
TCEA3	Down
TDO2	Up
TEF	Down
TENM1	Down
TGM3	Down
TGOLN2	Down
THEMIS2	Up
THRB	Down
THSD4	Down
TIGAR	Up
TIMP2	Up
TINCR	Down
TLR8	Up
TMEM140	Up
TMEM154	Down
TMEM163	Up
TMEM184A	Down
TMEM229B	Up
TMEM30A	Up
TMEM33	Up
TNFRSF10B	Up
TNFRSF21	Up
TNFRSF25	Down
TNFSF13B	Up
TNNI2	Down
TNNT2	Down
TPCN2	Up
TPM1	Down
TRIB1	Up
TRIB2	Up
TRIM27	Up
TRIM29	Down
TRIM6	Up
TRIM63	Up
TRIM7	Down
TRIQK	Up
TRPM1	Up
TRPV2	Up
TSPAN10	Up
TSPAN8	Down
TTC22	Down
TTYH2	Up
TUBA4A	Down
TUFT1	Down
TYMS	Up
TYR	Up
UBFD1	Up
UBXN7	Up
UPP1	Up
VAV3	Down
VEPH1	Up
VLDLR	Up
VMP1	Up
WARS	Up
WFDC21P	Down
WFDC5	Down
WIF1	Down
WIPF1	Up
WIPI1	Up
WNT16	Down
WNT2B	Down
WNT4	Down
XG	Down
YKT6	Up
ZDHHC11	Down
ZNF204P	Down
ZNF273	Down
ZNF280B	Up
ZNF697	Up
ZNF750	Down
