# Supplementary material for: Integrated analysis reveals the pivotal interactions between immune cells in the melanoma tumor microenvironment
Source: Sci Rep. 2022 Jun 16;12:10040. doi: 10.1038/s41598-022-14319-2 (PMC9203818; doi:10.1038/s41598-022-14319-2)
Supplement: Supplementary file 2 — Supplementary Information 2. [file 41598_2022_14319_MOESM2_ESM.csv]

#node1	node2	node1_string_id	node2_string_id	neighborhood_on_chromosome	gene_fusion	phylogenetic_cooccurrence	homology	coexpression	experimentally_determined_interaction	database_annotated	automated_textmining	combined_score
A2ML1	DSG1	9606.ENSP00000299698	9606.ENSP00000257192	0	0	0	0	0.084	0	0	0.554	0.575
A2ML1	DSC1	9606.ENSP00000299698	9606.ENSP00000257198	0	0	0	0	0.062	0	0	0.54	0.55
A2ML1	SERPINB7	9606.ENSP00000299698	9606.ENSP00000381101	0	0	0	0	0	0	0	0.421	0.421
A2ML1	DSC3	9606.ENSP00000299698	9606.ENSP00000353608	0	0	0	0	0.064	0	0	0.42	0.434
A2ML1	DST	9606.ENSP00000299698	9606.ENSP00000307959	0	0	0	0	0.062	0	0	0.564	0.574
A2ML1	MAL2	9606.ENSP00000299698	9606.ENSP00000479708	0	0	0	0	0.055	0	0	0.608	0.613
A2ML1	EPPK1	9606.ENSP00000299698	9606.ENSP00000484472	0	0	0	0	0	0	0	0.683	0.683
A2ML1	DSP	9606.ENSP00000299698	9606.ENSP00000369129	0	0	0	0	0.062	0	0	0.685	0.692
A2ML1	EVPL	9606.ENSP00000299698	9606.ENSP00000301607	0	0	0	0	0.077	0	0	0.794	0.802
A2ML1	PPL	9606.ENSP00000299698	9606.ENSP00000340510	0	0	0	0	0	0	0	0.815	0.815
ABHD2	C1QTNF7	9606.ENSP00000268129	9606.ENSP00000295297	0	0	0	0	0	0	0	0.507	0.507
ABHD2	CYP39A1	9606.ENSP00000268129	9606.ENSP00000275016	0	0	0	0	0	0	0	0.592	0.592
ACTA2	SERPINE1	9606.ENSP00000402373	9606.ENSP00000223095	0	0	0	0	0.081	0	0	0.529	0.549
ACTA2	TNNT2	9606.ENSP00000402373	9606.ENSP00000236918	0	0	0	0	0.122	0.078	0	0.485	0.547
ACTA2	CCNB1	9606.ENSP00000402373	9606.ENSP00000256442	0	0	0	0	0.062	0.109	0	0.373	0.43
ACTA2	TIMP2	9606.ENSP00000402373	9606.ENSP00000262768	0	0	0	0	0.083	0	0	0.406	0.432
ACTA2	NOX4	9606.ENSP00000402373	9606.ENSP00000263317	0	0	0	0	0	0.056	0	0.407	0.416
ACTA2	EGFR	9606.ENSP00000402373	9606.ENSP00000275493	0	0	0	0	0.06	0.27	0	0.331	0.501
ACTA2	MYO5B	9606.ENSP00000402373	9606.ENSP00000285039	0	0	0	0	0.062	0.283	0	0.218	0.428
ACTA2	CSPG4	9606.ENSP00000402373	9606.ENSP00000312506	0	0	0	0	0.094	0	0	0.405	0.438
ACTA2	SVIL	9606.ENSP00000402373	9606.ENSP00000348128	0	0	0	0	0.062	0.382	0	0.118	0.444
ACTA2	TPM1	9606.ENSP00000402373	9606.ENSP00000351022	0	0	0	0	0.141	0.436	0.6	0.593	0.91
ACTA2	KLF4	9606.ENSP00000402373	9606.ENSP00000363804	0	0	0	0	0.062	0.075	0	0.408	0.441
ACTA2	KLF5	9606.ENSP00000402373	9606.ENSP00000366915	0	0	0	0	0.062	0.298	0	0.217	0.44
ACTA2	SPP1	9606.ENSP00000402373	9606.ENSP00000378517	0	0	0	0	0	0	0	0.465	0.465
ACTA2	MYO5A	9606.ENSP00000402373	9606.ENSP00000382177	0	0	0	0	0.062	0.283	0	0.252	0.453
ACTA2	IL6	9606.ENSP00000402373	9606.ENSP00000385675	0	0	0	0	0	0	0	0.442	0.442
ACTA2	SERPINE2	9606.ENSP00000402373	9606.ENSP00000415786	0	0	0	0	0	0	0	0.403	0.403
ACTA2	FMN1	9606.ENSP00000402373	9606.ENSP00000479134	0	0	0	0	0.065	0.224	0	0.509	0.613
ADAM12	IGFBP5	9606.ENSP00000357668	9606.ENSP00000233813	0	0	0	0	0.094	0.27	0	0.404	0.571
ADAM12	DOCK10	9606.ENSP00000357668	9606.ENSP00000258390	0	0	0	0	0	0	0	0.685	0.685
ADAM12	TIMP2	9606.ENSP00000357668	9606.ENSP00000262768	0	0	0	0	0.097	0	0	0.468	0.499
ADAM12	ADAM23	9606.ENSP00000357668	9606.ENSP00000264377	0	0	0	0.754	0	0.403	0	0.684	0.501
ADAM12	EGFR	9606.ENSP00000357668	9606.ENSP00000275493	0	0	0	0	0.088	0	0	0.405	0.434
ADAM12	SGCD	9606.ENSP00000357668	9606.ENSP00000338343	0	0	0	0	0.107	0	0	0.487	0.522
ADAM12	TRPV2	9606.ENSP00000357668	9606.ENSP00000342222	0	0	0	0	0	0	0	0.488	0.487
ADAM12	MYOF	9606.ENSP00000357668	9606.ENSP00000352208	0	0	0	0	0.126	0	0	0.474	0.52
ADAM12	NOS1	9606.ENSP00000357668	9606.ENSP00000477999	0	0	0	0	0	0	0	0.419	0.419
ADAM12	DTNA	9606.ENSP00000357668	9606.ENSP00000470152	0	0	0	0	0	0	0	0.461	0.461
ADAM23	LRP4	9606.ENSP00000264377	9606.ENSP00000367888	0	0	0	0	0.115	0	0	0.628	0.657
ADAM33	SCGB2A1	9606.ENSP00000348912	9606.ENSP00000244930	0	0	0	0	0	0	0	0.491	0.491
ADAM33	CDSN	9606.ENSP00000348912	9606.ENSP00000365465	0	0	0	0	0	0	0	0.484	0.483
ADAM33	NOS1	9606.ENSP00000348912	9606.ENSP00000477999	0	0	0	0	0	0	0	0.55	0.55
ADAMDEC1	IDO1	9606.ENSP00000256412	9606.ENSP00000430950	0	0	0	0	0.111	0	0	0.373	0.419
ADAMDEC1	C1QC	9606.ENSP00000256412	9606.ENSP00000363770	0	0	0	0	0.297	0	0	0.267	0.462
ADAMDEC1	SMPDL3A	9606.ENSP00000256412	9606.ENSP00000357425	0	0	0	0	0.064	0	0	0.516	0.528
ADAMDEC1	CXCL9	9606.ENSP00000256412	9606.ENSP00000354901	0	0	0	0	0.532	0	0	0.181	0.6
ADCY8	AKT3	9606.ENSP00000286355	9606.ENSP00000263826	0	0	0	0	0.084	0.058	0.6	0.181	0.68
ADCY8	PDE3B	9606.ENSP00000286355	9606.ENSP00000282096	0	0	0	0	0	0	0.65	0.21	0.711
ADCY8	GPRC5B	9606.ENSP00000286355	9606.ENSP00000300571	0	0	0	0	0.172	0	0	0.365	0.451
ADCY8	GNG2	9606.ENSP00000286355	9606.ENSP00000334448	0	0	0	0	0.062	0	0.65	0.17	0.703
ADCY8	GRIN2A	9606.ENSP00000286355	9606.ENSP00000379818	0	0	0	0	0.228	0	0	0.764	0.81
ADCY8	PDE10A	9606.ENSP00000286355	9606.ENSP00000438284	0	0	0	0	0.125	0.161	0.65	0.372	0.817
ADCY8	PRKACB	9606.ENSP00000286355	9606.ENSP00000359719	0	0	0	0	0.124	0.139	0.8	0.427	0.902
ADORA3	TLR8	9606.ENSP00000358730	9606.ENSP00000312082	0	0	0	0	0.274	0	0	0.218	0.407
ADORA3	C1QB	9606.ENSP00000358730	9606.ENSP00000313967	0	0	0	0	0.524	0	0	0.119	0.562
ADORA3	CD163	9606.ENSP00000358730	9606.ENSP00000352071	0	0	0	0	0.312	0	0	0.208	0.431
ADORA3	PLCB4	9606.ENSP00000358730	9606.ENSP00000367762	0	0	0	0	0	0.076	0	0.377	0.4
ADORA3	IL6	9606.ENSP00000358730	9606.ENSP00000385675	0	0	0	0	0	0	0	0.517	0.517
ADORA3	C1QC	9606.ENSP00000358730	9606.ENSP00000363770	0	0	0	0	0.518	0	0	0.113	0.554
AEN	GDF15	9606.ENSP00000331944	9606.ENSP00000252809	0	0	0	0	0.061	0	0	0.421	0.433
AEN	ISG15	9606.ENSP00000331944	9606.ENSP00000368699	0	0	0	0	0.062	0	0	0.553	0.563
AEN	FAM161A	9606.ENSP00000331944	9606.ENSP00000385158	0	0	0	0	0	0	0	0.676	0.676
AGK	BRAF	9606.ENSP00000347581	9606.ENSP00000288602	0	0	0	0	0	0.056	0.6	0.166	0.657
AGK	S100B	9606.ENSP00000347581	9606.ENSP00000291700	0	0	0	0	0	0	0	0.554	0.554
AGK	GCNT2	9606.ENSP00000347581	9606.ENSP00000368917	0	0	0	0	0	0	0	0.427	0.427
AHNAK2	MYOF	9606.ENSP00000353114	9606.ENSP00000352208	0	0	0	0	0.214	0	0	0.433	0.535
AHNAK2	CAPN3	9606.ENSP00000353114	9606.ENSP00000380349	0	0	0	0	0	0	0	0.441	0.441
AHNAK2	ZNF280B	9606.ENSP00000353114	9606.ENSP00000480958	0	0	0	0	0	0	0	0.558	0.558
AIM2	CXCL10	9606.ENSP00000357112	9606.ENSP00000305651	0	0	0	0	0.156	0	0	0.424	0.493
AIM2	TLR8	9606.ENSP00000357112	9606.ENSP00000312082	0	0	0	0	0.098	0	0	0.522	0.55
AIM2	CTSB	9606.ENSP00000357112	9606.ENSP00000345672	0	0	0	0	0	0	0	0.466	0.465
AIM2	CCL5	9606.ENSP00000357112	9606.ENSP00000474412	0	0	0	0	0.099	0	0	0.362	0.4
AIM2	PMEL	9606.ENSP00000357112	9606.ENSP00000402758	0	0	0	0	0	0	0	0.406	0.406
AIM2	RSAD2	9606.ENSP00000357112	9606.ENSP00000371471	0	0	0	0	0.115	0	0	0.358	0.408
AIM2	IL6	9606.ENSP00000357112	9606.ENSP00000385675	0	0	0	0	0.053	0	0	0.558	0.564
AIM2	GBP5	9606.ENSP00000357112	9606.ENSP00000359488	0	0	0	0	0.301	0	0	0.517	0.647
AJUBA	AURKA	9606.ENSP00000262713	9606.ENSP00000216911	0	0	0	0	0.097	0.068	0.9	0.538	0.955
AJUBA	EGLN3	9606.ENSP00000262713	9606.ENSP00000250457	0	0	0	0	0	0.27	0.6	0	0.695
AJUBA	JUP	9606.ENSP00000262713	9606.ENSP00000377508	0	0	0	0	0	0.056	0.9	0.041	0.901
AKT3	MDM2	9606.ENSP00000263826	9606.ENSP00000258149	0	0	0	0	0	0.056	0.9	0.477	0.946
AKT3	PDP1	9606.ENSP00000263826	9606.ENSP00000379503	0	0	0	0	0.065	0.163	0	0.425	0.511
AKT3	INPP4B	9606.ENSP00000263826	9606.ENSP00000425487	0	0	0	0	0.049	0	0	0.514	0.518
AKT3	NRAS	9606.ENSP00000263826	9606.ENSP00000358548	0	0	0	0	0	0.14	0	0.583	0.626
AKT3	PPP2R2C	9606.ENSP00000263826	9606.ENSP00000335083	0	0	0	0	0.065	0.105	0.6	0.067	0.646
AKT3	GNG2	9606.ENSP00000263826	9606.ENSP00000334448	0	0	0	0	0.076	0.056	0.65	0.111	0.692
AKT3	CD28	9606.ENSP00000263826	9606.ENSP00000324890	0	0	0	0	0.065	0.056	0.65	0.124	0.693
AKT3	CTLA4	9606.ENSP00000263826	9606.ENSP00000303939	0	0	0	0	0.065	0.056	0.65	0.181	0.713
AKT3	NOS1	9606.ENSP00000263826	9606.ENSP00000477999	0	0	0	0	0.049	0.077	0.8	0.074	0.815
AKT3	PDE3B	9606.ENSP00000263826	9606.ENSP00000282096	0	0	0	0	0	0.07	0.8	0.103	0.818
AKT3	TBC1D7	9606.ENSP00000263826	9606.ENSP00000475727	0	0	0	0	0	0	0.8	0.262	0.846
AKT3	PIK3CD	9606.ENSP00000263826	9606.ENSP00000366563	0	0	0	0	0.064	0.204	0.6	0.567	0.853
ALDH1A3	CYP3A5	9606.ENSP00000332256	9606.ENSP00000222982	0	0	0	0	0.064	0.061	0.9	0.13	0.913
ALDH1A3	EGFR	9606.ENSP00000332256	9606.ENSP00000275493	0	0	0	0	0.429	0	0	0.267	0.563
ALDH1A3	SDR16C5	9606.ENSP00000332256	9606.ENSP00000307607	0	0	0	0	0.1	0.105	0.9	0.391	0.944
ALDH1A3	SPP1	9606.ENSP00000332256	9606.ENSP00000378517	0	0	0	0	0	0	0	0.481	0.481
ALK	GZMB	9606.ENSP00000373700	9606.ENSP00000216341	0	0	0	0	0	0.056	0	0.407	0.416
ALK	MDM2	9606.ENSP00000373700	9606.ENSP00000258149	0	0	0	0	0	0.056	0	0.518	0.525
ALK	BCL2A1	9606.ENSP00000373700	9606.ENSP00000267953	0	0	0	0	0	0	0	0.65	0.65
ALK	EGFR	9606.ENSP00000373700	9606.ENSP00000275493	0	0	0	0.562	0.049	0.307	0	0.919	0.588
ALK	FBXW7	9606.ENSP00000373700	9606.ENSP00000281708	0	0	0	0	0.062	0.06	0	0.565	0.582
ALK	MST1R	9606.ENSP00000373700	9606.ENSP00000296474	0	0	0	0.567	0.049	0.4	0	0.469	0.519
ALK	CTLA4	9606.ENSP00000373700	9606.ENSP00000303939	0	0	0	0	0	0.056	0	0.505	0.512
ALK	TYMS	9606.ENSP00000373700	9606.ENSP00000315644	0	0	0	0	0.054	0	0	0.421	0.428
ALK	ERBB4	9606.ENSP00000373700	9606.ENSP00000342235	0	0	0	0.558	0.063	0.307	0	0.672	0.519
ALK	NRAS	9606.ENSP00000373700	9606.ENSP00000358548	0	0	0	0	0	0.14	0.8	0.607	0.926
ALK	PIK3CD	9606.ENSP00000373700	9606.ENSP00000366563	0	0	0	0	0.062	0.104	0.8	0.163	0.84
ALK	BMP2	9606.ENSP00000373700	9606.ENSP00000368104	0	0	0	0	0	0.15	0	0.442	0.506
ALK	IRF4	9606.ENSP00000373700	9606.ENSP00000370343	0	0	0	0	0	0.056	0	0.407	0.416
ALK	MLANA	9606.ENSP00000373700	9606.ENSP00000370886	0	0	0	0	0	0	0	0.401	0.4
ALK	CD274	9606.ENSP00000373700	9606.ENSP00000370989	0	0	0	0	0	0	0	0.758	0.758
ALK	PAX3	9606.ENSP00000373700	9606.ENSP00000375921	0	0	0	0	0.062	0.076	0	0.37	0.406
ALK	FGFR2	9606.ENSP00000373700	9606.ENSP00000410294	0	0	0	0.644	0.052	0.395	0	0.668	0.541
ALK	BMP7	9606.ENSP00000373700	9606.ENSP00000379204	0	0	0	0	0	0.15	0	0.806	0.829
ALOX12	SEMA6A	9606.ENSP00000251535	9606.ENSP00000257414	0	0	0	0	0	0	0	0.405	0.405
ALOX12	TRIB1	9606.ENSP00000251535	9606.ENSP00000312150	0	0	0	0	0	0.192	0	0.357	0.458
ALOX12	GATM	9606.ENSP00000251535	9606.ENSP00000379895	0	0	0	0	0	0	0	0.463	0.463
ALOX12	LTB4R	9606.ENSP00000251535	9606.ENSP00000380008	0	0	0	0	0	0	0	0.47	0.47
ALOX12	PLA2G4F	9606.ENSP00000251535	9606.ENSP00000380442	0	0	0	0	0	0	0.65	0	0.65
ALOX12	ALOX12B	9606.ENSP00000251535	9606.ENSP00000315167	0	0	0.364	0.887	0	0	0.9	0.71	0.911
ALOX12	CYP2U1	9606.ENSP00000251535	9606.ENSP00000333212	0	0	0	0	0	0	0.9	0.203	0.916
ALOX12	PTGS1	9606.ENSP00000251535	9606.ENSP00000354612	0	0	0	0	0.107	0	0.9	0.603	0.961
ALOX12B	KRT2	9606.ENSP00000315167	9606.ENSP00000310861	0	0	0	0	0.092	0	0	0.451	0.48
ALOX12B	PLA2G4F	9606.ENSP00000315167	9606.ENSP00000380442	0	0	0	0	0.065	0	0.65	0.119	0.686
ALOX12B	CYP2U1	9606.ENSP00000315167	9606.ENSP00000333212	0	0	0	0	0	0	0.9	0.206	0.917
ALOX12B	PTGS1	9606.ENSP00000315167	9606.ENSP00000354612	0	0	0	0	0.062	0	0.9	0.249	0.923
ALOXE3	KRT2	9606.ENSP00000314879	9606.ENSP00000310861	0	0	0	0	0	0	0	0.454	0.454
ALOXE3	FLG	9606.ENSP00000314879	9606.ENSP00000357789	0	0	0	0	0.062	0	0	0.393	0.406
ALS2CL	WIPI1	9606.ENSP00000313670	9606.ENSP00000262139	0	0	0	0	0	0	0	0.528	0.528
ALS2CL	RGS20	9606.ENSP00000313670	9606.ENSP00000297313	0	0	0	0	0	0	0	0.539	0.539
ALX1	POU3F3	9606.ENSP00000315417	9606.ENSP00000355001	0	0	0	0	0.062	0.141	0	0.362	0.441
ANK3	YKT6	9606.ENSP00000280772	9606.ENSP00000223369	0	0	0	0	0.063	0.057	0.6	0	0.615
ANK3	MYO5B	9606.ENSP00000280772	9606.ENSP00000285039	0	0	0	0	0.062	0.112	0	0.341	0.403
ANK3	HOOK1	9606.ENSP00000280772	9606.ENSP00000360252	0	0	0	0	0.076	0.302	0	0.169	0.418
ANK3	ERBB4	9606.ENSP00000280772	9606.ENSP00000342235	0	0	0	0	0.158	0.063	0	0.365	0.456
ANK3	DLG2	9606.ENSP00000280772	9606.ENSP00000365272	0	0	0	0	0.158	0.077	0	0.402	0.495
ANK3	EPB41L3	9606.ENSP00000280772	9606.ENSP00000343158	0	0	0	0	0.053	0.103	0	0.493	0.531
ANK3	CNTN1	9606.ENSP00000280772	9606.ENSP00000447006	0	0	0	0	0.158	0.253	0	0.379	0.576
ANK3	NRXN1	9606.ENSP00000280772	9606.ENSP00000385142	0	0	0	0	0.213	0.058	0	0.499	0.596
ANK3	FOLR1	9606.ENSP00000280772	9606.ENSP00000377284	0	0	0	0	0	0.062	0.6	0	0.608
ANK3	NRCAM	9606.ENSP00000280772	9606.ENSP00000368314	0	0	0	0	0.097	0.253	0.6	0.983	0.995
ANK3	NFASC	9606.ENSP00000280772	9606.ENSP00000344786	0	0	0	0	0.144	0.253	0.6	0.988	0.996
ANKFN1	RHBDL2	9606.ENSP00000321627	9606.ENSP00000289248	0	0	0	0	0	0	0	0.407	0.407
ANKFN1	KCNT2	9606.ENSP00000321627	9606.ENSP00000294725	0	0	0	0	0	0	0	0.446	0.446
ANKRD18A	RIMKLB	9606.ENSP00000382610	9606.ENSP00000350136	0	0	0	0	0	0	0	0.452	0.452
ANKRD18A	ZNF280B	9606.ENSP00000382610	9606.ENSP00000480958	0	0	0	0	0.049	0.078	0	0.406	0.433
ANKRD35	FMO5	9606.ENSP00000347802	9606.ENSP00000254090	0	0	0	0	0.049	0	0	0.455	0.459
ANO9	HPS5	9606.ENSP00000332788	9606.ENSP00000265967	0	0	0	0	0.063	0	0	0.461	0.473
ANO9	MBP	9606.ENSP00000332788	9606.ENSP00000380958	0	0	0	0	0.049	0	0	0.538	0.541
ANXA9	PPL	9606.ENSP00000357943	9606.ENSP00000340510	0	0	0	0	0.062	0.296	0	0.27	0.476
AP1S2	CTSZ	9606.ENSP00000444957	9606.ENSP00000217131	0	0	0	0	0	0	0.6	0.072	0.612
AP1S2	SORT1	9606.ENSP00000444957	9606.ENSP00000256637	0	0	0	0	0.062	0	0.6	0.725	0.888
AP1S2	GNS	9606.ENSP00000444957	9606.ENSP00000258145	0	0	0	0	0	0	0.6	0.122	0.633
AP1S2	LNX1	9606.ENSP00000444957	9606.ENSP00000263925	0	0	0	0	0	0	0	0.461	0.461
AP1S2	MITF	9606.ENSP00000444957	9606.ENSP00000295600	0	0	0	0	0	0	0	0.439	0.439
AP1S2	PAK3	9606.ENSP00000444957	9606.ENSP00000353864	0	0	0	0	0	0	0	0.427	0.427
AP1S2	DNAJC6	9606.ENSP00000444957	9606.ENSP00000360108	0	0	0	0	0.062	0.156	0.9	0.337	0.94
AP1S2	TGOLN2	9606.ENSP00000444957	9606.ENSP00000386443	0	0	0	0	0	0.246	0.6	0.208	0.74
AP1S2	SHANK2	9606.ENSP00000444957	9606.ENSP00000469689	0	0	0	0	0	0.056	0	0.417	0.426
AP1S2	AP2B1	9606.ENSP00000444957	9606.ENSP00000482835	0	0	0	0	0.064	0.908	0.72	0.235	0.979
AP2B1	WNT16	9606.ENSP00000482835	9606.ENSP00000222462	0	0	0	0	0	0	0	0.457	0.457
AP2B1	EPN3	9606.ENSP00000482835	9606.ENSP00000268933	0	0	0	0	0.069	0.247	0.54	0.253	0.726
AP2B1	SLC2A12	9606.ENSP00000482835	9606.ENSP00000275230	0	0	0	0	0	0.064	0	0.666	0.674
AP2B1	EGFR	9606.ENSP00000482835	9606.ENSP00000275493	0	0	0	0	0	0.495	0.6	0.217	0.828
AP2B1	DNAJC6	9606.ENSP00000482835	9606.ENSP00000360108	0	0	0	0	0.067	0.18	0	0.69	0.743
AP2B1	PPAP2B	9606.ENSP00000482835	9606.ENSP00000360296	0	0	0	0	0	0	0	0.55	0.55
AP2B1	VLDLR	9606.ENSP00000482835	9606.ENSP00000371532	0	0	0	0	0	0	0.6	0.067	0.61
AP2B1	BTC	9606.ENSP00000482835	9606.ENSP00000379092	0	0	0	0	0	0	0.6	0	0.6
AP2B1	TGOLN2	9606.ENSP00000482835	9606.ENSP00000386443	0	0	0	0	0	0.729	0.6	0.239	0.91
AP2B1	EPHB6	9606.ENSP00000482835	9606.ENSP00000481994	0	0	0	0	0	0.06	0.6	0	0.607
APBA2	TMEM229B	9606.ENSP00000453293	9606.ENSP00000350050	0	0	0	0	0	0	0	0.683	0.683
APBA2	PSEN2	9606.ENSP00000453293	9606.ENSP00000355747	0	0	0	0	0	0.27	0	0.278	0.451
APBA2	STXBP1	9606.ENSP00000453293	9606.ENSP00000362399	0	0	0	0	0.1	0.477	0.6	0.802	0.958
APBA2	RUNX3	9606.ENSP00000453293	9606.ENSP00000382800	0	0	0	0	0	0	0	0.518	0.518
APBA2	NRXN1	9606.ENSP00000453293	9606.ENSP00000385142	0	0	0	0	0.12	0.234	0.6	0.822	0.946
APCDD1	AXIN2	9606.ENSP00000347433	9606.ENSP00000302625	0	0	0	0	0.062	0	0	0.435	0.447
APCDD1	BAMBI	9606.ENSP00000347433	9606.ENSP00000364683	0	0	0	0	0	0	0	0.425	0.424
AQP3	SLC12A2	9606.ENSP00000297991	9606.ENSP00000262461	0	0	0	0	0.062	0	0	0.397	0.41
AQP3	AQP5	9606.ENSP00000297991	9606.ENSP00000293599	0	0	0.408	0.662	0	0	0.6	0.881	0.754
AQP3	OCLN	9606.ENSP00000297991	9606.ENSP00000347379	0	0	0	0	0	0	0	0.448	0.448
AQP3	FLG	9606.ENSP00000297991	9606.ENSP00000357789	0	0	0	0	0	0	0	0.495	0.495
AQP3	CYBB	9606.ENSP00000297991	9606.ENSP00000367851	0	0	0	0	0.049	0.056	0	0.887	0.89
AQP5	SLC12A2	9606.ENSP00000293599	9606.ENSP00000262461	0	0	0	0	0.062	0	0	0.637	0.645
AQP5	EGFR	9606.ENSP00000293599	9606.ENSP00000275493	0	0	0	0	0.062	0	0	0.392	0.407
AQP5	TUFT1	9606.ENSP00000293599	9606.ENSP00000357842	0	0	0	0	0	0	0	0.408	0.408
AQP5	OCLN	9606.ENSP00000293599	9606.ENSP00000347379	0	0	0	0	0	0	0	0.443	0.443
AQP5	HOPX	9606.ENSP00000293599	9606.ENSP00000450527	0	0	0	0	0.077	0	0	0.422	0.443
ARHGEF28	NGEF	9606.ENSP00000441913	9606.ENSP00000264051	0	0	0	0.544	0.063	0.17	0	0.723	0.452
ARHGEF28	RAPGEFL1	9606.ENSP00000441913	9606.ENSP00000264644	0	0	0	0	0	0.397	0	0.124	0.449
ARHGEF28	INADL	9606.ENSP00000441913	9606.ENSP00000360200	0	0	0	0	0	0.145	0	0.436	0.497
ARHGEF28	PLEKHG5	9606.ENSP00000441913	9606.ENSP00000439625	0	0	0	0.541	0.062	0.336	0	0.519	0.499
ARHGEF28	FMN1	9606.ENSP00000441913	9606.ENSP00000479134	0	0	0	0	0.065	0.109	0	0.373	0.432
ARHGEF37	SLITRK4	9606.ENSP00000328083	9606.ENSP00000469205	0	0	0	0	0	0	0	0.588	0.588
ARMC9	MOK	9606.ENSP00000484804	9606.ENSP00000355304	0	0	0	0	0	0	0	0.588	0.588
ARMC9	GPR143	9606.ENSP00000484804	9606.ENSP00000417161	0	0	0	0	0	0	0	0.421	0.421
ARNT2	POU3F3	9606.ENSP00000307479	9606.ENSP00000355001	0	0	0	0	0.14	0.262	0	0.152	0.415
ARNT2	THRB	9606.ENSP00000307479	9606.ENSP00000379904	0	0	0	0	0.067	0.213	0	0.474	0.58
ASAH1	GNS	9606.ENSP00000371152	9606.ENSP00000258145	0	0	0	0	0.115	0.385	0	0.186	0.518
ASAH1	CTSB	9606.ENSP00000371152	9606.ENSP00000345672	0	0	0	0	0.092	0	0	0.381	0.415
ASAH1	SMPDL3A	9606.ENSP00000371152	9606.ENSP00000357425	0	0	0	0	0.063	0.075	0	0.694	0.712
ASAH1	PPAP2B	9606.ENSP00000371152	9606.ENSP00000360296	0	0	0	0	0	0	0.9	0.216	0.918
ASAH1	TGM3	9606.ENSP00000371152	9606.ENSP00000370867	0	0	0	0	0	0	0	0.414	0.414
ASAH1	SPTLC3	9606.ENSP00000371152	9606.ENSP00000381968	0	0	0	0	0.062	0	0	0.478	0.489
ATG16L2	WIPI1	9606.ENSP00000326340	9606.ENSP00000262139	0	0	0	0	0.062	0.065	0.8	0.539	0.908
ATP6V1C1	ATP6V1C2	9606.ENSP00000379203	9606.ENSP00000272238	0	0	0	0.964	0	0.675	0.9	0.712	0.966
ATP6V1C1	EGFR	9606.ENSP00000379203	9606.ENSP00000275493	0	0	0	0	0	0	0.6	0.06	0.607
ATP6V1C1	FNIP1	9606.ENSP00000379203	9606.ENSP00000421985	0	0	0	0	0.062	0	0.9	0.129	0.911
ATP6V1C2	EGFR	9606.ENSP00000272238	9606.ENSP00000275493	0	0	0	0	0	0	0.6	0.075	0.614
ATP6V1C2	FNIP1	9606.ENSP00000272238	9606.ENSP00000421985	0	0	0	0	0	0	0.9	0.073	0.903
AURKA	MBP	9606.ENSP00000216911	9606.ENSP00000380958	0	0	0	0	0	0.27	0	0.25	0.429
AURKA	EGFR	9606.ENSP00000216911	9606.ENSP00000275493	0	0	0	0.595	0	0.27	0	0.569	0.432
AURKA	KLF4	9606.ENSP00000216911	9606.ENSP00000363804	0	0	0	0	0.063	0.29	0	0.216	0.433
AURKA	STMN1	9606.ENSP00000216911	9606.ENSP00000410452	0	0	0	0	0.229	0	0	0.346	0.474
AURKA	KIFC2	9606.ENSP00000216911	9606.ENSP00000301332	0	0	0	0	0.344	0.146	0	0.148	0.481
AURKA	CBX3	9606.ENSP00000216911	9606.ENSP00000336687	0	0	0	0	0.142	0.4	0	0.081	0.487
AURKA	TACC2	9606.ENSP00000216911	9606.ENSP00000358001	0	0	0	0	0.15	0.18	0	0.353	0.51
AURKA	SSH1	9606.ENSP00000216911	9606.ENSP00000315713	0	0	0	0	0.062	0.147	0	0.463	0.533
AURKA	CDK2	9606.ENSP00000216911	9606.ENSP00000266970	0	0	0.431	0.76	0.298	0.326	0	0.592	0.616
AURKA	MDM2	9606.ENSP00000216911	9606.ENSP00000258149	0	0	0	0	0	0.27	0	0.515	0.631
AURKA	SPC25	9606.ENSP00000216911	9606.ENSP00000282074	0	0	0	0	0.651	0	0	0.188	0.704
AURKA	CPEB3	9606.ENSP00000216911	9606.ENSP00000482128	0	0	0	0	0.062	0	0.8	0.067	0.809
AURKA	DTL	9606.ENSP00000216911	9606.ENSP00000355958	0	0	0	0	0.803	0	0	0.125	0.82
AURKA	PHLDA1	9606.ENSP00000216911	9606.ENSP00000266671	0	0	0	0	0	0	0.8	0.208	0.834
AURKA	FBXW7	9606.ENSP00000216911	9606.ENSP00000281708	0	0	0	0	0.062	0.675	0	0.541	0.848
AURKA	TYMS	9606.ENSP00000216911	9606.ENSP00000315644	0	0	0	0	0.859	0	0	0.384	0.909
AURKA	RRM2	9606.ENSP00000216911	9606.ENSP00000353770	0	0	0	0	0.825	0	0	0.51	0.91
AURKA	CCNB1	9606.ENSP00000216911	9606.ENSP00000256442	0	0	0	0	0.926	0.165	0	0.821	0.988
AURKA	PTTG1	9606.ENSP00000216911	9606.ENSP00000377536	0	0	0	0	0.907	0.308	0.9	0.692	0.997
AXIN2	WNT16	9606.ENSP00000302625	9606.ENSP00000222462	0	0	0	0	0	0.095	0	0.566	0.59
AXIN2	FZD10	9606.ENSP00000302625	9606.ENSP00000229030	0	0	0	0	0.063	0	0	0.557	0.567
AXIN2	LEF1	9606.ENSP00000302625	9606.ENSP00000265165	0	0	0	0	0.115	0.127	0.9	0.855	0.987
AXIN2	CHKA	9606.ENSP00000302625	9606.ENSP00000265689	0	0	0	0	0	0	0	0.435	0.435
AXIN2	EGFR	9606.ENSP00000302625	9606.ENSP00000275493	0	0	0	0	0	0	0	0.438	0.438
AXIN2	DUSP6	9606.ENSP00000302625	9606.ENSP00000279488	0	0	0	0	0	0	0	0.409	0.409
AXIN2	DKK2	9606.ENSP00000302625	9606.ENSP00000285311	0	0	0	0	0	0	0	0.6	0.6
AXIN2	WIF1	9606.ENSP00000302625	9606.ENSP00000286574	0	0	0	0	0.052	0	0	0.688	0.692
AXIN2	WNT4	9606.ENSP00000302625	9606.ENSP00000290167	0	0	0	0	0	0.104	0	0.711	0.73
AXIN2	HEY1	9606.ENSP00000302625	9606.ENSP00000338272	0	0	0	0	0.062	0	0	0.39	0.403
AXIN2	LRP4	9606.ENSP00000302625	9606.ENSP00000367888	0	0	0	0	0.088	0.246	0	0.207	0.407
AXIN2	LRP8	9606.ENSP00000302625	9606.ENSP00000303634	0	0	0	0	0.054	0.246	0	0.26	0.426
AXIN2	SOX10	9606.ENSP00000302625	9606.ENSP00000380093	0	0	0	0	0.063	0	0	0.418	0.431
AXIN2	BMP2	9606.ENSP00000302625	9606.ENSP00000368104	0	0	0	0	0	0.076	0	0.435	0.456
AXIN2	WNT2B	9606.ENSP00000302625	9606.ENSP00000358698	0	0	0	0	0	0.104	0	0.672	0.694
AZGP1	LGALS3BP	9606.ENSP00000292401	9606.ENSP00000262776	0	0	0	0	0.069	0	0	0.393	0.41
AZGP1	CP	9606.ENSP00000292401	9606.ENSP00000264613	0	0	0	0	0.117	0	0	0.505	0.544
AZGP1	GIPC2	9606.ENSP00000292401	9606.ENSP00000359795	0	0	0	0	0.069	0	0	0.423	0.439
BAALC	RUNX1T1	9606.ENSP00000312457	9606.ENSP00000402257	0	0	0	0	0.085	0	0	0.46	0.484
BACE2	MDM2	9606.ENSP00000332979	9606.ENSP00000258149	0	0	0	0	0	0	0	0.548	0.548
BACE2	PMEL	9606.ENSP00000332979	9606.ENSP00000402758	0	0	0	0	0.063	0	0	0.483	0.495
BACE2	CTSB	9606.ENSP00000332979	9606.ENSP00000345672	0	0	0	0	0.062	0.219	0	0.403	0.524
BACE2	PSEN2	9606.ENSP00000332979	9606.ENSP00000355747	0	0	0	0	0	0	0	0.593	0.593
BAG1	HSPA13	9606.ENSP00000420514	9606.ENSP00000285667	0	0	0	0	0	0.146	0.9	0.075	0.914
BAG1	S100B	9606.ENSP00000420514	9606.ENSP00000291700	0	0	0	0	0	0	0	0.422	0.422
BAMBI	FZD10	9606.ENSP00000364683	9606.ENSP00000229030	0	0	0	0	0	0	0.6	0.118	0.632
BAMBI	BMP7	9606.ENSP00000364683	9606.ENSP00000379204	0	0	0	0	0	0	0.9	0.469	0.944
BAMBI	BMP2	9606.ENSP00000364683	9606.ENSP00000368104	0	0	0	0	0.076	0	0.9	0.466	0.946
BBOX1	CDK2	9606.ENSP00000263182	9606.ENSP00000266970	0	0	0	0	0	0	0	0.4	0.4
BBOX1	CAPN3	9606.ENSP00000263182	9606.ENSP00000380349	0	0	0	0	0	0	0	0.507	0.507
BBOX1	TRIM29	9606.ENSP00000263182	9606.ENSP00000343129	0	0	0	0	0	0	0	0.586	0.586
BBOX1	TRIM63	9606.ENSP00000263182	9606.ENSP00000363390	0	0	0	0	0	0	0	0.642	0.642
BBOX1	TRIM6	9606.ENSP00000263182	9606.ENSP00000369440	0	0	0	0	0	0	0	0.656	0.656
BBOX1	TRIM7	9606.ENSP00000263182	9606.ENSP00000274773	0	0	0	0	0	0	0	0.656	0.656
BBOX1	TRIM27	9606.ENSP00000263182	9606.ENSP00000366404	0	0	0	0	0	0	0	0.698	0.698
BBS12	BBS9	9606.ENSP00000438273	9606.ENSP00000242067	0	0	0	0	0.062	0.27	0.9	0.938	0.995
BCL11A	EBF1	9606.ENSP00000338774	9606.ENSP00000322898	0	0	0	0	0	0.078	0	0.52	0.538
BCL11B	PPP1R1B	9606.ENSP00000349723	9606.ENSP00000254079	0	0	0	0	0.062	0	0	0.608	0.617
BCL11B	LEF1	9606.ENSP00000349723	9606.ENSP00000265165	0	0	0	0	0.136	0.137	0	0.46	0.562
BCL11B	CTLA4	9606.ENSP00000349723	9606.ENSP00000303939	0	0	0	0	0.096	0	0	0.422	0.455
BCL11B	EBF1	9606.ENSP00000349723	9606.ENSP00000322898	0	0	0	0	0	0.078	0	0.507	0.526
BCL11B	IRF4	9606.ENSP00000349723	9606.ENSP00000370343	0	0	0	0	0	0	0	0.404	0.404
BCL11B	RUNX3	9606.ENSP00000349723	9606.ENSP00000382800	0	0	0	0	0.063	0.058	0	0.391	0.415
BCL11B	EMX2	9606.ENSP00000349723	9606.ENSP00000450962	0	0	0	0	0	0.062	0	0.43	0.442
BCL11B	POU3F3	9606.ENSP00000349723	9606.ENSP00000355001	0	0	0	0	0.062	0.062	0	0.459	0.482
BCL11B	SOX5	9606.ENSP00000349723	9606.ENSP00000398273	0	0	0	0	0.066	0.101	0	0.565	0.603
BCL11B	EOMES	9606.ENSP00000349723	9606.ENSP00000388620	0	0	0	0	0.096	0.058	0	0.696	0.719
BCL11B	GATA3	9606.ENSP00000349723	9606.ENSP00000368632	0	0	0	0	0.07	0.078	0	0.718	0.737
BCL2A1	LCP2	9606.ENSP00000267953	9606.ENSP00000046794	0	0	0	0	0.629	0	0	0.081	0.645
BCL2A1	ICAM1	9606.ENSP00000267953	9606.ENSP00000264832	0	0	0	0	0.175	0	0	0.325	0.419
BCL2A1	CCR1	9606.ENSP00000267953	9606.ENSP00000296140	0	0	0	0	0.37	0	0	0.096	0.406
BCL2A1	LAPTM5	9606.ENSP00000267953	9606.ENSP00000294507	0	0	0	0	0.416	0	0	0.058	0.427
BCL2A1	CYBB	9606.ENSP00000267953	9606.ENSP00000367851	0	0	0	0	0.359	0	0	0.176	0.449
BCL2A1	CCL4	9606.ENSP00000267953	9606.ENSP00000482259	0	0	0	0	0.362	0	0	0.233	0.49
BCL2A1	IL6	9606.ENSP00000267953	9606.ENSP00000385675	0	0	0	0	0.109	0	0	0.464	0.502
BCL2A1	C1QB	9606.ENSP00000267953	9606.ENSP00000313967	0	0	0	0	0.501	0	0	0.057	0.509
BCL2A1	SAMSN1	9606.ENSP00000267953	9606.ENSP00000285670	0	0	0	0	0.548	0	0	0.174	0.611
BICD1	FOXQ1	9606.ENSP00000281474	9606.ENSP00000296839	0	0	0	0	0	0	0	0.42	0.42
BICD1	HOOK2	9606.ENSP00000281474	9606.ENSP00000380785	0	0	0	0	0	0	0	0.525	0.525
BICD1	HOOK1	9606.ENSP00000281474	9606.ENSP00000360252	0	0	0	0	0	0	0	0.55	0.55
BMP2	FERMT1	9606.ENSP00000368104	9606.ENSP00000217289	0	0	0	0	0.098	0	0	0.496	0.526
BMP2	WNT16	9606.ENSP00000368104	9606.ENSP00000222462	0	0	0	0	0.062	0.145	0	0.459	0.529
BMP2	LEF1	9606.ENSP00000368104	9606.ENSP00000265165	0	0	0	0	0.062	0	0	0.467	0.479
BMP2	EGFR	9606.ENSP00000368104	9606.ENSP00000275493	0	0	0	0	0.088	0.126	0	0.438	0.512
BMP2	WNT4	9606.ENSP00000368104	9606.ENSP00000290167	0	0	0	0	0.049	0.145	0	0.623	0.667
BMP2	MMP1	9606.ENSP00000368104	9606.ENSP00000322788	0	0	0	0	0.076	0	0	0.398	0.42
BMP2	COL4A5	9606.ENSP00000368104	9606.ENSP00000331902	0	0	0	0	0.065	0.246	0	0.242	0.418
BMP2	HEY1	9606.ENSP00000368104	9606.ENSP00000338272	0	0	0	0	0.065	0	0	0.421	0.435
BMP2	FGFR3	9606.ENSP00000368104	9606.ENSP00000339824	0	0	0	0	0.062	0.07	0	0.406	0.437
BMP2	WNT2B	9606.ENSP00000368104	9606.ENSP00000358698	0	0	0	0	0.049	0.145	0	0.509	0.566
BMP2	KLF4	9606.ENSP00000368104	9606.ENSP00000363804	0	0	0	0	0	0.057	0	0.417	0.427
BMP2	PAX3	9606.ENSP00000368104	9606.ENSP00000375921	0	0	0	0	0.049	0.105	0	0.355	0.403
BMP2	SOX5	9606.ENSP00000368104	9606.ENSP00000398273	0	0	0	0	0	0.069	0	0.402	0.419
BMP2	DLX3	9606.ENSP00000368104	9606.ENSP00000389870	0	0	0	0	0	0	0	0.476	0.476
BMP2	FGFR2	9606.ENSP00000368104	9606.ENSP00000410294	0	0	0	0	0.062	0.07	0	0.451	0.48
BMP2	SOX10	9606.ENSP00000368104	9606.ENSP00000380093	0	0	0	0	0	0.077	0	0.543	0.561
BMP2	IL6	9606.ENSP00000368104	9606.ENSP00000385675	0	0	0	0	0.065	0	0	0.561	0.571
BMP2	SPP1	9606.ENSP00000368104	9606.ENSP00000378517	0	0	0	0	0	0	0	0.835	0.835
BMP2	BMP7	9606.ENSP00000368104	9606.ENSP00000379204	0	0	0	0.795	0.062	0.368	0.9	0.989	0.948
BMP2	SMAD1	9606.ENSP00000368104	9606.ENSP00000426568	0	0	0	0	0	0.344	0.9	0.627	0.973
BMP7	WNT16	9606.ENSP00000379204	9606.ENSP00000222462	0	0	0	0	0.049	0.145	0	0.366	0.439
BMP7	PPARGC1A	9606.ENSP00000379204	9606.ENSP00000264867	0	0	0	0	0	0	0	0.458	0.457
BMP7	LEF1	9606.ENSP00000379204	9606.ENSP00000265165	0	0	0	0	0.062	0	0	0.408	0.421
BMP7	OSR1	9606.ENSP00000379204	9606.ENSP00000272223	0	0	0	0	0	0.057	0	0.391	0.401
BMP7	WNT4	9606.ENSP00000379204	9606.ENSP00000290167	0	0	0	0	0.049	0.145	0	0.559	0.61
BMP7	FGFR3	9606.ENSP00000379204	9606.ENSP00000339824	0	0	0	0	0.117	0.07	0	0.359	0.428
BMP7	WNT2B	9606.ENSP00000379204	9606.ENSP00000358698	0	0	0	0	0.049	0.145	0	0.441	0.506
BMP7	HOXD13	9606.ENSP00000379204	9606.ENSP00000376322	0	0	0	0	0	0	0	0.425	0.425
BMP7	SPP1	9606.ENSP00000379204	9606.ENSP00000378517	0	0	0	0	0	0	0	0.609	0.609
BMP7	IL6	9606.ENSP00000379204	9606.ENSP00000385675	0	0	0	0	0	0	0	0.477	0.477
BMP7	SOX10	9606.ENSP00000379204	9606.ENSP00000380093	0	0	0	0	0.077	0.077	0	0.44	0.481
BMP7	FGFR2	9606.ENSP00000379204	9606.ENSP00000410294	0	0	0	0	0.112	0.07	0	0.445	0.502
BMP7	DLX3	9606.ENSP00000379204	9606.ENSP00000389870	0	0	0	0	0.064	0	0	0.499	0.511
BMP7	SMAD1	9606.ENSP00000379204	9606.ENSP00000426568	0	0	0	0	0	0.297	0.9	0.581	0.968
BMP8B	PPARGC1A	9606.ENSP00000361915	9606.ENSP00000264867	0	0	0	0	0	0	0	0.401	0.4
BMP8B	SCG2	9606.ENSP00000361915	9606.ENSP00000304133	0	0	0	0	0	0	0	0.487	0.487
BRAF	EGFR	9606.ENSP00000288602	9606.ENSP00000275493	0	0	0	0.567	0.049	0.341	0	0.753	0.557
BRAF	DUSP6	9606.ENSP00000288602	9606.ENSP00000279488	0	0	0	0	0.062	0.111	0	0.365	0.424
BRAF	FBXW7	9606.ENSP00000288602	9606.ENSP00000281708	0	0	0	0	0.063	0.284	0	0.264	0.463
BRAF	CTLA4	9606.ENSP00000288602	9606.ENSP00000303939	0	0	0	0	0	0.056	0	0.392	0.401
BRAF	FGFR2	9606.ENSP00000288602	9606.ENSP00000410294	0	0	0	0.568	0	0.319	0	0.341	0.411
BRAF	MC1R	9606.ENSP00000288602	9606.ENSP00000451605	0	0	0	0	0	0.081	0	0.398	0.423
BRAF	MITF	9606.ENSP00000288602	9606.ENSP00000295600	0	0	0	0	0	0.057	0	0.457	0.466
BRAF	CD274	9606.ENSP00000288602	9606.ENSP00000370989	0	0	0	0	0	0	0	0.48	0.48
BRAF	PRKACB	9606.ENSP00000288602	9606.ENSP00000359719	0	0	0	0.577	0.063	0.101	0.8	0.071	0.819
BRAF	NRAS	9606.ENSP00000288602	9606.ENSP00000358548	0	0	0	0	0.055	0.948	0.9	0.789	0.998
BST2	SAMD9	9606.ENSP00000252593	9606.ENSP00000369292	0	0	0	0	0.104	0	0	0.363	0.405
BST2	TGOLN2	9606.ENSP00000252593	9606.ENSP00000386443	0	0	0	0	0	0	0	0.41	0.41
BST2	GBP5	9606.ENSP00000252593	9606.ENSP00000359488	0	0	0	0	0.085	0	0	0.391	0.419
BST2	CXCL10	9606.ENSP00000252593	9606.ENSP00000305651	0	0	0	0	0.177	0	0	0.392	0.478
BST2	LGALS3BP	9606.ENSP00000252593	9606.ENSP00000262776	0	0	0	0	0.31	0	0	0.299	0.496
BST2	HERC5	9606.ENSP00000252593	9606.ENSP00000264350	0	0	0	0	0.19	0	0	0.438	0.525
BST2	RTP4	9606.ENSP00000252593	9606.ENSP00000259030	0	0	0	0	0.369	0	0	0.283	0.528
BST2	IRF6	9606.ENSP00000252593	9606.ENSP00000355988	0	0	0	0	0	0	0.9	0.107	0.906
BST2	IRF4	9606.ENSP00000252593	9606.ENSP00000370343	0	0	0	0	0.076	0	0.9	0.245	0.924
BST2	ISG20	9606.ENSP00000252593	9606.ENSP00000306565	0	0	0	0	0.122	0	0.9	0.47	0.949
BST2	IFIT3	9606.ENSP00000252593	9606.ENSP00000360883	0	0	0	0	0.317	0	0.9	0.507	0.963
BST2	OAS2	9606.ENSP00000252593	9606.ENSP00000342278	0	0	0	0	0.336	0	0.9	0.528	0.966
BST2	IFI35	9606.ENSP00000252593	9606.ENSP00000395590	0	0	0	0	0.587	0	0.9	0.325	0.969
BST2	MX2	9606.ENSP00000252593	9606.ENSP00000333657	0	0	0	0	0.269	0	0.9	0.704	0.976
BST2	RSAD2	9606.ENSP00000252593	9606.ENSP00000371471	0	0	0	0	0.317	0	0.9	0.681	0.976
BST2	ISG15	9606.ENSP00000252593	9606.ENSP00000368699	0	0	0	0	0.613	0	0.9	0.653	0.985
BTBD11	C12orf5	9606.ENSP00000280758	9606.ENSP00000179259	0	0	0	0	0	0	0	0.538	0.538
BTBD11	STARD5	9606.ENSP00000280758	9606.ENSP00000304032	0	0	0	0	0	0	0	0.477	0.477
BTBD11	THRB	9606.ENSP00000280758	9606.ENSP00000379904	0	0	0	0	0	0	0	0.508	0.508
BTC	PAG1	9606.ENSP00000379092	9606.ENSP00000220597	0	0	0	0	0	0	0.9	0	0.9
BTC	EGFR	9606.ENSP00000379092	9606.ENSP00000275493	0	0	0	0	0.098	0.781	0.9	0.981	0.999
BTC	ERBB4	9606.ENSP00000379092	9606.ENSP00000342235	0	0	0	0	0	0.225	0.9	0.974	0.997
BTC	NRAS	9606.ENSP00000379092	9606.ENSP00000358548	0	0	0	0	0	0	0.9	0.059	0.901
BTC	PTPN3	9606.ENSP00000379092	9606.ENSP00000363667	0	0	0	0	0.065	0	0.9	0	0.902
BTC	GREB1	9606.ENSP00000379092	9606.ENSP00000370896	0	0	0	0	0	0	0	0.403	0.403
BTC	PTK6	9606.ENSP00000379092	9606.ENSP00000442460	0	0	0	0	0	0	0.6	0	0.6
C12orf5	SLC2A3	9606.ENSP00000179259	9606.ENSP00000075120	0	0	0	0	0.054	0	0	0.569	0.575
C12orf5	PDP1	9606.ENSP00000179259	9606.ENSP00000379503	0	0	0	0	0.063	0	0	0.399	0.412
C12orf5	MDM2	9606.ENSP00000179259	9606.ENSP00000258149	0	0	0	0	0	0	0	0.533	0.533
C19orf33	C3orf52	9606.ENSP00000301246	9606.ENSP00000399392	0	0	0	0	0	0	0	0.458	0.457
C1QB	LCP2	9606.ENSP00000313967	9606.ENSP00000046794	0	0	0	0	0.534	0	0	0.11	0.568
C1QB	IGSF6	9606.ENSP00000313967	9606.ENSP00000268389	0	0	0	0	0.714	0	0	0.233	0.771
C1QB	FCGR2A	9606.ENSP00000313967	9606.ENSP00000271450	0	0	0	0	0.363	0	0	0.244	0.499
C1QB	LAPTM5	9606.ENSP00000313967	9606.ENSP00000294507	0	0	0	0	0.628	0	0	0.429	0.779
C1QB	CCR1	9606.ENSP00000313967	9606.ENSP00000296140	0	0	0	0	0.3	0	0	0.218	0.429
C1QB	MS4A7	9606.ENSP00000313967	9606.ENSP00000300184	0	0	0	0	0.583	0	0	0.101	0.609
C1QB	TLR8	9606.ENSP00000313967	9606.ENSP00000312082	0	0	0	0	0.313	0	0	0.194	0.422
C1QB	RAB8B	9606.ENSP00000313967	9606.ENSP00000312734	0	0	0	0	0	0.436	0	0	0.436
C1QB	RAB40C	9606.ENSP00000313967	9606.ENSP00000438492	0	0	0	0	0	0.436	0	0	0.436
C1QB	CCL4	9606.ENSP00000313967	9606.ENSP00000482259	0	0	0	0	0.325	0	0	0.301	0.508
C1QB	CCL8	9606.ENSP00000313967	9606.ENSP00000378118	0	0	0	0	0.406	0	0	0.209	0.51
C1QB	CYBB	9606.ENSP00000313967	9606.ENSP00000367851	0	0	0	0	0.412	0	0	0.233	0.53
C1QB	MS4A4A	9606.ENSP00000313967	9606.ENSP00000338648	0	0	0	0	0.532	0	0	0.117	0.569
C1QB	LILRB2	9606.ENSP00000313967	9606.ENSP00000375629	0	0	0	0	0.558	0	0	0.075	0.574
C1QB	RGS1	9606.ENSP00000313967	9606.ENSP00000356429	0	0	0	0	0.545	0	0	0.114	0.58
C1QB	CXCL9	9606.ENSP00000313967	9606.ENSP00000354901	0	0	0	0	0.559	0	0	0.253	0.657
C1QB	CD163	9606.ENSP00000313967	9606.ENSP00000352071	0	0	0	0	0.805	0	0	0.365	0.871
C1QB	CTSS	9606.ENSP00000313967	9606.ENSP00000357981	0	0	0	0	0.844	0	0	0.48	0.915
C1QB	C1QC	9606.ENSP00000313967	9606.ENSP00000363770	0	0	0.426	0.927	0.99	0.907	0.9	0.949	0.999
C1QC	LCP2	9606.ENSP00000363770	9606.ENSP00000046794	0	0	0	0	0.439	0	0	0.086	0.465
C1QC	CTSZ	9606.ENSP00000363770	9606.ENSP00000217131	0	0	0	0	0.17	0	0	0.316	0.408
C1QC	IGSF6	9606.ENSP00000363770	9606.ENSP00000268389	0	0	0	0	0.413	0	0	0.181	0.499
C1QC	FCGR2A	9606.ENSP00000363770	9606.ENSP00000271450	0	0	0	0	0.363	0	0	0.242	0.496
C1QC	LAPTM5	9606.ENSP00000363770	9606.ENSP00000294507	0	0	0	0	0.485	0	0	0.383	0.669
C1QC	CCR1	9606.ENSP00000363770	9606.ENSP00000296140	0	0	0	0	0.292	0	0	0.211	0.418
C1QC	MS4A7	9606.ENSP00000363770	9606.ENSP00000300184	0	0	0	0	0.521	0	0	0	0.521
C1QC	MS4A4A	9606.ENSP00000363770	9606.ENSP00000338648	0	0	0	0	0.397	0	0	0.076	0.419
C1QC	CD163	9606.ENSP00000363770	9606.ENSP00000352071	0	0	0	0	0.679	0	0	0.31	0.769
C1QC	CXCL9	9606.ENSP00000363770	9606.ENSP00000354901	0	0	0	0	0.352	0	0	0.153	0.428
C1QC	CTSS	9606.ENSP00000363770	9606.ENSP00000357981	0	0	0	0	0.676	0	0	0.424	0.806
C1QC	FCGR1B	9606.ENSP00000363770	9606.ENSP00000358391	0	0	0	0	0.304	0	0	0.243	0.451
C1QC	CYBB	9606.ENSP00000363770	9606.ENSP00000367851	0	0	0	0	0.347	0	0	0.173	0.437
C1QC	CCL4	9606.ENSP00000363770	9606.ENSP00000482259	0	0	0	0	0.288	0	0	0.256	0.448
C1QC	CCL8	9606.ENSP00000363770	9606.ENSP00000378118	0	0	0	0	0.381	0	0	0.198	0.483
C1QC	FCGBP	9606.ENSP00000363770	9606.ENSP00000481056	0	0	0	0	0.212	0	0	0.482	0.574
C1QTNF7	LAMB4	9606.ENSP00000295297	9606.ENSP00000373433	0	0	0	0	0	0	0	0.624	0.624
C1orf106	SYT17	9606.ENSP00000392105	9606.ENSP00000347538	0	0	0	0	0	0.078	0	0.582	0.598
C1orf115	SMPDL3A	9606.ENSP00000294889	9606.ENSP00000357425	0	0	0	0	0	0	0	0.462	0.462
C1orf116	SCEL	9606.ENSP00000352447	9606.ENSP00000302579	0	0	0	0	0.132	0	0	0.347	0.409
C1orf68	DSG1	9606.ENSP00000357764	9606.ENSP00000257192	0	0	0	0	0.063	0	0	0.416	0.43
C1orf68	SERPINA12	9606.ENSP00000357764	9606.ENSP00000342109	0	0	0	0	0	0	0	0.54	0.54
C1orf68	FLG2	9606.ENSP00000357764	9606.ENSP00000373370	0	0	0	0	0.092	0	0	0.404	0.436
C1orf68	JUP	9606.ENSP00000357764	9606.ENSP00000377508	0	0	0	0	0	0	0	0.438	0.438
C1orf68	CDSN	9606.ENSP00000357764	9606.ENSP00000365465	0	0	0	0	0.062	0	0	0.441	0.453
C1orf68	SBSN	9606.ENSP00000357764	9606.ENSP00000430242	0	0	0	0	0	0	0	0.598	0.598
C1orf85	OSTM1	9606.ENSP00000354553	9606.ENSP00000193322	0	0	0	0	0	0	0	0.634	0.634
C4orf48	HOOK2	9606.ENSP00000386807	9606.ENSP00000380785	0	0	0	0	0	0	0	0.508	0.508
C5orf46	GPR115	9606.ENSP00000315370	9606.ENSP00000283303	0	0	0	0	0	0	0	0.599	0.599
C5orf46	CDHR1	9606.ENSP00000315370	9606.ENSP00000485478	0	0	0	0	0	0	0	0.473	0.473
C5orf46	SERPINB7	9606.ENSP00000315370	9606.ENSP00000381101	0	0	0	0	0.065	0	0	0.524	0.536
C5orf46	WFDC5	9606.ENSP00000315370	9606.ENSP00000361875	0	0	0	0	0.065	0	0	0.602	0.612
CA12	GMPR	9606.ENSP00000178638	9606.ENSP00000259727	0	0	0	0	0	0	0	0.459	0.459
CA12	GREB1	9606.ENSP00000178638	9606.ENSP00000370896	0	0	0	0	0	0	0	0.557	0.557
CABLES1	CDK2	9606.ENSP00000256925	9606.ENSP00000266970	0	0	0	0	0.063	0	0.8	0.36	0.869
CAMSAP3	DST	9606.ENSP00000416797	9606.ENSP00000307959	0	0	0	0	0.051	0.246	0	0.391	0.526
CAMSAP3	DSP	9606.ENSP00000416797	9606.ENSP00000369129	0	0	0	0	0.096	0.218	0	0.32	0.477
CAPN3	SPATA18	9606.ENSP00000380349	9606.ENSP00000295213	0	0	0	0	0.062	0	0	0.413	0.425
CAPN3	SGCD	9606.ENSP00000380349	9606.ENSP00000338343	0	0	0	0	0.077	0	0	0.683	0.695
CAPN3	MYOF	9606.ENSP00000380349	9606.ENSP00000352208	0	0	0	0	0.062	0	0	0.669	0.676
CAPN3	TRIM63	9606.ENSP00000380349	9606.ENSP00000363390	0	0	0	0	0.086	0.27	0	0.476	0.62
CAPN3	PARVB	9606.ENSP00000380349	9606.ENSP00000384515	0	0	0	0	0.052	0.182	0	0.622	0.681
CASZ1	SERPINA12	9606.ENSP00000366221	9606.ENSP00000342109	0	0	0	0	0	0	0	0.569	0.569
CBLC	MST1R	9606.ENSP00000270279	9606.ENSP00000296474	0	0	0	0	0.252	0.257	0	0	0.42
CBLC	MDFIC	9606.ENSP00000270279	9606.ENSP00000484656	0	0	0	0	0	0	0	0.433	0.433
CBLC	FGFR2	9606.ENSP00000270279	9606.ENSP00000410294	0	0	0	0	0.085	0.129	0.6	0.042	0.653
CBLC	FGFR3	9606.ENSP00000270279	9606.ENSP00000339824	0	0	0	0	0.091	0.129	0.6	0.042	0.656
CBLC	EGFR	9606.ENSP00000270279	9606.ENSP00000275493	0	0	0	0	0.089	0.981	0.6	0.296	0.994
CCDC186	SGSM1	9606.ENSP00000358293	9606.ENSP00000383212	0	0	0	0	0.062	0	0	0.424	0.436
CCDC186	DNAJC6	9606.ENSP00000358293	9606.ENSP00000360108	0	0	0	0	0.059	0.48	0	0.042	0.49
CCDC71L	ZNF280B	9606.ENSP00000430897	9606.ENSP00000480958	0	0	0	0	0	0	0	0.517	0.517
CCL27	CXCL2	9606.ENSP00000259631	9606.ENSP00000427279	0	0	0	0	0	0	0	0.418	0.418
CCL27	RORA	9606.ENSP00000259631	9606.ENSP00000261523	0	0	0	0	0	0	0	0.427	0.427
CCL27	CXCL14	9606.ENSP00000259631	9606.ENSP00000337065	0	0	0	0	0	0	0	0.458	0.457
CCL27	CCL8	9606.ENSP00000259631	9606.ENSP00000378118	0	0	0	0	0	0	0	0.466	0.465
CCL27	IL6	9606.ENSP00000259631	9606.ENSP00000385675	0	0	0	0	0	0	0	0.518	0.518
CCL27	CCL4	9606.ENSP00000259631	9606.ENSP00000482259	0	0	0	0	0	0	0	0.519	0.519
CCL27	RORC	9606.ENSP00000259631	9606.ENSP00000327025	0	0	0	0	0	0	0	0.571	0.571
CCL27	EOMES	9606.ENSP00000259631	9606.ENSP00000388620	0	0	0	0	0	0	0	0.576	0.576
CCL27	CXCL10	9606.ENSP00000259631	9606.ENSP00000305651	0	0	0	0	0	0	0	0.596	0.596
CCL27	CXCL9	9606.ENSP00000259631	9606.ENSP00000354901	0	0	0	0	0	0	0	0.603	0.603
CCL27	CCRL2	9606.ENSP00000259631	9606.ENSP00000349967	0	0	0	0	0	0	0	0.634	0.634
CCL27	CCL5	9606.ENSP00000259631	9606.ENSP00000474412	0	0	0	0	0	0.212	0	0.561	0.639
CCL27	GATA3	9606.ENSP00000259631	9606.ENSP00000368632	0	0	0	0	0	0	0	0.661	0.661
CCL27	CCR1	9606.ENSP00000259631	9606.ENSP00000296140	0	0	0	0	0	0	0.6	0.343	0.725
CCL4	LCP2	9606.ENSP00000482259	9606.ENSP00000046794	0	0	0	0	0.572	0	0	0.134	0.614
CCL4	GZMB	9606.ENSP00000482259	9606.ENSP00000216341	0	0	0	0	0.522	0	0	0.596	0.798
CCL4	SERPINE1	9606.ENSP00000482259	9606.ENSP00000223095	0	0	0	0	0.062	0	0	0.395	0.408
CCL4	SELL	9606.ENSP00000482259	9606.ENSP00000236147	0	0	0	0	0.13	0	0	0.51	0.555
CCL4	ICAM1	9606.ENSP00000482259	9606.ENSP00000264832	0	0	0	0	0.096	0	0	0.632	0.653
CCL4	CD27	9606.ENSP00000482259	9606.ENSP00000266557	0	0	0	0	0.105	0	0	0.473	0.509
CCL4	FCGR2A	9606.ENSP00000482259	9606.ENSP00000271450	0	0	0	0	0.165	0	0	0.421	0.496
CCL4	LY96	9606.ENSP00000482259	9606.ENSP00000284818	0	0	0	0	0.151	0	0	0.333	0.409
CCL4	CCR1	9606.ENSP00000482259	9606.ENSP00000296140	0	0	0	0	0.36	0.463	0.6	0.941	0.99
CCL4	CTLA4	9606.ENSP00000482259	9606.ENSP00000303939	0	0	0	0	0.144	0	0	0.607	0.649
CCL4	CXCL10	9606.ENSP00000482259	9606.ENSP00000305651	0	0	0	0	0.317	0	0.6	0.893	0.968
CCL4	TLR8	9606.ENSP00000482259	9606.ENSP00000312082	0	0	0	0	0.327	0	0	0.466	0.625
CCL4	CD28	9606.ENSP00000482259	9606.ENSP00000324890	0	0	0	0	0.062	0	0	0.566	0.575
CCL4	CXCL14	9606.ENSP00000482259	9606.ENSP00000337065	0	0	0	0	0	0	0	0.433	0.433
CCL4	CCRL2	9606.ENSP00000482259	9606.ENSP00000349967	0	0	0	0	0.232	0	0	0.561	0.648
CCL4	CD163	9606.ENSP00000482259	9606.ENSP00000352071	0	0	0	0	0.198	0	0	0.466	0.554
CCL4	CXCL9	9606.ENSP00000482259	9606.ENSP00000354901	0	0	0	0	0.229	0	0	0.855	0.883
CCL4	RGS1	9606.ENSP00000482259	9606.ENSP00000356429	0	0	0	0	0.677	0	0	0.22	0.737
CCL4	GBP5	9606.ENSP00000482259	9606.ENSP00000359488	0	0	0	0	0.378	0	0	0.203	0.483
CCL4	PRKACB	9606.ENSP00000482259	9606.ENSP00000359719	0	0	0	0	0	0	0.9	0	0.9
CCL4	TNFSF13B	9606.ENSP00000482259	9606.ENSP00000365048	0	0	0	0	0.139	0	0	0.407	0.467
CCL4	CYBB	9606.ENSP00000482259	9606.ENSP00000367851	0	0	0	0	0.277	0	0	0.229	0.418
CCL4	CD274	9606.ENSP00000482259	9606.ENSP00000370989	0	0	0	0	0.169	0	0	0.522	0.586
CCL4	LILRB2	9606.ENSP00000482259	9606.ENSP00000375629	0	0	0	0	0.554	0	0	0.17	0.613
CCL4	SPP1	9606.ENSP00000482259	9606.ENSP00000378517	0	0	0	0	0.062	0	0	0.399	0.412
CCL4	IL6	9606.ENSP00000482259	9606.ENSP00000385675	0	0	0	0	0.153	0	0.9	0.877	0.988
CCL4	CXCL2	9606.ENSP00000482259	9606.ENSP00000427279	0	0	0	0	0.22	0	0.6	0.74	0.912
CCL4	IDO1	9606.ENSP00000482259	9606.ENSP00000430950	0	0	0	0	0.083	0	0	0.399	0.426
CCL4	CCL5	9606.ENSP00000482259	9606.ENSP00000474412	0	0	0	0.932	0.308	0	0.6	0.93	0.729
CCL5	GZMB	9606.ENSP00000474412	9606.ENSP00000216341	0	0	0	0	0.342	0	0	0.601	0.726
CCL5	SERPINE1	9606.ENSP00000474412	9606.ENSP00000223095	0	0	0	0	0	0	0	0.604	0.604
CCL5	SELL	9606.ENSP00000474412	9606.ENSP00000236147	0	0	0	0	0.138	0	0	0.563	0.607
CCL5	TIMP2	9606.ENSP00000474412	9606.ENSP00000262768	0	0	0	0	0	0	0	0.451	0.451
CCL5	ICAM1	9606.ENSP00000474412	9606.ENSP00000264832	0	0	0	0	0.078	0	0	0.742	0.752
CCL5	CD27	9606.ENSP00000474412	9606.ENSP00000266557	0	0	0	0	0.1	0	0	0.45	0.483
CCL5	FCGR2A	9606.ENSP00000474412	9606.ENSP00000271450	0	0	0	0	0.098	0	0	0.473	0.504
CCL5	EGFR	9606.ENSP00000474412	9606.ENSP00000275493	0	0	0	0	0	0	0	0.43	0.43
CCL5	LY96	9606.ENSP00000474412	9606.ENSP00000284818	0	0	0	0	0.071	0	0	0.464	0.481
CCL5	CCR1	9606.ENSP00000474412	9606.ENSP00000296140	0	0	0	0	0.096	0.764	0.8	0.989	0.999
CCL5	CTLA4	9606.ENSP00000474412	9606.ENSP00000303939	0	0	0	0	0.076	0	0	0.613	0.627
CCL5	CXCL10	9606.ENSP00000474412	9606.ENSP00000305651	0	0	0	0	0.306	0.248	0.6	0.908	0.978
CCL5	ISG20	9606.ENSP00000474412	9606.ENSP00000306565	0	0	0	0	0.172	0	0	0.325	0.417
CCL5	TLR8	9606.ENSP00000474412	9606.ENSP00000312082	0	0	0	0	0.14	0	0	0.517	0.566
CCL5	MMP1	9606.ENSP00000474412	9606.ENSP00000322788	0	0	0	0	0.049	0	0	0.505	0.509
CCL5	CD28	9606.ENSP00000474412	9606.ENSP00000324890	0	0	0	0	0.088	0	0	0.546	0.568
CCL5	MX2	9606.ENSP00000474412	9606.ENSP00000333657	0	0	0	0	0.163	0	0	0.386	0.465
CCL5	CXCL14	9606.ENSP00000474412	9606.ENSP00000337065	0	0	0	0	0	0.237	0	0.476	0.583
CCL5	OAS2	9606.ENSP00000474412	9606.ENSP00000342278	0	0	0	0	0.158	0	0	0.461	0.527
CCL5	CCRL2	9606.ENSP00000474412	9606.ENSP00000349967	0	0	0	0	0.107	0.056	0	0.72	0.743
CCL5	CD163	9606.ENSP00000474412	9606.ENSP00000352071	0	0	0	0	0.109	0	0	0.523	0.557
CCL5	CXCL9	9606.ENSP00000474412	9606.ENSP00000354901	0	0	0	0	0.265	0.248	0	0.861	0.917
CCL5	GBP5	9606.ENSP00000474412	9606.ENSP00000359488	0	0	0	0	0.338	0	0	0.235	0.472
CCL5	IFIT3	9606.ENSP00000474412	9606.ENSP00000360883	0	0	0	0	0.159	0	0	0.422	0.493
CCL5	TNFSF13B	9606.ENSP00000474412	9606.ENSP00000365048	0	0	0	0	0.177	0	0	0.456	0.533
CCL5	CYBB	9606.ENSP00000474412	9606.ENSP00000367851	0	0	0	0	0.119	0	0	0.391	0.44
CCL5	GATA3	9606.ENSP00000474412	9606.ENSP00000368632	0	0	0	0	0.062	0.385	0	0.424	0.638
CCL5	ISG15	9606.ENSP00000474412	9606.ENSP00000368699	0	0	0	0	0.12	0	0	0.552	0.589
CCL5	IRF4	9606.ENSP00000474412	9606.ENSP00000370343	0	0	0	0	0.097	0	0	0.39	0.425
CCL5	CD274	9606.ENSP00000474412	9606.ENSP00000370989	0	0	0	0	0.134	0	0	0.569	0.61
CCL5	RSAD2	9606.ENSP00000474412	9606.ENSP00000371471	0	0	0	0	0.164	0	0	0.47	0.538
CCL5	SERPINB5	9606.ENSP00000474412	9606.ENSP00000372221	0	0	0	0	0	0	0	0.4	0.4
CCL5	SPP1	9606.ENSP00000474412	9606.ENSP00000378517	0	0	0	0	0	0	0	0.505	0.505
CCL5	IL6	9606.ENSP00000474412	9606.ENSP00000385675	0	0	0	0	0.065	0	0.9	0.883	0.988
CCL5	CXCL2	9606.ENSP00000474412	9606.ENSP00000427279	0	0	0	0	0.063	0.248	0.6	0.796	0.934
CCL5	IDO1	9606.ENSP00000474412	9606.ENSP00000430950	0	0	0	0	0.108	0	0	0.502	0.537
CCL5	IL12RB1	9606.ENSP00000474412	9606.ENSP00000470788	0	0	0	0	0.175	0	0	0.322	0.416
CCL8	ICAM1	9606.ENSP00000378118	9606.ENSP00000264832	0	0	0	0	0.087	0	0	0.396	0.425
CCL8	CCR1	9606.ENSP00000378118	9606.ENSP00000296140	0	0	0	0	0.182	0.27	0.8	0.967	0.995
CCL8	CXCL10	9606.ENSP00000378118	9606.ENSP00000305651	0	0	0	0	0.573	0.27	0	0.753	0.916
CCL8	CXCL14	9606.ENSP00000378118	9606.ENSP00000337065	0	0	0	0	0.054	0	0	0.435	0.443
CCL8	CCRL2	9606.ENSP00000378118	9606.ENSP00000349967	0	0	0	0	0.175	0	0	0.423	0.503
CCL8	CD163	9606.ENSP00000378118	9606.ENSP00000352071	0	0	0	0	0.212	0	0	0.323	0.443
CCL8	CXCL9	9606.ENSP00000378118	9606.ENSP00000354901	0	0	0	0	0.508	0	0	0.704	0.848
CCL8	ISG15	9606.ENSP00000378118	9606.ENSP00000368699	0	0	0	0	0.122	0	0	0.39	0.441
CCL8	SERPINB5	9606.ENSP00000378118	9606.ENSP00000372221	0	0	0	0	0	0	0	0.402	0.402
CCL8	SERPINB7	9606.ENSP00000378118	9606.ENSP00000381101	0	0	0	0	0	0	0	0.403	0.403
CCL8	IL6	9606.ENSP00000378118	9606.ENSP00000385675	0	0	0	0	0.173	0	0	0.643	0.692
CCL8	CXCL2	9606.ENSP00000378118	9606.ENSP00000427279	0	0	0	0	0.147	0.194	0	0.607	0.706
CCNB1	TNFRSF10B	9606.ENSP00000256442	9606.ENSP00000276431	0	0	0	0	0	0	0	0.402	0.402
CCNB1	LDHB	9606.ENSP00000256442	9606.ENSP00000379386	0	0	0	0	0.088	0	0	0.447	0.474
CCNB1	FBXW7	9606.ENSP00000256442	9606.ENSP00000281708	0	0	0	0	0.066	0.344	0	0.408	0.605
CCNB1	EGFR	9606.ENSP00000256442	9606.ENSP00000275493	0	0	0	0	0	0.103	0	0.585	0.612
CCNB1	MDM2	9606.ENSP00000256442	9606.ENSP00000258149	0	0	0	0	0.064	0.151	0	0.578	0.635
CCNB1	TYMS	9606.ENSP00000256442	9606.ENSP00000315644	0	0	0	0	0.725	0	0	0.456	0.844
CCNB1	SPC25	9606.ENSP00000256442	9606.ENSP00000282074	0	0	0	0	0.838	0	0	0.24	0.871
CCNB1	DTL	9606.ENSP00000256442	9606.ENSP00000355958	0	0	0	0	0.818	0	0	0.39	0.884
CCNB1	PRKACB	9606.ENSP00000256442	9606.ENSP00000359719	0	0	0	0	0.063	0.059	0.9	0.146	0.914
CCNB1	STMN1	9606.ENSP00000256442	9606.ENSP00000410452	0	0	0	0	0.327	0	0.9	0.403	0.956
CCNB1	RRM2	9606.ENSP00000256442	9606.ENSP00000353770	0	0	0	0	0.902	0	0	0.593	0.958
CCNB1	PTTG1	9606.ENSP00000256442	9606.ENSP00000377536	0	0	0	0	0.929	0	0	0.792	0.984
CCNB1	CDK2	9606.ENSP00000256442	9606.ENSP00000266970	0	0	0	0	0.421	0.982	0.9	0.991	0.999
CCR1	LCP2	9606.ENSP00000296140	9606.ENSP00000046794	0	0	0	0	0.575	0	0	0.404	0.736
CCR1	GZMB	9606.ENSP00000296140	9606.ENSP00000216341	0	0	0	0	0.179	0.102	0	0.334	0.466
CCR1	SELL	9606.ENSP00000296140	9606.ENSP00000236147	0	0	0	0	0.184	0	0	0.444	0.527
CCR1	ICAM1	9606.ENSP00000296140	9606.ENSP00000264832	0	0	0	0	0.102	0	0	0.492	0.524
CCR1	FCGR2A	9606.ENSP00000296140	9606.ENSP00000271450	0	0	0	0	0.349	0	0	0.325	0.541
CCR1	LAPTM5	9606.ENSP00000296140	9606.ENSP00000294507	0	0	0	0	0.402	0	0	0.042	0.402
CCR1	CTLA4	9606.ENSP00000296140	9606.ENSP00000303939	0	0	0	0	0.098	0	0	0.392	0.428
CCR1	CD28	9606.ENSP00000296140	9606.ENSP00000324890	0	0	0	0	0.104	0	0	0.391	0.431
CCR1	CD163	9606.ENSP00000296140	9606.ENSP00000352071	0	0	0	0	0.192	0	0	0.378	0.477
CCR1	MS4A4A	9606.ENSP00000296140	9606.ENSP00000338648	0	0	0	0	0.433	0	0	0.166	0.506
CCR1	TLR8	9606.ENSP00000296140	9606.ENSP00000312082	0	0	0	0	0.346	0	0	0.32	0.536
CCR1	LILRB2	9606.ENSP00000296140	9606.ENSP00000375629	0	0	0	0	0.533	0	0	0.142	0.582
CCR1	IL6	9606.ENSP00000296140	9606.ENSP00000385675	0	0	0	0	0.053	0	0	0.584	0.589
CCR1	CYBB	9606.ENSP00000296140	9606.ENSP00000367851	0	0	0	0	0.496	0	0	0.227	0.594
CCR1	CXCL14	9606.ENSP00000296140	9606.ENSP00000337065	0	0	0	0	0	0	0.6	0.405	0.751
CCR1	CXCL2	9606.ENSP00000296140	9606.ENSP00000427279	0	0	0	0	0.085	0	0.6	0.611	0.845
CCR1	CXCL9	9606.ENSP00000296140	9606.ENSP00000354901	0	0	0	0	0.143	0	0.6	0.637	0.865
CCR1	CXCL10	9606.ENSP00000296140	9606.ENSP00000305651	0	0	0	0	0.153	0	0.6	0.758	0.911
CCRL2	GZMB	9606.ENSP00000349967	9606.ENSP00000216341	0	0	0	0	0.105	0.102	0	0.556	0.611
CCRL2	SELL	9606.ENSP00000349967	9606.ENSP00000236147	0	0	0	0	0.138	0	0	0.654	0.688
CCRL2	RORA	9606.ENSP00000349967	9606.ENSP00000261523	0	0	0	0	0	0	0	0.425	0.424
CCRL2	IL12RB2	9606.ENSP00000349967	9606.ENSP00000262345	0	0	0	0	0	0	0	0.45	0.45
CCRL2	ICAM1	9606.ENSP00000349967	9606.ENSP00000264832	0	0	0	0	0.102	0	0	0.456	0.49
CCRL2	CD27	9606.ENSP00000349967	9606.ENSP00000266557	0	0	0	0	0.069	0	0	0.661	0.67
CCRL2	FCGR2A	9606.ENSP00000349967	9606.ENSP00000271450	0	0	0	0	0.147	0	0	0.391	0.458
CCRL2	CTLA4	9606.ENSP00000349967	9606.ENSP00000303939	0	0	0	0	0.065	0	0	0.681	0.688
CCRL2	CXCL10	9606.ENSP00000349967	9606.ENSP00000305651	0	0	0	0	0.173	0	0	0.633	0.683
CCRL2	ICOS	9606.ENSP00000349967	9606.ENSP00000319476	0	0	0	0	0.086	0	0	0.404	0.431
CCRL2	CD28	9606.ENSP00000349967	9606.ENSP00000324890	0	0	0	0	0	0	0	0.612	0.612
CCRL2	RORC	9606.ENSP00000349967	9606.ENSP00000327025	0	0	0	0	0	0	0	0.71	0.71
CCRL2	TNFSF13B	9606.ENSP00000349967	9606.ENSP00000365048	0	0	0	0	0.1	0	0	0.39	0.427
CCRL2	IDO1	9606.ENSP00000349967	9606.ENSP00000430950	0	0	0	0	0.076	0	0	0.41	0.431
CCRL2	EOMES	9606.ENSP00000349967	9606.ENSP00000388620	0	0	0	0	0	0.056	0	0.463	0.471
CCRL2	IL12RB1	9606.ENSP00000349967	9606.ENSP00000470788	0	0	0	0	0	0	0	0.503	0.503
CCRL2	CXCL2	9606.ENSP00000349967	9606.ENSP00000427279	0	0	0	0	0.145	0	0	0.468	0.526
CCRL2	IRF4	9606.ENSP00000349967	9606.ENSP00000370343	0	0	0	0	0.065	0	0	0.518	0.53
CCRL2	CD274	9606.ENSP00000349967	9606.ENSP00000370989	0	0	0	0	0.191	0	0	0.457	0.542
CCRL2	GATA3	9606.ENSP00000349967	9606.ENSP00000368632	0	0	0	0	0	0	0	0.602	0.602
CCRL2	CXCL9	9606.ENSP00000349967	9606.ENSP00000354901	0	0	0	0	0.138	0	0	0.604	0.644
CCRL2	IL6	9606.ENSP00000349967	9606.ENSP00000385675	0	0	0	0	0.101	0	0	0.653	0.674
CD163	GZMB	9606.ENSP00000352071	9606.ENSP00000216341	0	0	0	0	0.156	0	0	0.456	0.521
CD163	PLAT	9606.ENSP00000352071	9606.ENSP00000220809	0	0	0	0	0	0	0	0.431	0.431
CD163	MSR1	9606.ENSP00000352071	9606.ENSP00000262101	0	0	0	0.642	0.333	0	0	0.755	0.511
CD163	ICAM1	9606.ENSP00000352071	9606.ENSP00000264832	0	0	0	0	0	0	0	0.478	0.478
CD163	IGSF6	9606.ENSP00000352071	9606.ENSP00000268389	0	0	0	0	0.552	0	0	0.067	0.564
CD163	FCGR2A	9606.ENSP00000352071	9606.ENSP00000271450	0	0	0	0	0.317	0	0	0.548	0.678
CD163	MS4A7	9606.ENSP00000352071	9606.ENSP00000300184	0	0	0	0	0.771	0	0	0.074	0.779
CD163	CTLA4	9606.ENSP00000352071	9606.ENSP00000303939	0	0	0	0	0	0	0	0.504	0.504
CD163	CXCL10	9606.ENSP00000352071	9606.ENSP00000305651	0	0	0	0	0.132	0	0	0.595	0.633
CD163	TLR8	9606.ENSP00000352071	9606.ENSP00000312082	0	0	0	0	0.324	0	0	0.341	0.535
CD163	MS4A4A	9606.ENSP00000352071	9606.ENSP00000338648	0	0	0	0	0.541	0	0	0.391	0.708
CD163	CYBB	9606.ENSP00000352071	9606.ENSP00000367851	0	0	0	0	0.175	0	0	0.338	0.43
CD163	IDO1	9606.ENSP00000352071	9606.ENSP00000430950	0	0	0	0	0	0	0	0.468	0.468
CD163	CXCL9	9606.ENSP00000352071	9606.ENSP00000354901	0	0	0	0	0.224	0	0	0.468	0.569
CD163	CD274	9606.ENSP00000352071	9606.ENSP00000370989	0	0	0	0	0.062	0	0	0.667	0.674
CD163	LILRB2	9606.ENSP00000352071	9606.ENSP00000375629	0	0	0	0	0.674	0	0	0.205	0.729
CD163	IL6	9606.ENSP00000352071	9606.ENSP00000385675	0	0	0	0	0	0	0.9	0.71	0.969
CD27	GZMB	9606.ENSP00000266557	9606.ENSP00000216341	0	0	0	0	0.215	0	0	0.714	0.765
CD27	SELL	9606.ENSP00000266557	9606.ENSP00000236147	0	0	0	0	0.17	0	0	0.827	0.85
CD27	ICAM1	9606.ENSP00000266557	9606.ENSP00000264832	0	0	0	0	0	0	0	0.45	0.45
CD27	IDO1	9606.ENSP00000266557	9606.ENSP00000430950	0	0	0	0	0	0	0	0.421	0.42
CD27	RORC	9606.ENSP00000266557	9606.ENSP00000327025	0	0	0	0	0	0	0	0.426	0.426
CD27	RGS1	9606.ENSP00000266557	9606.ENSP00000356429	0	0	0	0	0.098	0	0	0.412	0.446
CD27	FCRLA	9606.ENSP00000266557	9606.ENSP00000356936	0	0	0	0	0.136	0	0	0.391	0.451
CD27	PMEL	9606.ENSP00000266557	9606.ENSP00000402758	0	0	0	0	0	0	0	0.456	0.456
CD27	CXCL9	9606.ENSP00000266557	9606.ENSP00000354901	0	0	0	0	0.102	0	0	0.425	0.461
CD27	CXCL10	9606.ENSP00000266557	9606.ENSP00000305651	0	0	0	0	0.06	0	0	0.456	0.466
CD27	SLAMF7	9606.ENSP00000266557	9606.ENSP00000357022	0	0	0	0	0.107	0	0	0.44	0.478
CD27	GATA3	9606.ENSP00000266557	9606.ENSP00000368632	0	0	0	0	0.062	0	0	0.478	0.489
CD27	IRF4	9606.ENSP00000266557	9606.ENSP00000370343	0	0	0	0	0.076	0	0	0.479	0.498
CD27	FCGR2A	9606.ENSP00000266557	9606.ENSP00000271450	0	0	0	0	0	0	0	0.524	0.524
CD27	ICOS	9606.ENSP00000266557	9606.ENSP00000319476	0	0	0	0	0.112	0	0	0.558	0.59
CD27	IL6	9606.ENSP00000266557	9606.ENSP00000385675	0	0	0	0	0	0	0	0.6	0.6
CD27	EOMES	9606.ENSP00000266557	9606.ENSP00000388620	0	0	0	0	0	0	0	0.66	0.66
CD27	CD274	9606.ENSP00000266557	9606.ENSP00000370989	0	0	0	0	0.072	0	0	0.65	0.661
CD27	TNFSF13B	9606.ENSP00000266557	9606.ENSP00000365048	0	0	0	0	0.062	0	0	0.681	0.687
CD27	CTLA4	9606.ENSP00000266557	9606.ENSP00000303939	0	0	0	0	0.097	0	0	0.857	0.865
CD27	CD28	9606.ENSP00000266557	9606.ENSP00000324890	0	0	0	0	0.087	0	0	0.865	0.872
CD274	GZMB	9606.ENSP00000370989	9606.ENSP00000216341	0	0	0	0	0.07	0	0	0.71	0.718
CD274	SELL	9606.ENSP00000370989	9606.ENSP00000236147	0	0	0	0	0.09	0	0	0.62	0.639
CD274	MICB	9606.ENSP00000370989	9606.ENSP00000252229	0	0	0	0	0	0	0	0.42	0.42
CD274	MSR1	9606.ENSP00000370989	9606.ENSP00000262101	0	0	0	0	0.063	0	0	0.427	0.44
CD274	ICAM1	9606.ENSP00000370989	9606.ENSP00000264832	0	0	0	0	0.114	0	0	0.563	0.596
CD274	FCGR2A	9606.ENSP00000370989	9606.ENSP00000271450	0	0	0	0	0.062	0	0	0.521	0.532
CD274	EGFR	9606.ENSP00000370989	9606.ENSP00000275493	0	0	0	0	0	0	0	0.769	0.769
CD274	CTLA4	9606.ENSP00000370989	9606.ENSP00000303939	0	0	0	0	0.062	0.417	0	0.978	0.987
CD274	CXCL10	9606.ENSP00000370989	9606.ENSP00000305651	0	0	0	0	0.321	0	0	0.639	0.745
CD274	TLR8	9606.ENSP00000370989	9606.ENSP00000312082	0	0	0	0	0.089	0	0	0.441	0.469
CD274	ICOS	9606.ENSP00000370989	9606.ENSP00000319476	0	0	0	0	0.08	0	0	0.603	0.619
CD274	CD28	9606.ENSP00000370989	9606.ENSP00000324890	0	0	0	0	0.062	0	0	0.923	0.925
CD274	CXCL9	9606.ENSP00000370989	9606.ENSP00000354901	0	0	0	0	0.251	0	0	0.637	0.717
CD274	SLAMF7	9606.ENSP00000370989	9606.ENSP00000357022	0	0	0	0	0.12	0	0	0.395	0.445
CD274	NRAS	9606.ENSP00000370989	9606.ENSP00000358548	0	0	0	0	0	0	0	0.517	0.517
CD274	IFIT3	9606.ENSP00000370989	9606.ENSP00000360883	0	0	0	0	0.279	0	0	0.228	0.419
CD274	GATA3	9606.ENSP00000370989	9606.ENSP00000368632	0	0	0	0	0	0	0	0.469	0.469
CD274	IRF4	9606.ENSP00000370989	9606.ENSP00000370343	0	0	0	0	0.062	0	0	0.457	0.468
CD274	MLANA	9606.ENSP00000370989	9606.ENSP00000370886	0	0	0	0	0	0	0	0.471	0.471
CD274	SERPINB7	9606.ENSP00000370989	9606.ENSP00000381101	0	0	0	0	0.098	0	0	0.378	0.414
CD274	CXCL2	9606.ENSP00000370989	9606.ENSP00000427279	0	0	0	0	0.111	0	0	0.38	0.425
CD274	LILRB2	9606.ENSP00000370989	9606.ENSP00000375629	0	0	0	0	0.093	0	0	0.406	0.438
CD274	EOMES	9606.ENSP00000370989	9606.ENSP00000388620	0	0	0	0	0	0	0	0.47	0.47
CD274	PMEL	9606.ENSP00000370989	9606.ENSP00000402758	0	0	0	0	0	0	0	0.623	0.623
CD274	IL6	9606.ENSP00000370989	9606.ENSP00000385675	0	0	0	0	0.17	0	0	0.71	0.749
CD274	IDO1	9606.ENSP00000370989	9606.ENSP00000430950	0	0	0	0	0.107	0	0	0.823	0.835
CD274	HOXD13	9606.ENSP00000370989	9606.ENSP00000376322	0	0	0	0	0	0	0	0.959	0.959
CD28	LCP2	9606.ENSP00000324890	9606.ENSP00000046794	0	0	0	0	0.171	0	0	0.664	0.709
CD28	GZMB	9606.ENSP00000324890	9606.ENSP00000216341	0	0	0	0	0.065	0	0	0.74	0.746
CD28	SELL	9606.ENSP00000324890	9606.ENSP00000236147	0	0	0	0	0.107	0	0	0.849	0.86
CD28	ICAM1	9606.ENSP00000324890	9606.ENSP00000264832	0	0	0	0	0.062	0	0	0.683	0.69
CD28	FCGR2A	9606.ENSP00000324890	9606.ENSP00000271450	0	0	0	0	0.072	0	0	0.606	0.619
CD28	CTLA4	9606.ENSP00000324890	9606.ENSP00000303939	0	0	0	0.689	0.127	0	0.9	0.983	0.936
CD28	CXCL10	9606.ENSP00000324890	9606.ENSP00000305651	0	0	0	0	0	0	0	0.523	0.523
CD28	ICOS	9606.ENSP00000324890	9606.ENSP00000319476	0	0	0	0.633	0.25	0	0	0.63	0.419
CD28	LILRB2	9606.ENSP00000324890	9606.ENSP00000375629	0	0	0	0	0.069	0	0	0.398	0.415
CD28	RUNX3	9606.ENSP00000324890	9606.ENSP00000382800	0	0	0	0	0.077	0.104	0	0.382	0.444
CD28	MBP	9606.ENSP00000324890	9606.ENSP00000380958	0	0	0	0	0	0	0	0.462	0.462
CD28	CXCL9	9606.ENSP00000324890	9606.ENSP00000354901	0	0	0	0	0	0	0	0.468	0.468
CD28	IL12RB1	9606.ENSP00000324890	9606.ENSP00000470788	0	0	0	0	0.076	0	0	0.504	0.522
CD28	TNFSF13B	9606.ENSP00000324890	9606.ENSP00000365048	0	0	0	0	0.079	0	0	0.505	0.524
CD28	SERPINB5	9606.ENSP00000324890	9606.ENSP00000372221	0	0	0	0	0	0	0	0.532	0.532
CD28	SERPINB7	9606.ENSP00000324890	9606.ENSP00000381101	0	0	0	0	0	0	0	0.535	0.535
CD28	IDO1	9606.ENSP00000324890	9606.ENSP00000430950	0	0	0	0	0	0	0	0.538	0.538
CD28	PMEL	9606.ENSP00000324890	9606.ENSP00000402758	0	0	0	0	0.078	0	0	0.556	0.573
CD28	EOMES	9606.ENSP00000324890	9606.ENSP00000388620	0	0	0	0	0.062	0	0	0.565	0.574
CD28	RORC	9606.ENSP00000324890	9606.ENSP00000327025	0	0	0	0	0	0	0	0.575	0.575
CD28	IRF4	9606.ENSP00000324890	9606.ENSP00000370343	0	0	0	0	0.154	0.182	0	0.523	0.641
CD28	PAK3	9606.ENSP00000324890	9606.ENSP00000353864	0	0	0	0	0	0	0.65	0	0.65
CD28	GATA3	9606.ENSP00000324890	9606.ENSP00000368632	0	0	0	0	0.069	0	0	0.702	0.711
CD28	IL6	9606.ENSP00000324890	9606.ENSP00000385675	0	0	0	0	0	0	0	0.792	0.792
CD28	PIK3CD	9606.ENSP00000324890	9606.ENSP00000366563	0	0	0	0	0.071	0	0.8	0.514	0.902
CDC42EP3	RHOQ	9606.ENSP00000295324	9606.ENSP00000238738	0	0	0	0	0	0.27	0	0.739	0.801
CDHR1	PITPNM3	9606.ENSP00000485478	9606.ENSP00000262483	0	0	0	0	0	0	0	0.54	0.54
CDHR1	GPR115	9606.ENSP00000485478	9606.ENSP00000283303	0	0	0	0	0	0	0	0.504	0.504
CDHR1	WFDC5	9606.ENSP00000485478	9606.ENSP00000361875	0	0	0	0	0	0	0	0.546	0.546
CDHR1	FAM161A	9606.ENSP00000485478	9606.ENSP00000385158	0	0	0	0	0	0	0	0.532	0.532
CDK2	FERMT1	9606.ENSP00000266970	9606.ENSP00000217289	0	0	0	0	0	0	0	0.419	0.419
CDK2	MDM2	9606.ENSP00000266970	9606.ENSP00000258149	0	0	0	0	0.051	0	0.9	0.727	0.971
CDK2	CHKA	9606.ENSP00000266970	9606.ENSP00000265689	0	0	0	0	0.062	0	0	0.888	0.891
CDK2	GATA3	9606.ENSP00000266970	9606.ENSP00000368632	0	0	0	0	0.076	0.27	0	0.183	0.401
CDK2	WFDC5	9606.ENSP00000266970	9606.ENSP00000361875	0	0	0	0	0	0	0	0.418	0.419
CDK2	IL6	9606.ENSP00000266970	9606.ENSP00000385675	0	0	0	0	0	0	0	0.465	0.465
CDK2	PTTG1	9606.ENSP00000266970	9606.ENSP00000377536	0	0	0	0	0.269	0	0	0.42	0.559
CDK2	NRAS	9606.ENSP00000266970	9606.ENSP00000358548	0	0	0	0	0.097	0.213	0	0.434	0.563
CDK2	MITF	9606.ENSP00000266970	9606.ENSP00000295600	0	0	0	0	0	0.209	0	0.533	0.615
CDK2	RRM2	9606.ENSP00000266970	9606.ENSP00000353770	0	0	0	0	0.453	0	0	0.364	0.637
CDK2	PTK6	9606.ENSP00000266970	9606.ENSP00000442460	0	0	0.241	0.661	0.062	0.061	0.6	0.257	0.671
CDK2	DTL	9606.ENSP00000266970	9606.ENSP00000355958	0	0	0	0	0.341	0.27	0	0.485	0.731
CDK2	FBXW7	9606.ENSP00000266970	9606.ENSP00000281708	0	0	0	0	0.053	0.348	0	0.616	0.742
CDK2	TYMS	9606.ENSP00000266970	9606.ENSP00000315644	0	0	0	0	0.686	0	0	0.489	0.832
CDS1	CHKA	9606.ENSP00000295887	9606.ENSP00000265689	0.06	0	0	0	0.073	0	0	0.402	0.433
CDS1	PLA1A	9606.ENSP00000295887	9606.ENSP00000273371	0	0	0	0	0	0	0	0.62	0.62
CDS1	MUC15	9606.ENSP00000295887	9606.ENSP00000416753	0	0	0	0	0	0.415	0	0	0.414
CDS1	PPAP2B	9606.ENSP00000295887	9606.ENSP00000360296	0	0	0	0	0.062	0	0.65	0.204	0.715
CDSN	DSG1	9606.ENSP00000365465	9606.ENSP00000257192	0	0	0	0	0.077	0.105	0	0.908	0.917
CDSN	DSC1	9606.ENSP00000365465	9606.ENSP00000257198	0	0	0	0	0.065	0.315	0	0.798	0.859
CDSN	PKP1	9606.ENSP00000365465	9606.ENSP00000263946	0	0	0	0	0.098	0	0	0.518	0.546
CDSN	EVPL	9606.ENSP00000365465	9606.ENSP00000301607	0	0	0	0	0.088	0	0.6	0.484	0.795
CDSN	SCEL	9606.ENSP00000365465	9606.ENSP00000302579	0	0	0	0	0.074	0	0	0.384	0.405
CDSN	KRT2	9606.ENSP00000365465	9606.ENSP00000310861	0	0	0	0	0.087	0	0	0.403	0.432
CDSN	PPL	9606.ENSP00000365465	9606.ENSP00000340510	0	0	0	0	0.065	0	0.6	0.427	0.766
CDSN	LCE1B	9606.ENSP00000365465	9606.ENSP00000353203	0	0	0	0	0.088	0	0.6	0.149	0.662
CDSN	DSC3	9606.ENSP00000365465	9606.ENSP00000353608	0	0	0	0	0.062	0.232	0	0.481	0.593
CDSN	LCE2B	9606.ENSP00000365465	9606.ENSP00000357769	0	0	0	0	0.097	0	0.6	0.509	0.807
CDSN	FLG	9606.ENSP00000365465	9606.ENSP00000357789	0	0	0	0	0.063	0	0	0.685	0.692
CDSN	DSP	9606.ENSP00000365465	9606.ENSP00000369129	0	0	0	0	0.076	0	0	0.471	0.49
CDSN	TGM3	9606.ENSP00000365465	9606.ENSP00000370867	0	0	0	0	0.065	0	0	0.518	0.53
CDSN	FLG2	9606.ENSP00000365465	9606.ENSP00000373370	0	0	0	0	0.062	0	0	0.612	0.62
CENPO	TYMS	9606.ENSP00000370214	9606.ENSP00000315644	0	0	0	0	0.159	0	0	0.402	0.476
CHIT1	HEXA	9606.ENSP00000356198	9606.ENSP00000268097	0.071	0	0	0	0.062	0	0.9	0.352	0.935
CHIT1	IL6	9606.ENSP00000356198	9606.ENSP00000385675	0	0	0	0	0	0	0	0.403	0.403
CHKA	EGFR	9606.ENSP00000265689	9606.ENSP00000275493	0	0	0	0	0	0	0	0.843	0.843
CHMP4C	TUBA4A	9606.ENSP00000297265	9606.ENSP00000248437	0	0	0	0	0.049	0.27	0.9	0	0.924
CHMP4C	NEDD4L	9606.ENSP00000297265	9606.ENSP00000383199	0	0	0	0	0.082	0	0.6	0.125	0.651
CHST11	SRGN	9606.ENSP00000305725	9606.ENSP00000242465	0	0	0	0	0.089	0	0	0.505	0.529
CHST11	GNS	9606.ENSP00000305725	9606.ENSP00000258145	0	0	0	0	0.054	0	0	0.47	0.478
CHST11	LNX1	9606.ENSP00000305725	9606.ENSP00000263925	0	0	0	0	0.052	0	0	0.411	0.417
CHST11	FLG2	9606.ENSP00000305725	9606.ENSP00000373370	0	0	0	0	0	0	0	0.429	0.429
CHST11	HS3ST6	9606.ENSP00000305725	9606.ENSP00000416741	0	0	0	0	0	0	0	0.455	0.455
CHST11	CSPG4	9606.ENSP00000305725	9606.ENSP00000312506	0	0	0	0	0.062	0	0.9	0.371	0.935
CHSY3	TMEM163	9606.ENSP00000302629	9606.ENSP00000281924	0	0	0	0	0.061	0	0	0.704	0.711
CHSY3	CSPG4	9606.ENSP00000302629	9606.ENSP00000312506	0	0	0	0	0.103	0	0.9	0.101	0.912
CIART	TEF	9606.ENSP00000290363	9606.ENSP00000266304	0	0	0	0	0.08	0	0	0.46	0.481
CLCA4	SDR16C5	9606.ENSP00000359594	9606.ENSP00000307607	0	0	0	0	0.133	0	0	0.336	0.4
CLCA4	FCGBP	9606.ENSP00000359594	9606.ENSP00000481056	0	0	0	0	0.108	0	0	0.431	0.471
CLCA4	KIAA0226L	9606.ENSP00000359594	9606.ENSP00000396935	0	0	0	0	0.507	0	0	0	0.507
CLCN5	OSTM1	9606.ENSP00000365256	9606.ENSP00000193322	0	0	0	0	0	0.064	0	0.588	0.598
CLCN5	RERG	9606.ENSP00000365256	9606.ENSP00000256953	0	0	0	0	0.049	0	0	0.581	0.584
CLCN5	NEDD4L	9606.ENSP00000365256	9606.ENSP00000383199	0	0	0	0	0.063	0	0	0.534	0.545
CLDN1	CLDN11	9606.ENSP00000295522	9606.ENSP00000064724	0	0	0	0.802	0	0	0.6	0.662	0.651
CLDN1	EGFR	9606.ENSP00000295522	9606.ENSP00000275493	0	0	0	0	0.188	0	0	0.495	0.573
CLDN1	FLG	9606.ENSP00000295522	9606.ENSP00000357789	0	0	0	0	0	0	0	0.401	0.4
CLDN1	MARVELD2	9606.ENSP00000295522	9606.ENSP00000323264	0	0	0	0	0.062	0	0	0.554	0.564
CLDN1	CLDN8	9606.ENSP00000295522	9606.ENSP00000382783	0	0	0	0.906	0.063	0	0.6	0.768	0.637
CLDN1	INADL	9606.ENSP00000295522	9606.ENSP00000360200	0	0	0	0	0.062	0.317	0	0.539	0.679
CLDN1	OCLN	9606.ENSP00000295522	9606.ENSP00000347379	0	0	0	0	0.062	0	0.6	0.92	0.967
CLDN11	MARVELD2	9606.ENSP00000064724	9606.ENSP00000323264	0	0	0	0	0	0	0	0.46	0.459
CLDN11	SPP1	9606.ENSP00000064724	9606.ENSP00000378517	0	0	0	0	0	0	0	0.468	0.468
CLDN11	PLP1	9606.ENSP00000064724	9606.ENSP00000481006	0	0	0	0	0.186	0	0	0.559	0.626
CLDN11	MBP	9606.ENSP00000064724	9606.ENSP00000380958	0	0	0	0	0.101	0	0	0.61	0.634
CLDN11	CLDN8	9606.ENSP00000064724	9606.ENSP00000382783	0	0	0	0.694	0	0	0.6	0.491	0.657
CLDN11	OCLN	9606.ENSP00000064724	9606.ENSP00000347379	0	0	0	0	0	0	0.6	0.75	0.895
CLDN8	MARVELD2	9606.ENSP00000382783	9606.ENSP00000323264	0	0	0	0	0.081	0	0	0.498	0.519
CLDN8	OCLN	9606.ENSP00000382783	9606.ENSP00000347379	0	0	0	0	0.062	0	0.6	0.682	0.87
CLIC3	TTYH2	9606.ENSP00000419378	9606.ENSP00000269346	0	0	0	0	0	0	0.54	0.059	0.548
CLIC3	RAB25	9606.ENSP00000419378	9606.ENSP00000354376	0	0	0	0	0.065	0	0	0.866	0.869
CLIC3	GIPC2	9606.ENSP00000419378	9606.ENSP00000359795	0	0	0	0	0.062	0	0	0.41	0.422
CLIC3	ENPP5	9606.ENSP00000419378	9606.ENSP00000360436	0	0	0	0	0	0	0	0.628	0.628
CLIC3	EFHC2	9606.ENSP00000419378	9606.ENSP00000404232	0	0	0	0	0	0.405	0	0	0.405
CNTN1	EPB41L3	9606.ENSP00000447006	9606.ENSP00000343158	0	0	0	0	0.106	0.148	0	0.435	0.532
CNTN1	NFASC	9606.ENSP00000447006	9606.ENSP00000344786	0	0	0	0.695	0.227	0	0.8	0.913	0.883
CNTN1	PSEN2	9606.ENSP00000447006	9606.ENSP00000355747	0	0	0	0	0	0	0.9	0.089	0.905
CNTN1	NRCAM	9606.ENSP00000447006	9606.ENSP00000368314	0	0	0	0.673	0.16	0.23	0.8	0.704	0.891
CNTN1	MBP	9606.ENSP00000447006	9606.ENSP00000380958	0	0	0	0	0.142	0	0	0.389	0.453
CNTN1	NRXN1	9606.ENSP00000447006	9606.ENSP00000385142	0	0	0	0	0.349	0	0	0.249	0.49
CNTN1	PTPRG	9606.ENSP00000447006	9606.ENSP00000418112	0	0	0	0	0.067	0.172	0	0.435	0.525
CNTN1	DTNA	9606.ENSP00000447006	9606.ENSP00000470152	0	0	0	0	0.14	0	0	0.537	0.584
CNTN1	PLP1	9606.ENSP00000447006	9606.ENSP00000481006	0	0	0	0	0.258	0.394	0	0.234	0.625
COBL	FMN1	9606.ENSP00000378912	9606.ENSP00000479134	0	0	0	0	0.049	0	0	0.609	0.612
COL21A1	COL23A1	9606.ENSP00000244728	9606.ENSP00000375069	0	0	0.294	0.739	0	0	0.3	0.744	0.473
COL23A1	COL4A5	9606.ENSP00000375069	9606.ENSP00000331902	0	0	0.293	0.759	0.062	0	0.54	0.405	0.617
COL4A5	COL7A1	9606.ENSP00000331902	9606.ENSP00000332371	0	0	0	0.756	0.1	0	0.3	0.743	0.46
COL4A5	SPP1	9606.ENSP00000331902	9606.ENSP00000378517	0	0	0	0	0	0	0.5	0.091	0.526
COL7A1	CTSZ	9606.ENSP00000332371	9606.ENSP00000217131	0	0	0	0	0.108	0	0.6	0	0.628
COL7A1	FERMT1	9606.ENSP00000332371	9606.ENSP00000217289	0	0	0	0	0.084	0	0	0.518	0.54
COL7A1	YKT6	9606.ENSP00000332371	9606.ENSP00000223369	0	0	0	0	0.069	0	0.6	0	0.611
COL7A1	PKP1	9606.ENSP00000332371	9606.ENSP00000263946	0	0	0	0	0.088	0	0	0.51	0.534
COL7A1	SEC22C	9606.ENSP00000332371	9606.ENSP00000264454	0	0	0	0	0	0	0.6	0.066	0.61
COL7A1	DST	9606.ENSP00000332371	9606.ENSP00000307959	0	0	0	0	0.085	0	0	0.4	0.428
COL7A1	MMP1	9606.ENSP00000332371	9606.ENSP00000322788	0	0	0	0	0.098	0.059	0	0.458	0.499
COL7A1	FLG	9606.ENSP00000332371	9606.ENSP00000357789	0	0	0	0	0.089	0.13	0	0.329	0.422
COL7A1	DSP	9606.ENSP00000332371	9606.ENSP00000369129	0	0	0	0	0.096	0	0	0.428	0.461
COL7A1	FOLR1	9606.ENSP00000332371	9606.ENSP00000377284	0	0	0	0	0.067	0	0.6	0.053	0.615
COTL1	CRIP1	9606.ENSP00000262428	9606.ENSP00000332449	0	0	0	0	0.074	0.38	0	0.082	0.427
COTL1	LAPTM5	9606.ENSP00000262428	9606.ENSP00000294507	0	0	0	0	0.13	0	0	0.393	0.449
CP	TYR	9606.ENSP00000264613	9606.ENSP00000263321	0	0	0	0	0.078	0	0	0.431	0.453
CP	CYBB	9606.ENSP00000264613	9606.ENSP00000367851	0	0	0	0	0.149	0.078	0	0.302	0.404
CP	IL6	9606.ENSP00000264613	9606.ENSP00000385675	0	0	0	0	0	0	0	0.506	0.506
CP	CTSB	9606.ENSP00000264613	9606.ENSP00000345672	0	0	0	0	0.062	0	0	0.505	0.515
CPEB3	PKP1	9606.ENSP00000482128	9606.ENSP00000263946	0	0	0	0	0	0	0.54	0	0.54
CRTAM	LCP2	9606.ENSP00000227348	9606.ENSP00000046794	0	0	0	0	0.533	0	0	0.045	0.535
CRTAM	MDM2	9606.ENSP00000227348	9606.ENSP00000258149	0	0	0	0	0	0	0	0.422	0.422
CRTAM	SLAMF7	9606.ENSP00000227348	9606.ENSP00000357022	0	0	0	0	0.255	0	0	0.422	0.551
CRTAM	SAMSN1	9606.ENSP00000227348	9606.ENSP00000285670	0	0	0	0	0.062	0	0	0.705	0.712
CRTAM	KYNU	9606.ENSP00000227348	9606.ENSP00000264170	0	0	0	0	0	0	0	0.713	0.713
CSPG4	MEOX2	9606.ENSP00000312506	9606.ENSP00000262041	0	0	0	0	0.426	0	0	0.073	0.445
CSPG4	TYR	9606.ENSP00000312506	9606.ENSP00000263321	0	0	0	0	0.065	0	0	0.461	0.475
CSPG4	EGFR	9606.ENSP00000312506	9606.ENSP00000275493	0	0	0	0	0.177	0.081	0	0.362	0.475
CSPG4	PMEL	9606.ENSP00000312506	9606.ENSP00000402758	0	0	0	0	0.067	0	0	0.452	0.466
CSPG4	FGFR3	9606.ENSP00000312506	9606.ENSP00000339824	0	0	0	0	0.164	0.312	0	0.166	0.478
CSPG4	PLP1	9606.ENSP00000312506	9606.ENSP00000481006	0	0	0	0	0.087	0	0	0.487	0.512
CSPG4	SOX10	9606.ENSP00000312506	9606.ENSP00000380093	0	0	0	0	0.132	0	0	0.513	0.559
CSPG4	MBP	9606.ENSP00000312506	9606.ENSP00000380958	0	0	0	0	0.062	0	0	0.552	0.561
CTLA4	LCP2	9606.ENSP00000303939	9606.ENSP00000046794	0	0	0	0	0.174	0	0	0.609	0.663
CTLA4	GZMB	9606.ENSP00000303939	9606.ENSP00000216341	0	0	0	0	0.213	0	0	0.804	0.839
CTLA4	SELL	9606.ENSP00000303939	9606.ENSP00000236147	0	0	0	0	0.096	0	0	0.857	0.865
CTLA4	MICB	9606.ENSP00000303939	9606.ENSP00000252229	0	0	0	0	0	0	0	0.459	0.459
CTLA4	IL12RB2	9606.ENSP00000303939	9606.ENSP00000262345	0	0	0	0	0.063	0	0	0.459	0.471
CTLA4	TYR	9606.ENSP00000303939	9606.ENSP00000263321	0	0	0	0	0	0	0	0.471	0.471
CTLA4	ICAM1	9606.ENSP00000303939	9606.ENSP00000264832	0	0	0	0	0.062	0	0	0.81	0.814
CTLA4	FCGR2A	9606.ENSP00000303939	9606.ENSP00000271450	0	0	0	0	0.067	0	0	0.712	0.72
CTLA4	EGFR	9606.ENSP00000303939	9606.ENSP00000275493	0	0	0	0	0.057	0	0	0.619	0.625
CTLA4	SLAMF7	9606.ENSP00000303939	9606.ENSP00000357022	0	0	0	0	0.106	0	0	0.392	0.433
CTLA4	LILRB2	9606.ENSP00000303939	9606.ENSP00000375629	0	0	0	0	0.088	0	0	0.409	0.437
CTLA4	RUNX3	9606.ENSP00000303939	9606.ENSP00000382800	0	0	0	0	0.076	0.144	0	0.413	0.495
CTLA4	TLR8	9606.ENSP00000303939	9606.ENSP00000312082	0	0	0	0	0.098	0	0	0.467	0.498
CTLA4	PIK3CD	9606.ENSP00000303939	9606.ENSP00000366563	0	0	0	0	0.062	0	0	0.49	0.501
CTLA4	MBP	9606.ENSP00000303939	9606.ENSP00000380958	0	0	0	0	0	0	0	0.503	0.503
CTLA4	NRAS	9606.ENSP00000303939	9606.ENSP00000358548	0	0	0	0	0	0	0	0.504	0.504
CTLA4	FCRL3	9606.ENSP00000303939	9606.ENSP00000357167	0	0	0	0	0.085	0	0	0.517	0.539
CTLA4	MLANA	9606.ENSP00000303939	9606.ENSP00000370886	0	0	0	0	0	0	0	0.557	0.557
CTLA4	IL12RB1	9606.ENSP00000303939	9606.ENSP00000470788	0	0	0	0	0.062	0	0	0.556	0.565
CTLA4	TNFRSF25	9606.ENSP00000303939	9606.ENSP00000367013	0	0	0	0	0.062	0	0	0.557	0.566
CTLA4	RORC	9606.ENSP00000303939	9606.ENSP00000327025	0	0	0	0	0	0	0	0.602	0.602
CTLA4	CXCL9	9606.ENSP00000303939	9606.ENSP00000354901	0	0	0	0	0.092	0	0	0.607	0.627
CTLA4	EOMES	9606.ENSP00000303939	9606.ENSP00000388620	0	0	0	0	0	0	0	0.636	0.636
CTLA4	CXCL10	9606.ENSP00000303939	9606.ENSP00000305651	0	0	0	0	0.066	0	0	0.637	0.646
CTLA4	TNFSF13B	9606.ENSP00000303939	9606.ENSP00000365048	0	0	0	0	0.051	0	0	0.657	0.66
CTLA4	IRF4	9606.ENSP00000303939	9606.ENSP00000370343	0	0	0	0	0.127	0.141	0	0.605	0.678
CTLA4	PMEL	9606.ENSP00000303939	9606.ENSP00000402758	0	0	0	0	0	0	0	0.71	0.71
CTLA4	GATA3	9606.ENSP00000303939	9606.ENSP00000368632	0	0	0	0	0	0	0	0.712	0.712
CTLA4	IDO1	9606.ENSP00000303939	9606.ENSP00000430950	0	0	0	0	0.06	0	0	0.781	0.785
CTLA4	ICOS	9606.ENSP00000303939	9606.ENSP00000319476	0	0	0	0	0.334	0	0	0.708	0.797
CTLA4	IL6	9606.ENSP00000303939	9606.ENSP00000385675	0	0	0	0	0	0	0	0.805	0.805
CTSB	CTSZ	9606.ENSP00000345672	9606.ENSP00000217131	0	0	0	0.645	0.226	0.368	0	0.74	0.622
CTSB	SERPINE1	9606.ENSP00000345672	9606.ENSP00000223095	0	0	0	0	0.096	0.067	0	0.38	0.431
CTSB	TIMP2	9606.ENSP00000345672	9606.ENSP00000262768	0	0	0	0	0.154	0	0	0.391	0.463
CTSB	EGFR	9606.ENSP00000345672	9606.ENSP00000275493	0	0	0	0	0	0	0	0.518	0.518
CTSB	MMP1	9606.ENSP00000345672	9606.ENSP00000322788	0	0	0	0	0.098	0	0	0.413	0.448
CTSB	SNCA	9606.ENSP00000345672	9606.ENSP00000338345	0	0	0	0	0	0	0	0.523	0.523
CTSB	CTSL	9606.ENSP00000345672	9606.ENSP00000345344	0	0	0.27	0.652	0.244	0.157	0.8	0.954	0.915
CTSB	MBP	9606.ENSP00000345672	9606.ENSP00000380958	0	0	0	0	0	0	0	0.41	0.41
CTSB	IL6	9606.ENSP00000345672	9606.ENSP00000385675	0	0	0	0	0.076	0	0	0.561	0.577
CTSB	CTSS	9606.ENSP00000345672	9606.ENSP00000357981	0	0	0.223	0.675	0.104	0	0.8	0.635	0.86
CTSL	CTSZ	9606.ENSP00000345344	9606.ENSP00000217131	0	0	0.274	0.656	0.174	0	0	0.82	0.455
CTSL	PRSS16	9606.ENSP00000345344	9606.ENSP00000230582	0	0	0	0	0.062	0	0	0.519	0.53
CTSL	TIMP2	9606.ENSP00000345344	9606.ENSP00000262768	0	0	0	0	0.107	0	0	0.371	0.415
CTSL	MMP1	9606.ENSP00000345344	9606.ENSP00000322788	0	0	0	0	0.098	0	0	0.37	0.408
CTSL	IL6	9606.ENSP00000345344	9606.ENSP00000385675	0	0	0	0	0.088	0	0	0.391	0.42
CTSL	TRIM63	9606.ENSP00000345344	9606.ENSP00000363390	0	0	0	0	0	0	0	0.557	0.557
CTSL	CTSS	9606.ENSP00000345344	9606.ENSP00000357981	0	0	0.436	0.934	0.063	0	0.8	0.651	0.817
CTSS	LCP2	9606.ENSP00000357981	9606.ENSP00000046794	0	0	0	0	0.686	0	0	0.127	0.714
CTSS	SRGN	9606.ENSP00000357981	9606.ENSP00000242465	0	0	0	0	0.637	0	0	0.131	0.672
CTSS	CYBA	9606.ENSP00000357981	9606.ENSP00000261623	0	0	0	0	0.376	0	0	0.21	0.486
CTSS	IGSF6	9606.ENSP00000357981	9606.ENSP00000268389	0	0	0	0	0.595	0	0	0.266	0.69
CTSS	FCGR2A	9606.ENSP00000357981	9606.ENSP00000271450	0	0	0	0	0.412	0	0	0.175	0.494
CTSS	LY96	9606.ENSP00000357981	9606.ENSP00000284818	0	0	0	0	0.233	0	0	0.355	0.484
CTSS	LAPTM5	9606.ENSP00000357981	9606.ENSP00000294507	0	0	0	0	0.685	0	0	0.401	0.803
CTSS	TLR8	9606.ENSP00000357981	9606.ENSP00000312082	0	0	0	0	0.531	0	0	0.155	0.587
CTSS	THEMIS2	9606.ENSP00000357981	9606.ENSP00000363031	0	0	0	0	0.368	0	0	0.091	0.401
CTSS	CYBB	9606.ENSP00000357981	9606.ENSP00000367851	0	0	0	0	0.414	0	0	0.236	0.534
CTSS	LILRB2	9606.ENSP00000357981	9606.ENSP00000375629	0	0	0	0	0.56	0	0	0.048	0.564
CTSZ	LAPTM5	9606.ENSP00000217131	9606.ENSP00000294507	0	0	0	0	0.236	0	0	0.274	0.422
CTSZ	PARVA	9606.ENSP00000217131	9606.ENSP00000334008	0	0	0	0	0.062	0	0	0.412	0.425
CTSZ	FOLR1	9606.ENSP00000217131	9606.ENSP00000377284	0	0	0	0	0	0	0.6	0.053	0.605
CTSZ	SEC22C	9606.ENSP00000217131	9606.ENSP00000264454	0	0	0	0	0	0	0.6	0.058	0.607
CTSZ	YKT6	9606.ENSP00000217131	9606.ENSP00000223369	0	0	0	0	0.088	0	0.6	0.055	0.625
CTSZ	DNAJC6	9606.ENSP00000217131	9606.ENSP00000360108	0	0	0	0	0	0	0.9	0.041	0.9
CTSZ	GNS	9606.ENSP00000217131	9606.ENSP00000258145	0	0	0	0	0.098	0.154	0.9	0.198	0.93
CXADR	LNX1	9606.ENSP00000284878	9606.ENSP00000263925	0	0	0	0	0	0.489	0	0.677	0.828
CXADR	MARVELD2	9606.ENSP00000284878	9606.ENSP00000323264	0	0	0	0	0.098	0	0	0.363	0.401
CXADR	OCLN	9606.ENSP00000284878	9606.ENSP00000347379	0	0	0	0	0.088	0	0	0.459	0.485
CXCL10	GZMB	9606.ENSP00000305651	9606.ENSP00000216341	0	0	0	0	0.124	0	0	0.635	0.666
CXCL10	SERPINE1	9606.ENSP00000305651	9606.ENSP00000223095	0	0	0	0	0.064	0	0	0.46	0.472
CXCL10	SELL	9606.ENSP00000305651	9606.ENSP00000236147	0	0	0	0	0.106	0	0	0.528	0.56
CXCL10	RTP4	9606.ENSP00000305651	9606.ENSP00000259030	0	0	0	0	0.552	0	0	0.241	0.645
CXCL10	HERC5	9606.ENSP00000305651	9606.ENSP00000264350	0	0	0	0	0.273	0	0	0.329	0.491
CXCL10	ICAM1	9606.ENSP00000305651	9606.ENSP00000264832	0	0	0	0	0.145	0	0	0.708	0.739
CXCL10	FCGR2A	9606.ENSP00000305651	9606.ENSP00000271450	0	0	0	0	0.089	0	0	0.429	0.457
CXCL10	LY96	9606.ENSP00000305651	9606.ENSP00000284818	0	0	0	0	0.11	0	0	0.459	0.497
CXCL10	CYBB	9606.ENSP00000305651	9606.ENSP00000367851	0	0	0	0	0.157	0	0	0.324	0.406
CXCL10	IRF4	9606.ENSP00000305651	9606.ENSP00000370343	0	0	0	0	0.069	0	0	0.392	0.409
CXCL10	EPSTI1	9606.ENSP00000305651	9606.ENSP00000318982	0	0	0	0	0.366	0	0	0.18	0.458
CXCL10	SPP1	9606.ENSP00000305651	9606.ENSP00000378517	0	0	0	0	0.062	0	0	0.458	0.469
CXCL10	MMP1	9606.ENSP00000305651	9606.ENSP00000322788	0	0	0	0	0.065	0	0	0.456	0.469
CXCL10	IFI35	9606.ENSP00000305651	9606.ENSP00000395590	0	0	0	0	0.258	0	0	0.395	0.532
CXCL10	ISG20	9606.ENSP00000305651	9606.ENSP00000306565	0	0	0	0	0.182	0	0	0.51	0.582
CXCL10	TNFSF13B	9606.ENSP00000305651	9606.ENSP00000365048	0	0	0	0	0.152	0	0	0.56	0.611
CXCL10	CXCL14	9606.ENSP00000305651	9606.ENSP00000337065	0	0	0	0	0	0.237	0	0.525	0.622
CXCL10	TLR8	9606.ENSP00000305651	9606.ENSP00000312082	0	0	0	0	0.184	0	0	0.561	0.627
CXCL10	MX2	9606.ENSP00000305651	9606.ENSP00000333657	0	0	0	0	0.29	0	0	0.535	0.656
CXCL10	IDO1	9606.ENSP00000305651	9606.ENSP00000430950	0	0	0	0	0.411	0	0	0.56	0.73
CXCL10	OAS2	9606.ENSP00000305651	9606.ENSP00000342278	0	0	0	0	0.567	0	0	0.579	0.81
CXCL10	ISG15	9606.ENSP00000305651	9606.ENSP00000368699	0	0	0	0	0.394	0	0	0.7	0.811
CXCL10	GBP5	9606.ENSP00000305651	9606.ENSP00000359488	0	0	0	0	0.67	0	0	0.455	0.812
CXCL10	RSAD2	9606.ENSP00000305651	9606.ENSP00000371471	0	0	0	0	0.606	0	0	0.619	0.843
CXCL10	IFIT3	9606.ENSP00000305651	9606.ENSP00000360883	0	0	0	0	0.702	0	0	0.615	0.88
CXCL10	GNG2	9606.ENSP00000305651	9606.ENSP00000334448	0	0	0	0	0	0	0.9	0.068	0.902
CXCL10	CXCL2	9606.ENSP00000305651	9606.ENSP00000427279	0	0	0	0	0.139	0	0.6	0.807	0.927
CXCL10	CXCL9	9606.ENSP00000305651	9606.ENSP00000354901	0	0	0	0.862	0.848	0.272	0.9	0.918	0.989
CXCL10	IL6	9606.ENSP00000305651	9606.ENSP00000385675	0	0	0	0	0.175	0	0.9	0.878	0.989
CXCL14	FSTL5	9606.ENSP00000337065	9606.ENSP00000305334	0	0	0	0	0	0	0	0.425	0.424
CXCL14	IL6	9606.ENSP00000337065	9606.ENSP00000385675	0	0	0	0	0	0	0	0.403	0.403
CXCL14	CXCL9	9606.ENSP00000337065	9606.ENSP00000354901	0	0	0	0	0.077	0.272	0	0.568	0.684
CXCL2	SELL	9606.ENSP00000427279	9606.ENSP00000236147	0	0	0	0	0	0	0	0.433	0.433
CXCL2	ICAM1	9606.ENSP00000427279	9606.ENSP00000264832	0	0	0	0	0.17	0	0	0.667	0.712
CXCL2	LY96	9606.ENSP00000427279	9606.ENSP00000284818	0	0	0	0	0.07	0	0	0.393	0.411
CXCL2	MMP1	9606.ENSP00000427279	9606.ENSP00000322788	0	0	0	0	0.097	0	0	0.365	0.402
CXCL2	IL6	9606.ENSP00000427279	9606.ENSP00000385675	0	0	0	0	0.629	0	0.9	0.88	0.995
CXCL9	GZMB	9606.ENSP00000354901	9606.ENSP00000216341	0	0	0	0	0.213	0	0	0.612	0.681
CXCL9	SELL	9606.ENSP00000354901	9606.ENSP00000236147	0	0	0	0	0.114	0	0	0.527	0.563
CXCL9	ICAM1	9606.ENSP00000354901	9606.ENSP00000264832	0	0	0	0	0.088	0	0	0.608	0.627
CXCL9	FCGR2A	9606.ENSP00000354901	9606.ENSP00000271450	0	0	0	0	0.118	0.078	0	0.348	0.424
CXCL9	ISG20	9606.ENSP00000354901	9606.ENSP00000306565	0	0	0	0	0.087	0	0	0.391	0.42
CXCL9	TLR8	9606.ENSP00000354901	9606.ENSP00000312082	0	0	0	0	0.213	0	0	0.401	0.508
CXCL9	MX2	9606.ENSP00000354901	9606.ENSP00000333657	0	0	0	0	0.098	0	0	0.389	0.426
CXCL9	GNG2	9606.ENSP00000354901	9606.ENSP00000334448	0	0	0	0	0	0	0.9	0	0.9
CXCL9	OAS2	9606.ENSP00000354901	9606.ENSP00000342278	0	0	0	0	0.17	0	0	0.395	0.476
CXCL9	RSAD2	9606.ENSP00000354901	9606.ENSP00000371471	0	0	0	0	0.151	0	0	0.334	0.41
CXCL9	IFIT3	9606.ENSP00000354901	9606.ENSP00000360883	0	0	0	0	0.153	0	0	0.412	0.48
CXCL9	ISG15	9606.ENSP00000354901	9606.ENSP00000368699	0	0	0	0	0.082	0	0	0.457	0.48
CXCL9	FAM26F	9606.ENSP00000354901	9606.ENSP00000357594	0	0	0	0	0.352	0	0	0.234	0.482
CXCL9	TNFSF13B	9606.ENSP00000354901	9606.ENSP00000365048	0	0	0	0	0.162	0	0	0.469	0.535
CXCL9	IDO1	9606.ENSP00000354901	9606.ENSP00000430950	0	0	0	0	0.489	0	0	0.561	0.766
CXCL9	IL6	9606.ENSP00000354901	9606.ENSP00000385675	0	0	0	0	0.093	0	0	0.774	0.786
CXCL9	GBP5	9606.ENSP00000354901	9606.ENSP00000359488	0	0	0	0	0.676	0	0	0.418	0.803
CYBA	NOS1	9606.ENSP00000261623	9606.ENSP00000477999	0	0	0	0	0	0	0	0.407	0.407
CYBA	NQO1	9606.ENSP00000261623	9606.ENSP00000319788	0	0	0	0	0	0	0	0.443	0.443
CYBA	ICAM1	9606.ENSP00000261623	9606.ENSP00000264832	0	0	0	0	0.101	0	0	0.445	0.48
CYBA	IL6	9606.ENSP00000261623	9606.ENSP00000385675	0	0	0	0	0.062	0	0	0.478	0.489
CYBA	NOX4	9606.ENSP00000261623	9606.ENSP00000263317	0	0	0	0	0.062	0.078	0.8	0.991	0.998
CYBA	CYBB	9606.ENSP00000261623	9606.ENSP00000367851	0	0	0	0	0.143	0.302	0.9	0.993	0.999
CYBB	LCP2	9606.ENSP00000367851	9606.ENSP00000046794	0	0	0	0	0.481	0	0	0.075	0.5
CYBB	NAMPT	9606.ENSP00000367851	9606.ENSP00000222553	0	0	0	0	0.065	0	0.8	0.224	0.842
CYBB	SERPINE1	9606.ENSP00000367851	9606.ENSP00000223095	0	0	0	0	0.062	0	0	0.403	0.416
CYBB	SELL	9606.ENSP00000367851	9606.ENSP00000236147	0	0	0	0	0.306	0	0	0.219	0.435
CYBB	NOX4	9606.ENSP00000367851	9606.ENSP00000263317	0	0	0	0.874	0	0.391	0.8	0.923	0.887
CYBB	ICAM1	9606.ENSP00000367851	9606.ENSP00000264832	0	0	0	0	0.088	0	0	0.572	0.593
CYBB	IGSF6	9606.ENSP00000367851	9606.ENSP00000268389	0	0	0	0	0.425	0	0	0.057	0.435
CYBB	FCGR2A	9606.ENSP00000367851	9606.ENSP00000271450	0	0	0	0	0.334	0	0	0.286	0.504
CYBB	EGFR	9606.ENSP00000367851	9606.ENSP00000275493	0	0	0	0	0	0	0	0.683	0.684
CYBB	LAPTM5	9606.ENSP00000367851	9606.ENSP00000294507	0	0	0	0	0.473	0	0	0.067	0.487
CYBB	TLR8	9606.ENSP00000367851	9606.ENSP00000312082	0	0	0	0	0.496	0.059	0	0.252	0.614
CYBB	RAP2B	9606.ENSP00000367851	9606.ENSP00000319096	0	0	0	0	0.053	0.062	0	0.391	0.411
CYBB	NQO1	9606.ENSP00000367851	9606.ENSP00000319788	0	0	0	0	0	0	0	0.462	0.462
CYBB	MS4A4A	9606.ENSP00000367851	9606.ENSP00000338648	0	0	0	0	0.524	0	0	0.047	0.526
CYBB	CYP4B1	9606.ENSP00000367851	9606.ENSP00000360991	0	0	0	0	0	0.388	0	0.067	0.404
CYBB	SRPX	9606.ENSP00000367851	9606.ENSP00000367794	0	0	0	0	0	0	0	0.536	0.536
CYBB	IL12RB1	9606.ENSP00000367851	9606.ENSP00000470788	0	0	0	0	0.068	0	0	0.409	0.425
CYBB	LILRB2	9606.ENSP00000367851	9606.ENSP00000375629	0	0	0	0	0.379	0	0	0.235	0.505
CYBB	RAB27A	9606.ENSP00000367851	9606.ENSP00000379601	0	0	0	0	0.069	0	0	0.564	0.576
CYBB	NOS1	9606.ENSP00000367851	9606.ENSP00000477999	0	0	0	0	0.062	0	0	0.568	0.577
CYBB	IL6	9606.ENSP00000367851	9606.ENSP00000385675	0	0	0	0	0.062	0	0	0.663	0.67
CYP2U1	CYP3A5	9606.ENSP00000333212	9606.ENSP00000222982	0	0	0.442	0.633	0.062	0.248	0	0.454	0.475
CYP2U1	CYP4F12	9606.ENSP00000333212	9606.ENSP00000448998	0	0	0.443	0.599	0.062	0.281	0	0.705	0.577
CYP2U1	CYP4B1	9606.ENSP00000333212	9606.ENSP00000360991	0	0	0.437	0.601	0.062	0.388	0	0.46	0.587
CYP2U1	PLA2G4F	9606.ENSP00000333212	9606.ENSP00000380442	0	0	0	0	0	0	0.65	0.323	0.752
CYP2U1	PTGS1	9606.ENSP00000333212	9606.ENSP00000354612	0	0	0	0	0.053	0	0.9	0.067	0.903
CYP39A1	INPP4B	9606.ENSP00000275016	9606.ENSP00000425487	0	0	0	0	0	0	0	0.528	0.528
CYP3A5	CYP4B1	9606.ENSP00000222982	9606.ENSP00000360991	0	0	0.442	0.673	0.082	0.249	0	0.587	0.494
CYP3A5	PTGIS	9606.ENSP00000222982	9606.ENSP00000244043	0	0	0	0	0.051	0	0	0.515	0.52
CYP3A5	GSTO1	9606.ENSP00000222982	9606.ENSP00000358727	0	0	0	0	0.063	0	0.65	0.144	0.694
CYP3A5	GSTO2	9606.ENSP00000222982	9606.ENSP00000345023	0	0	0	0	0.108	0	0.65	0.156	0.713
CYP4B1	PTGIS	9606.ENSP00000360991	9606.ENSP00000244043	0	0	0	0	0.107	0.056	0	0.368	0.42
CYP4B1	FMO5	9606.ENSP00000360991	9606.ENSP00000254090	0.043	0	0	0	0.083	0.085	0	0.393	0.447
CYP4B1	NOX4	9606.ENSP00000360991	9606.ENSP00000263317	0	0	0	0	0.064	0.394	0	0.067	0.424
CYP4F12	FMO5	9606.ENSP00000448998	9606.ENSP00000254090	0.043	0	0	0	0.086	0.085	0	0.391	0.447
DCT	TYR	9606.ENSP00000392762	9606.ENSP00000263321	0	0	0	0.885	0.783	0.342	0.9	0.876	0.986
DCT	MLPH	9606.ENSP00000392762	9606.ENSP00000264605	0	0	0	0	0.101	0	0	0.592	0.617
DCT	LEF1	9606.ENSP00000392762	9606.ENSP00000265165	0	0	0	0	0.14	0	0	0.402	0.464
DCT	TPCN2	9606.ENSP00000392762	9606.ENSP00000294309	0	0	0	0	0	0	0	0.407	0.407
DCT	MITF	9606.ENSP00000392762	9606.ENSP00000295600	0	0	0	0	0.114	0	0	0.885	0.893
DCT	SLC45A2	9606.ENSP00000392762	9606.ENSP00000296589	0	0	0	0	0.36	0	0	0.71	0.807
DCT	EDNRB	9606.ENSP00000392762	9606.ENSP00000366416	0	0	0	0	0.1	0	0	0.568	0.595
DCT	MLANA	9606.ENSP00000392762	9606.ENSP00000370886	0	0	0	0	0.349	0	0	0.741	0.824
DCT	PAX3	9606.ENSP00000392762	9606.ENSP00000375921	0	0	0	0	0.098	0	0	0.629	0.651
DCT	RAB27A	9606.ENSP00000392762	9606.ENSP00000379601	0	0	0	0	0.062	0	0	0.552	0.562
DCT	SOX10	9606.ENSP00000392762	9606.ENSP00000380093	0	0	0	0	0.277	0	0	0.874	0.905
DCT	MYO5A	9606.ENSP00000392762	9606.ENSP00000382177	0	0	0	0	0.062	0	0	0.524	0.534
DCT	SOX5	9606.ENSP00000392762	9606.ENSP00000398273	0	0	0	0	0.064	0	0	0.392	0.406
DCT	PRAME	9606.ENSP00000392762	9606.ENSP00000445675	0	0	0	0	0.256	0	0	0.326	0.477
DCT	TRPM1	9606.ENSP00000392762	9606.ENSP00000437849	0	0	0	0	0.142	0	0	0.466	0.522
DCT	GPR143	9606.ENSP00000392762	9606.ENSP00000417161	0	0	0	0	0.109	0	0	0.489	0.525
DCT	MC1R	9606.ENSP00000392762	9606.ENSP00000451605	0	0	0	0	0.088	0	0	0.772	0.783
DCT	PMEL	9606.ENSP00000392762	9606.ENSP00000402758	0	0	0	0	0.661	0	0	0.866	0.952
DKK2	WNT16	9606.ENSP00000285311	9606.ENSP00000222462	0	0	0	0	0.062	0.058	0.6	0.459	0.783
DKK2	FZD10	9606.ENSP00000285311	9606.ENSP00000229030	0	0	0	0	0.05	0.056	0	0.391	0.406
DKK2	LEF1	9606.ENSP00000285311	9606.ENSP00000265165	0	0	0	0	0	0	0	0.492	0.492
DKK2	OLFML1	9606.ENSP00000285311	9606.ENSP00000332511	0	0	0	0	0.062	0	0	0.399	0.412
DKK2	WIF1	9606.ENSP00000285311	9606.ENSP00000286574	0	0	0	0	0.062	0	0	0.731	0.737
DKK2	WNT4	9606.ENSP00000285311	9606.ENSP00000290167	0	0	0	0	0	0.058	0.6	0.463	0.78
DKK2	WNT2B	9606.ENSP00000285311	9606.ENSP00000358698	0	0	0	0	0	0.058	0.6	0.655	0.859
DLG2	MDM2	9606.ENSP00000365272	9606.ENSP00000258149	0	0	0	0	0	0.253	0	0.29	0.446
DLG2	ERBB4	9606.ENSP00000365272	9606.ENSP00000342235	0	0	0	0	0.149	0.205	0.5	0.414	0.775
DLG2	EPB41L3	9606.ENSP00000365272	9606.ENSP00000343158	0	0	0	0	0.074	0.181	0	0.618	0.685
DLG2	NFASC	9606.ENSP00000365272	9606.ENSP00000344786	0	0	0	0	0.161	0.108	0	0.463	0.563
DLG2	NRAS	9606.ENSP00000365272	9606.ENSP00000358548	0	0	0	0	0.062	0.257	0.9	0.142	0.932
DLG2	NRCAM	9606.ENSP00000365272	9606.ENSP00000368314	0	0	0	0	0.131	0.159	0	0.387	0.513
DLG2	KCNAB2	9606.ENSP00000365272	9606.ENSP00000367323	0	0	0	0	0.064	0.145	0	0.469	0.538
DLG2	NOS1	9606.ENSP00000365272	9606.ENSP00000477999	0	0	0	0.541	0.083	0.491	0	0.54	0.63
DLG2	SHANK2	9606.ENSP00000365272	9606.ENSP00000469689	0	0	0	0	0.1	0.213	0.6	0.601	0.871
DLG2	NRXN1	9606.ENSP00000365272	9606.ENSP00000385142	0	0	0	0	0.298	0.154	0.6	0.543	0.876
DLG2	GRIN2A	9606.ENSP00000365272	9606.ENSP00000379818	0	0	0	0	0.17	0.545	0.6	0.81	0.967
DLX3	FOXN1	9606.ENSP00000389870	9606.ENSP00000226247	0	0	0	0	0.111	0.068	0	0.48	0.531
DLX3	LEF1	9606.ENSP00000389870	9606.ENSP00000265165	0	0	0	0	0.062	0.201	0	0.439	0.543
DLX3	GATA3	9606.ENSP00000389870	9606.ENSP00000368632	0	0	0	0	0.107	0.09	0	0.479	0.54
DLX3	SOX10	9606.ENSP00000389870	9606.ENSP00000380093	0	0	0	0	0	0.081	0	0.592	0.609
DMKN	SBSN	9606.ENSP00000342012	9606.ENSP00000430242	0	0	0	0	0	0	0	0.602	0.602
DNAJC6	SORT1	9606.ENSP00000360108	9606.ENSP00000256637	0	0	0	0	0.08	0	0.9	0.076	0.907
DNAJC6	GNS	9606.ENSP00000360108	9606.ENSP00000258145	0	0	0	0	0	0	0.9	0	0.9
DNAJC6	EPN3	9606.ENSP00000360108	9606.ENSP00000268933	0	0	0	0	0.073	0.403	0	0.248	0.547
DNAJC6	MX2	9606.ENSP00000360108	9606.ENSP00000333657	0	0	0	0	0.064	0.342	0	0.302	0.532
DNAJC6	SNCA	9606.ENSP00000360108	9606.ENSP00000338345	0	0	0	0	0.119	0	0	0.52	0.559
DNAJC6	OSBPL6	9606.ENSP00000360108	9606.ENSP00000376293	0	0	0	0	0.064	0.388	0	0.053	0.41
DNAJC6	FMN1	9606.ENSP00000360108	9606.ENSP00000479134	0	0	0	0	0.067	0.118	0	0.515	0.566
DNAJC6	TGOLN2	9606.ENSP00000360108	9606.ENSP00000386443	0	0	0	0	0	0	0.6	0.105	0.626
DNAJC6	LZTS1	9606.ENSP00000360108	9606.ENSP00000370981	0	0	0	0	0.817	0	0	0	0.817
DOCK10	RHOQ	9606.ENSP00000258390	9606.ENSP00000238738	0	0	0	0	0	0.213	0	0.463	0.559
DOCK9	RHOQ	9606.ENSP00000365643	9606.ENSP00000238738	0	0	0	0	0	0.213	0	0.367	0.48
DOCK9	NGEF	9606.ENSP00000365643	9606.ENSP00000264051	0	0	0	0	0.091	0.076	0	0.381	0.435
DSC1	DSG1	9606.ENSP00000257198	9606.ENSP00000257192	0	0	0	0.649	0.128	0.486	0.6	0.89	0.865
DSC1	KRT2	9606.ENSP00000257198	9606.ENSP00000310861	0	0	0	0	0.132	0	0	0.426	0.48
DSC1	FLG2	9606.ENSP00000257198	9606.ENSP00000373370	0	0	0	0	0.065	0	0	0.478	0.491
DSC1	EPPK1	9606.ENSP00000257198	9606.ENSP00000484472	0	0	0	0	0	0.057	0	0.514	0.522
DSC1	KRT77	9606.ENSP00000257198	9606.ENSP00000342710	0	0	0	0	0.089	0.397	0	0.228	0.539
DSC1	SERPINA12	9606.ENSP00000257198	9606.ENSP00000342109	0	0	0	0	0	0	0	0.549	0.549
DSC1	SERPINB7	9606.ENSP00000257198	9606.ENSP00000381101	0	0	0	0	0.065	0	0	0.601	0.611
DSC1	DST	9606.ENSP00000257198	9606.ENSP00000307959	0	0	0	0	0.066	0.057	0	0.642	0.657
DSC1	EVPL	9606.ENSP00000257198	9606.ENSP00000301607	0	0	0	0	0.062	0.057	0	0.673	0.685
DSC1	PPL	9606.ENSP00000257198	9606.ENSP00000340510	0	0	0	0	0.062	0.057	0	0.707	0.718
DSC1	PERP	9606.ENSP00000257198	9606.ENSP00000397157	0	0	0	0	0.111	0	0.6	0.337	0.743
DSC1	FLG	9606.ENSP00000257198	9606.ENSP00000357789	0	0	0	0	0.077	0.056	0.6	0.518	0.809
DSC1	PKP1	9606.ENSP00000257198	9606.ENSP00000263946	0	0	0	0	0.063	0.294	0.6	0.804	0.941
DSC1	JUP	9606.ENSP00000257198	9606.ENSP00000377508	0	0	0	0	0.062	0.547	0.6	0.732	0.948
DSC1	DSP	9606.ENSP00000257198	9606.ENSP00000369129	0	0	0	0	0.129	0.282	0.6	0.823	0.95
DSC3	DSG1	9606.ENSP00000353608	9606.ENSP00000257192	0	0	0	0.675	0.104	0	0.6	0.934	0.739
DSC3	PKP1	9606.ENSP00000353608	9606.ENSP00000263946	0	0	0	0	0.103	0.163	0.6	0.847	0.948
DSC3	EVPL	9606.ENSP00000353608	9606.ENSP00000301607	0	0	0	0	0.062	0.057	0	0.578	0.594
DSC3	DST	9606.ENSP00000353608	9606.ENSP00000307959	0	0	0	0	0.066	0.057	0	0.597	0.614
DSC3	PPL	9606.ENSP00000353608	9606.ENSP00000340510	0	0	0	0	0.062	0.057	0	0.615	0.63
DSC3	SERPINB5	9606.ENSP00000353608	9606.ENSP00000372221	0	0	0	0	0.16	0	0	0.315	0.4
DSC3	EPPK1	9606.ENSP00000353608	9606.ENSP00000484472	0	0	0	0	0	0.057	0	0.467	0.475
DSC3	FLG	9606.ENSP00000353608	9606.ENSP00000357789	0	0	0	0	0	0.056	0.6	0.325	0.722
DSC3	PERP	9606.ENSP00000353608	9606.ENSP00000397157	0	0	0	0	0.131	0	0.6	0.601	0.849
DSC3	JUP	9606.ENSP00000353608	9606.ENSP00000377508	0	0	0	0	0.062	0.369	0.6	0.737	0.929
DSC3	DSP	9606.ENSP00000353608	9606.ENSP00000369129	0	0	0	0	0.154	0.057	0.6	0.988	0.996
DSG1	KLK11	9606.ENSP00000257192	9606.ENSP00000473047	0	0	0	0	0	0	0	0.403	0.403
DSG1	KRT2	9606.ENSP00000257192	9606.ENSP00000310861	0	0	0	0	0.1	0	0	0.366	0.406
DSG1	TGM3	9606.ENSP00000257192	9606.ENSP00000370867	0	0	0	0	0.089	0	0	0.426	0.454
DSG1	EGFR	9606.ENSP00000257192	9606.ENSP00000275493	0	0	0	0	0	0.059	0	0.468	0.478
DSG1	SERPINA12	9606.ENSP00000257192	9606.ENSP00000342109	0	0	0	0	0.094	0	0	0.451	0.481
DSG1	OCLN	9606.ENSP00000257192	9606.ENSP00000347379	0	0	0	0	0.062	0	0	0.474	0.485
DSG1	FLG2	9606.ENSP00000257192	9606.ENSP00000373370	0	0	0	0	0.064	0	0	0.512	0.523
DSG1	SERPINB7	9606.ENSP00000257192	9606.ENSP00000381101	0	0	0	0	0	0	0	0.526	0.526
DSG1	EPPK1	9606.ENSP00000257192	9606.ENSP00000484472	0	0	0	0	0	0.057	0	0.564	0.572
DSG1	WIPF1	9606.ENSP00000257192	9606.ENSP00000376330	0	0	0	0	0	0	0	0.668	0.668
DSG1	DST	9606.ENSP00000257192	9606.ENSP00000307959	0	0	0	0	0	0.057	0	0.764	0.767
DSG1	PERP	9606.ENSP00000257192	9606.ENSP00000397157	0	0	0	0	0.049	0	0.6	0.457	0.775
DSG1	PPL	9606.ENSP00000257192	9606.ENSP00000340510	0	0	0	0	0	0.057	0	0.791	0.795
DSG1	EVPL	9606.ENSP00000257192	9606.ENSP00000301607	0	0	0	0	0	0.057	0	0.825	0.827
DSG1	FLG	9606.ENSP00000257192	9606.ENSP00000357789	0	0	0	0	0.063	0.056	0.6	0.681	0.872
DSG1	JUP	9606.ENSP00000257192	9606.ENSP00000377508	0	0	0	0	0.062	0.721	0.6	0.683	0.962
DSG1	DSP	9606.ENSP00000257192	9606.ENSP00000369129	0	0	0	0	0.063	0.282	0.6	0.943	0.983
DSG1	PKP1	9606.ENSP00000257192	9606.ENSP00000263946	0	0	0	0	0.12	0.551	0.6	0.962	0.993
DSP	PKP1	9606.ENSP00000369129	9606.ENSP00000263946	0	0	0	0	0.117	0.502	0.6	0.92	0.984
DSP	EXPH5	9606.ENSP00000369129	9606.ENSP00000265843	0	0	0	0	0.062	0	0	0.431	0.444
DSP	EGFR	9606.ENSP00000369129	9606.ENSP00000275493	0	0	0	0	0.159	0	0	0.379	0.456
DSP	EVPL	9606.ENSP00000369129	9606.ENSP00000301607	0	0	0	0.564	0.111	0.476	0	0.858	0.695
DSP	DST	9606.ENSP00000369129	9606.ENSP00000307959	0	0	0	0.597	0.096	0.139	0	0.835	0.459
DSP	PPL	9606.ENSP00000369129	9606.ENSP00000340510	0	0	0	0.555	0.221	0	0	0.866	0.52
DSP	OCLN	9606.ENSP00000369129	9606.ENSP00000347379	0	0	0	0	0.088	0.061	0	0.635	0.66
DSP	TPM1	9606.ENSP00000369129	9606.ENSP00000351022	0	0	0	0	0.132	0.183	0	0.274	0.44
DSP	FLG	9606.ENSP00000369129	9606.ENSP00000357789	0	0	0	0	0	0	0.6	0.459	0.774
DSP	GJB3	9606.ENSP00000369129	9606.ENSP00000362464	0	0	0	0	0.154	0	0	0.41	0.48
DSP	EPPK1	9606.ENSP00000369129	9606.ENSP00000484472	0	0	0	0.587	0.139	0	0	0.765	0.407
DSP	PPP1R13L	9606.ENSP00000369129	9606.ENSP00000403902	0	0	0	0	0.096	0	0	0.556	0.583
DSP	PERP	9606.ENSP00000369129	9606.ENSP00000397157	0	0	0	0	0.382	0	0.6	0.487	0.862
DSP	JUP	9606.ENSP00000369129	9606.ENSP00000377508	0	0	0	0	0.232	0.719	0.9	0.908	0.997
DST	PKP1	9606.ENSP00000307959	9606.ENSP00000263946	0	0	0	0	0.054	0.182	0	0.524	0.599
DST	EVPL	9606.ENSP00000307959	9606.ENSP00000301607	0	0	0	0.547	0.062	0.139	0	0.791	0.456
DST	GAN	9606.ENSP00000307959	9606.ENSP00000476795	0	0	0	0	0.06	0.298	0	0.201	0.427
DST	PPL	9606.ENSP00000307959	9606.ENSP00000340510	0	0	0	0.567	0.094	0.139	0	0.772	0.455
DST	EPPK1	9606.ENSP00000307959	9606.ENSP00000484472	0	0	0	0	0.062	0.139	0	0.624	0.67
DTL	MDM2	9606.ENSP00000355958	9606.ENSP00000258149	0	0	0	0	0.054	0.27	0	0.334	0.499
DTL	TYMS	9606.ENSP00000355958	9606.ENSP00000315644	0	0	0	0	0.809	0	0	0.352	0.871
DTL	RRM2	9606.ENSP00000355958	9606.ENSP00000353770	0	0	0	0	0.854	0.137	0	0.411	0.919
DTL	PTTG1	9606.ENSP00000355958	9606.ENSP00000377536	0	0	0	0	0.78	0	0	0.189	0.814
DTNA	TNNT2	9606.ENSP00000470152	9606.ENSP00000236918	0	0	0	0	0.062	0	0	0.503	0.513
DTNA	SGCD	9606.ENSP00000470152	9606.ENSP00000338343	0	0	0	0	0.062	0	0	0.706	0.713
DTNA	NOS1	9606.ENSP00000470152	9606.ENSP00000477999	0	0	0	0	0.071	0	0	0.534	0.55
DUSP4	ETV5	9606.ENSP00000240100	9606.ENSP00000306894	0	0	0	0	0.082	0	0	0.418	0.443
DUSP4	FOSL1	9606.ENSP00000240100	9606.ENSP00000310170	0	0	0	0	0.108	0.139	0	0.341	0.45
DUSP4	PHLDA1	9606.ENSP00000240100	9606.ENSP00000266671	0	0	0	0	0.097	0	0	0.47	0.501
DUSP4	GRIN2A	9606.ENSP00000240100	9606.ENSP00000379818	0	0	0	0	0	0.216	0	0.419	0.525
DUSP4	DUSP6	9606.ENSP00000240100	9606.ENSP00000279488	0	0	0	0.784	0.062	0	0.9	0.815	0.919
DUSP6	RERG	9606.ENSP00000279488	9606.ENSP00000256953	0	0	0	0	0	0.126	0	0.638	0.67
DUSP6	NOX4	9606.ENSP00000279488	9606.ENSP00000263317	0	0	0	0	0	0.102	0	0.456	0.491
DUSP6	PHLDA1	9606.ENSP00000279488	9606.ENSP00000266671	0	0	0	0	0.088	0	0	0.385	0.415
DUSP6	EGFR	9606.ENSP00000279488	9606.ENSP00000275493	0	0	0	0	0	0.124	0	0.499	0.543
DUSP6	FGFR2	9606.ENSP00000279488	9606.ENSP00000410294	0	0	0	0	0.049	0.076	0	0.395	0.422
DUSP6	FOSL1	9606.ENSP00000279488	9606.ENSP00000310170	0	0	0	0	0.063	0.11	0	0.37	0.429
DUSP6	PTPRG	9606.ENSP00000279488	9606.ENSP00000418112	0	0	0	0	0.066	0.078	0	0.392	0.431
DUSP6	HEY1	9606.ENSP00000279488	9606.ENSP00000338272	0	0	0	0	0	0	0	0.488	0.487
DUSP6	NRAS	9606.ENSP00000279488	9606.ENSP00000358548	0	0	0	0	0	0.23	0	0.483	0.585
DUSP6	ETV5	9606.ENSP00000279488	9606.ENSP00000306894	0	0	0	0	0.09	0	0	0.604	0.624
EBF1	LEF1	9606.ENSP00000322898	9606.ENSP00000265165	0	0	0	0	0	0	0	0.609	0.609
EBF1	RUNX3	9606.ENSP00000322898	9606.ENSP00000382800	0	0	0	0	0	0	0	0.41	0.41
EBF1	EMX2	9606.ENSP00000322898	9606.ENSP00000450962	0	0	0	0	0.091	0	0	0.398	0.43
EBF1	GATA3	9606.ENSP00000322898	9606.ENSP00000368632	0	0	0	0	0.062	0	0	0.496	0.507
EBF1	IRF4	9606.ENSP00000322898	9606.ENSP00000370343	0	0	0	0	0	0	0	0.566	0.566
EDNRB	PTGIS	9606.ENSP00000366416	9606.ENSP00000244043	0	0	0	0	0	0	0	0.419	0.419
EDNRB	TYR	9606.ENSP00000366416	9606.ENSP00000263321	0	0	0	0	0.077	0	0	0.602	0.617
EDNRB	MITF	9606.ENSP00000366416	9606.ENSP00000295600	0	0	0	0	0	0	0	0.66	0.66
EDNRB	SLC45A2	9606.ENSP00000366416	9606.ENSP00000296589	0	0	0	0	0.101	0	0	0.609	0.634
EDNRB	RAB27A	9606.ENSP00000366416	9606.ENSP00000379601	0	0	0	0	0.063	0	0	0.388	0.402
EDNRB	NOS1	9606.ENSP00000366416	9606.ENSP00000477999	0	0	0	0	0.049	0	0	0.428	0.433
EDNRB	MC1R	9606.ENSP00000366416	9606.ENSP00000451605	0	0	0	0	0.084	0	0	0.536	0.557
EDNRB	PMEL	9606.ENSP00000366416	9606.ENSP00000402758	0	0	0	0	0.086	0	0	0.551	0.572
EDNRB	PAX3	9606.ENSP00000366416	9606.ENSP00000375921	0	0	0	0	0.091	0.056	0	0.605	0.631
EDNRB	SOX10	9606.ENSP00000366416	9606.ENSP00000380093	0	0	0	0	0.161	0.056	0	0.87	0.888
EFHC2	TENM1	9606.ENSP00000404232	9606.ENSP00000403954	0	0	0	0	0.336	0	0	0.207	0.45
EFNA5	SEMA3F	9606.ENSP00000328777	9606.ENSP00000002829	0	0	0	0	0.051	0	0	0.487	0.492
EFNA5	SEMA6A	9606.ENSP00000328777	9606.ENSP00000257414	0	0	0	0	0	0	0	0.434	0.434
EFNA5	NGEF	9606.ENSP00000328777	9606.ENSP00000264051	0	0	0	0	0	0	0	0.479	0.479
EFNA5	EGFR	9606.ENSP00000328777	9606.ENSP00000275493	0	0	0	0	0	0	0.6	0.212	0.671
EFNA5	SLIT2	9606.ENSP00000328777	9606.ENSP00000422591	0	0	0	0	0.089	0.056	0	0.389	0.428
EFNA5	TBC1D7	9606.ENSP00000328777	9606.ENSP00000475727	0	0	0	0	0	0	0	0.46	0.459
EFNA5	FNIP1	9606.ENSP00000328777	9606.ENSP00000421985	0	0	0	0	0	0	0	0.589	0.589
EFNA5	FGFR2	9606.ENSP00000328777	9606.ENSP00000410294	0	0	0	0	0	0	0.6	0.067	0.611
EFNA5	FGFR3	9606.ENSP00000328777	9606.ENSP00000339824	0	0	0	0	0	0	0.6	0.082	0.617
EFNA5	ERBB4	9606.ENSP00000328777	9606.ENSP00000342235	0	0	0	0	0	0	0.6	0.134	0.638
EFNA5	EPHB6	9606.ENSP00000328777	9606.ENSP00000481994	0	0	0	0	0.183	0.148	0.6	0.609	0.876
EGFR	LCP2	9606.ENSP00000275493	9606.ENSP00000046794	0	0	0	0	0	0.642	0	0.159	0.686
EGFR	MMP11	9606.ENSP00000275493	9606.ENSP00000215743	0	0	0	0	0.062	0	0	0.472	0.483
EGFR	GZMB	9606.ENSP00000275493	9606.ENSP00000216341	0	0	0	0	0	0	0	0.41	0.41
EGFR	PAG1	9606.ENSP00000275493	9606.ENSP00000220597	0	0	0	0	0	0.27	0.9	0.142	0.931
EGFR	WNT16	9606.ENSP00000275493	9606.ENSP00000222462	0	0	0	0	0.062	0.212	0	0.28	0.422
EGFR	SERPINE1	9606.ENSP00000275493	9606.ENSP00000223095	0	0	0	0	0.125	0	0	0.504	0.548
EGFR	TUBA4A	9606.ENSP00000275493	9606.ENSP00000248437	0	0	0	0	0	0.461	0	0.128	0.51
EGFR	GDF15	9606.ENSP00000275493	9606.ENSP00000252809	0	0	0	0	0.07	0.058	0	0.383	0.412
EGFR	SORT1	9606.ENSP00000275493	9606.ENSP00000256637	0	0	0	0	0.062	0	0	0.676	0.683
EGFR	MDM2	9606.ENSP00000275493	9606.ENSP00000258149	0	0	0	0	0	0	0.6	0.69	0.87
EGFR	TIMP2	9606.ENSP00000275493	9606.ENSP00000262768	0	0	0	0	0.098	0	0	0.406	0.441
EGFR	LIFR	9606.ENSP00000275493	9606.ENSP00000263409	0	0	0	0	0.213	0.056	0	0.337	0.464
EGFR	ICAM1	9606.ENSP00000275493	9606.ENSP00000264832	0	0	0	0	0	0.27	0	0.51	0.627
EGFR	PPARGC1A	9606.ENSP00000275493	9606.ENSP00000264867	0	0	0	0	0.076	0.183	0	0.27	0.4
EGFR	LEF1	9606.ENSP00000275493	9606.ENSP00000265165	0	0	0	0	0.049	0	0	0.44	0.445
EGFR	EPN3	9606.ENSP00000275493	9606.ENSP00000268933	0	0	0	0	0.069	0	0.6	0.233	0.689
EGFR	FCGR2A	9606.ENSP00000275493	9606.ENSP00000271450	0	0	0	0	0	0	0	0.4	0.4
EGFR	STMN1	9606.ENSP00000275493	9606.ENSP00000410452	0	0	0	0	0.062	0	0	0.391	0.404
EGFR	NRCAM	9606.ENSP00000275493	9606.ENSP00000368314	0	0	0	0	0.062	0.184	0	0.292	0.411
EGFR	GJB1	9606.ENSP00000275493	9606.ENSP00000363134	0	0	0	0	0.113	0.27	0	0.164	0.411
EGFR	SERPINB5	9606.ENSP00000275493	9606.ENSP00000372221	0	0	0	0	0.076	0	0	0.395	0.417
EGFR	TRIM29	9606.ENSP00000275493	9606.ENSP00000343129	0	0	0	0	0.124	0.269	0	0.174	0.424
EGFR	MITF	9606.ENSP00000275493	9606.ENSP00000295600	0	0	0	0	0.06	0	0	0.424	0.435
EGFR	SOX10	9606.ENSP00000275493	9606.ENSP00000380093	0	0	0	0	0.063	0.061	0	0.417	0.442
EGFR	FGFR3	9606.ENSP00000275493	9606.ENSP00000339824	0	0	0	0.617	0.097	0.182	0	0.77	0.454
EGFR	KLF4	9606.ENSP00000275493	9606.ENSP00000363804	0	0	0	0	0	0.056	0	0.455	0.463
EGFR	FOLR1	9606.ENSP00000275493	9606.ENSP00000377284	0	0	0	0	0.088	0.061	0	0.43	0.469
EGFR	ISG15	9606.ENSP00000275493	9606.ENSP00000368699	0	0	0	0	0	0.078	0	0.448	0.47
EGFR	WNT2B	9606.ENSP00000275493	9606.ENSP00000358698	0	0	0	0	0	0.212	0	0.357	0.471
EGFR	GATA3	9606.ENSP00000275493	9606.ENSP00000368632	0	0	0	0	0.062	0	0	0.463	0.475
EGFR	FGFR2	9606.ENSP00000275493	9606.ENSP00000410294	0	0	0	0.61	0.063	0.209	0	0.838	0.477
EGFR	FAM83B	9606.ENSP00000275493	9606.ENSP00000304078	0	0	0	0	0.076	0	0	0.463	0.483
EGFR	ESRRG	9606.ENSP00000275493	9606.ENSP00000355904	0	0	0	0	0	0.102	0	0.456	0.491
EGFR	FOSL1	9606.ENSP00000275493	9606.ENSP00000310170	0	0	0	0	0.088	0.062	0	0.459	0.497
EGFR	MST1R	9606.ENSP00000275493	9606.ENSP00000296474	0	0	0	0.578	0.117	0.14	0	0.881	0.501
EGFR	WNT4	9606.ENSP00000275493	9606.ENSP00000290167	0	0	0	0	0	0.212	0	0.397	0.504
EGFR	MUC15	9606.ENSP00000275493	9606.ENSP00000416753	0	0	0	0	0	0	0	0.514	0.514
EGFR	FCGR1B	9606.ENSP00000275493	9606.ENSP00000358391	0	0	0	0	0	0	0	0.52	0.52
EGFR	OCLN	9606.ENSP00000275493	9606.ENSP00000347379	0	0	0	0	0.062	0	0	0.523	0.534
EGFR	MMP1	9606.ENSP00000275493	9606.ENSP00000322788	0	0	0	0	0.078	0	0	0.516	0.535
EGFR	PTPRF	9606.ENSP00000275493	9606.ENSP00000353030	0	0	0	0	0.213	0.355	0	0.202	0.559
EGFR	TNFRSF10B	9606.ENSP00000275493	9606.ENSP00000276431	0	0	0	0	0	0.117	0	0.522	0.56
EGFR	SPP1	9606.ENSP00000275493	9606.ENSP00000378517	0	0	0	0	0	0	0	0.6	0.6
EGFR	FBXW7	9606.ENSP00000275493	9606.ENSP00000281708	0	0	0	0	0	0	0	0.602	0.602
EGFR	TYMS	9606.ENSP00000275493	9606.ENSP00000315644	0	0	0	0	0	0	0	0.606	0.606
EGFR	PLCB4	9606.ENSP00000275493	9606.ENSP00000367762	0	0	0	0	0.069	0.139	0.6	0.124	0.681
EGFR	SNCA	9606.ENSP00000275493	9606.ENSP00000338345	0	0	0	0	0	0.622	0	0.281	0.716
EGFR	NEDD4L	9606.ENSP00000275493	9606.ENSP00000383199	0	0	0	0	0.066	0.058	0.6	0.293	0.717
EGFR	PTPRG	9606.ENSP00000275493	9606.ENSP00000418112	0	0	0	0	0.15	0.424	0	0.677	0.828
EGFR	IL6	9606.ENSP00000275493	9606.ENSP00000385675	0	0	0	0	0	0	0.6	0.683	0.867
EGFR	PIK3CD	9606.ENSP00000275493	9606.ENSP00000366563	0	0	0	0	0	0.058	0.8	0.397	0.876
EGFR	PTK6	9606.ENSP00000275493	9606.ENSP00000442460	0	0	0	0.69	0.062	0.67	0.6	0.974	0.906
EGFR	PTPN3	9606.ENSP00000275493	9606.ENSP00000363667	0	0	0	0	0.065	0.15	0.9	0.286	0.935
EGFR	VAV3	9606.ENSP00000275493	9606.ENSP00000359073	0	0	0	0	0	0.873	0	0.695	0.959
EGFR	ERBB4	9606.ENSP00000275493	9606.ENSP00000342235	0	0	0	0.946	0.062	0.757	0.9	0.99	0.976
EGFR	SHC4	9606.ENSP00000275493	9606.ENSP00000329668	0	0	0	0	0	0.847	0.8	0.324	0.977
EGFR	JUP	9606.ENSP00000275493	9606.ENSP00000377508	0	0	0	0	0	0.802	0.9	0.277	0.984
EGFR	NRAS	9606.ENSP00000275493	9606.ENSP00000358548	0	0	0	0	0.052	0.427	0.9	0.763	0.985
EGLN3	SLC2A3	9606.ENSP00000250457	9606.ENSP00000075120	0	0	0	0	0.062	0	0	0.389	0.403
EGLN3	PAWR	9606.ENSP00000250457	9606.ENSP00000328088	0	0	0	0	0.062	0	0	0.407	0.42
ELL3	PIP4K2A	9606.ENSP00000320346	9606.ENSP00000365757	0	0	0	0	0	0.411	0	0	0.41
EMX2	SEMA6A	9606.ENSP00000450962	9606.ENSP00000257414	0	0	0	0	0	0	0	0.414	0.414
EMX2	WNT4	9606.ENSP00000450962	9606.ENSP00000290167	0	0	0	0	0.049	0.056	0	0.479	0.491
EMX2	MITF	9606.ENSP00000450962	9606.ENSP00000295600	0	0	0	0	0	0	0	0.407	0.407
EMX2	POU3F3	9606.ENSP00000450962	9606.ENSP00000355001	0	0	0	0	0.097	0.119	0	0.333	0.423
EMX2	HOXD13	9606.ENSP00000450962	9606.ENSP00000376322	0	0	0	0	0	0.101	0	0.431	0.466
EMX2	EOMES	9606.ENSP00000450962	9606.ENSP00000388620	0	0	0	0	0.062	0.104	0	0.49	0.533
ENPP5	SCGB2A2	9606.ENSP00000360436	9606.ENSP00000227918	0	0	0	0	0	0	0	0.403	0.403
EOMES	GZMB	9606.ENSP00000388620	9606.ENSP00000216341	0	0	0	0	0.113	0.057	0	0.738	0.761
EOMES	SELL	9606.ENSP00000388620	9606.ENSP00000236147	0	0	0	0	0.064	0.056	0	0.66	0.673
EOMES	LEF1	9606.ENSP00000388620	9606.ENSP00000265165	0	0	0	0	0.063	0.18	0	0.48	0.565
EOMES	S100B	9606.ENSP00000388620	9606.ENSP00000291700	0	0	0	0	0	0	0	0.413	0.413
EOMES	RORC	9606.ENSP00000388620	9606.ENSP00000327025	0	0	0	0	0	0	0	0.525	0.525
EOMES	POU3F3	9606.ENSP00000388620	9606.ENSP00000355001	0	0	0	0	0.062	0.135	0	0.388	0.46
EOMES	KLF4	9606.ENSP00000388620	9606.ENSP00000363804	0	0	0	0	0	0.058	0	0.478	0.488
EOMES	GATA3	9606.ENSP00000388620	9606.ENSP00000368632	0	0	0	0	0.052	0.119	0	0.74	0.764
EOMES	IRF4	9606.ENSP00000388620	9606.ENSP00000370343	0	0	0	0	0.062	0	0	0.524	0.534
EOMES	SPP1	9606.ENSP00000388620	9606.ENSP00000378517	0	0	0	0	0	0	0	0.427	0.427
EOMES	RUNX3	9606.ENSP00000388620	9606.ENSP00000382800	0	0	0	0	0.062	0.078	0	0.759	0.773
EOMES	HOPX	9606.ENSP00000388620	9606.ENSP00000450527	0	0	0	0	0	0.1	0	0.391	0.428
EOMES	IL12RB1	9606.ENSP00000388620	9606.ENSP00000470788	0	0	0	0	0.062	0	0	0.418	0.43
EPB41L3	NRCAM	9606.ENSP00000343158	9606.ENSP00000368314	0	0	0	0	0.096	0.148	0	0.435	0.526
EPB41L3	KIAA0226L	9606.ENSP00000343158	9606.ENSP00000396935	0	0	0	0	0.062	0	0	0.608	0.616
EPB41L3	NRXN1	9606.ENSP00000343158	9606.ENSP00000385142	0	0	0	0	0.107	0	0.6	0.226	0.699
EPB41L3	NFASC	9606.ENSP00000343158	9606.ENSP00000344786	0	0	0	0	0.107	0.148	0	0.643	0.705
EPDR1	STARD3NL	9606.ENSP00000199448	9606.ENSP00000009041	0	0	0	0	0.062	0	0	0.743	0.749
EPDR1	FAT2	9606.ENSP00000199448	9606.ENSP00000261800	0	0	0	0	0.063	0	0	0.593	0.602
EPHB6	STARD3NL	9606.ENSP00000481994	9606.ENSP00000009041	0	0	0	0	0	0	0	0.432	0.432
EPHB6	NGEF	9606.ENSP00000481994	9606.ENSP00000264051	0	0	0	0	0.089	0.102	0.8	0.216	0.854
EPHB6	PAK3	9606.ENSP00000481994	9606.ENSP00000353864	0	0	0	0.55	0.062	0.076	0.6	0.054	0.625
EPHB6	PSEN2	9606.ENSP00000481994	9606.ENSP00000355747	0	0	0	0	0	0.058	0.9	0.05	0.902
EPN3	HOOK1	9606.ENSP00000268933	9606.ENSP00000360252	0	0	0	0	0.076	0	0	0.441	0.461
EPN3	FGFR2	9606.ENSP00000268933	9606.ENSP00000410294	0	0	0	0	0.085	0.243	0.6	0	0.698
EPN3	FGFR3	9606.ENSP00000268933	9606.ENSP00000339824	0	0	0	0	0.097	0.243	0.6	0	0.702
EPPK1	PKP1	9606.ENSP00000484472	9606.ENSP00000263946	0	0	0	0	0.07	0.065	0	0.506	0.532
EPPK1	EVPL	9606.ENSP00000484472	9606.ENSP00000301607	0	0	0	0.543	0.098	0	0	0.756	0.405
EPPK1	PPL	9606.ENSP00000484472	9606.ENSP00000340510	0	0	0	0	0.078	0	0	0.748	0.758
EPPK1	JUP	9606.ENSP00000484472	9606.ENSP00000377508	0	0	0	0	0.088	0.063	0	0.369	0.413
EPPK1	MAL2	9606.ENSP00000484472	9606.ENSP00000479708	0	0	0	0	0.127	0	0	0.364	0.421
EPSTI1	GPLD1	9606.ENSP00000318982	9606.ENSP00000230036	0	0	0	0	0	0	0	0.412	0.412
EPSTI1	RTP4	9606.ENSP00000318982	9606.ENSP00000259030	0	0	0	0	0.336	0	0	0.292	0.51
EPSTI1	HERC5	9606.ENSP00000318982	9606.ENSP00000264350	0	0	0	0	0.201	0	0	0.564	0.636
EPSTI1	SAMD9	9606.ENSP00000318982	9606.ENSP00000369292	0	0	0	0	0.375	0	0	0.144	0.443
EPSTI1	OAS2	9606.ENSP00000318982	9606.ENSP00000342278	0	0	0	0	0.26	0	0	0.379	0.521
EPSTI1	IFIT3	9606.ENSP00000318982	9606.ENSP00000360883	0	0	0	0	0.3	0	0	0.402	0.563
EPSTI1	ISG15	9606.ENSP00000318982	9606.ENSP00000368699	0	0	0	0	0.274	0	0	0.451	0.584
EPSTI1	RSAD2	9606.ENSP00000318982	9606.ENSP00000371471	0	0	0	0	0.351	0	0	0.517	0.673
ERBB4	GZMB	9606.ENSP00000342235	9606.ENSP00000216341	0	0	0	0	0	0	0	0.445	0.445
ERBB4	MDM2	9606.ENSP00000342235	9606.ENSP00000258149	0	0	0	0	0	0.27	0.9	0.376	0.95
ERBB4	FBXW7	9606.ENSP00000342235	9606.ENSP00000281708	0	0	0	0	0	0	0	0.565	0.565
ERBB4	WNT4	9606.ENSP00000342235	9606.ENSP00000290167	0	0	0	0	0	0.212	0	0.28	0.408
ERBB4	S100B	9606.ENSP00000342235	9606.ENSP00000291700	0	0	0	0	0.096	0	0.9	0.167	0.918
ERBB4	MST1R	9606.ENSP00000342235	9606.ENSP00000296474	0	0	0	0.574	0.062	0.312	0	0.315	0.409
ERBB4	SHC4	9606.ENSP00000342235	9606.ENSP00000329668	0	0	0	0	0	0.464	0.8	0.251	0.912
ERBB4	FGFR3	9606.ENSP00000342235	9606.ENSP00000339824	0	0	0	0.622	0.092	0.182	0	0.695	0.425
ERBB4	NRXN1	9606.ENSP00000342235	9606.ENSP00000385142	0	0	0	0	0.151	0	0	0.364	0.437
ERBB4	FGFR2	9606.ENSP00000342235	9606.ENSP00000410294	0	0	0	0.612	0.098	0.307	0	0.689	0.519
ERBB4	VAV3	9606.ENSP00000342235	9606.ENSP00000359073	0	0	0	0	0	0.443	0	0.346	0.62
ERBB4	PIK3CD	9606.ENSP00000342235	9606.ENSP00000366563	0	0	0	0	0	0.058	0.6	0.267	0.699
ERBB4	PTK6	9606.ENSP00000342235	9606.ENSP00000442460	0	0	0	0.694	0	0.242	0.6	0.457	0.725
ERBB4	STMN1	9606.ENSP00000342235	9606.ENSP00000410452	0	0	0	0	0.062	0	0.9	0.081	0.906
ERBB4	PSEN2	9606.ENSP00000342235	9606.ENSP00000355747	0	0	0	0	0	0	0.9	0.414	0.938
ERBB4	GRIN2A	9606.ENSP00000342235	9606.ENSP00000379818	0	0	0	0	0.12	0	0.9	0.551	0.957
ERBB4	NRAS	9606.ENSP00000342235	9606.ENSP00000358548	0	0	0	0	0.052	0.369	0.9	0.57	0.97
ESRRG	PPARGC1A	9606.ENSP00000355904	9606.ENSP00000264867	0	0	0	0	0.089	0.888	0	0.987	0.998
ESYT3	RALGAPA2	9606.ENSP00000374218	9606.ENSP00000202677	0	0	0	0	0	0	0	0.461	0.461
ESYT3	VMP1	9606.ENSP00000374218	9606.ENSP00000262291	0	0	0	0	0	0	0	0.453	0.453
ESYT3	GRAMD1C	9606.ENSP00000374218	9606.ENSP00000350881	0	0	0	0	0	0	0	0.456	0.456
ESYT3	KLC3	9606.ENSP00000374218	9606.ENSP00000375810	0	0	0	0	0.062	0	0	0.441	0.453
ETV5	ID4	9606.ENSP00000306894	9606.ENSP00000367972	0	0	0	0	0	0	0	0.473	0.473
ETV5	FGFR2	9606.ENSP00000306894	9606.ENSP00000410294	0	0	0	0	0	0	0	0.488	0.488
EVA1A	FAM46B	9606.ENSP00000233712	9606.ENSP00000289166	0	0	0	0	0.065	0	0	0.421	0.436
EVA1A	OSBPL6	9606.ENSP00000233712	9606.ENSP00000376293	0	0	0	0	0	0	0	0.631	0.631
EVI2A	LY96	9606.ENSP00000247270	9606.ENSP00000284818	0	0	0	0	0.522	0	0	0	0.522
EVPL	NOX4	9606.ENSP00000301607	9606.ENSP00000263317	0	0	0	0	0	0	0	0.406	0.406
EVPL	PKP1	9606.ENSP00000301607	9606.ENSP00000263946	0	0	0	0	0.131	0.065	0	0.578	0.628
EVPL	SERPINB5	9606.ENSP00000301607	9606.ENSP00000372221	0	0	0	0	0.171	0	0	0.305	0.4
EVPL	KRT78	9606.ENSP00000301607	9606.ENSP00000306261	0	0	0	0	0.07	0.056	0	0.387	0.415
EVPL	JUP	9606.ENSP00000301607	9606.ENSP00000377508	0	0	0	0	0.098	0.063	0	0.398	0.447
EVPL	FLG	9606.ENSP00000301607	9606.ENSP00000357789	0	0	0	0	0	0	0	0.486	0.486
EVPL	LCE2B	9606.ENSP00000301607	9606.ENSP00000357769	0	0	0	0	0	0	0.6	0	0.6
EVPL	LCE1B	9606.ENSP00000301607	9606.ENSP00000353203	0	0	0	0	0	0	0.6	0.143	0.642
EVPL	SCEL	9606.ENSP00000301607	9606.ENSP00000302579	0	0	0	0	0.382	0.06	0	0.457	0.658
EVPL	PPL	9606.ENSP00000301607	9606.ENSP00000340510	0	0	0	0.754	0.925	0.687	0.8	0.962	0.996
EXPH5	RAB27B	9606.ENSP00000265843	9606.ENSP00000262094	0	0	0	0	0	0.062	0	0.692	0.698
EXPH5	MLPH	9606.ENSP00000265843	9606.ENSP00000264605	0	0	0	0	0	0	0	0.731	0.731
EXPH5	SVIL	9606.ENSP00000265843	9606.ENSP00000348128	0	0	0	0	0	0	0	0.446	0.446
EXPH5	MYO5A	9606.ENSP00000265843	9606.ENSP00000382177	0	0	0	0	0.054	0	0	0.57	0.575
EXPH5	RAP2B	9606.ENSP00000265843	9606.ENSP00000319096	0	0	0	0	0	0	0	0.648	0.648
EXPH5	RAB27A	9606.ENSP00000265843	9606.ENSP00000379601	0	0	0	0	0	0.478	0	0.877	0.933
F10	PLAT	9606.ENSP00000364709	9606.ENSP00000220809	0	0	0.408	0.632	0.061	0.298	0	0.67	0.552
F10	SERPINE1	9606.ENSP00000364709	9606.ENSP00000223095	0	0	0	0	0.065	0.12	0	0.577	0.621
F10	IL6	9606.ENSP00000364709	9606.ENSP00000385675	0	0	0	0	0.062	0	0	0.395	0.408
F10	SERPINE2	9606.ENSP00000364709	9606.ENSP00000415786	0	0	0	0	0.07	0.12	0.65	0.214	0.744
FAIM3	FCRLA	9606.ENSP00000356058	9606.ENSP00000356936	0	0	0	0	0.214	0	0	0.342	0.461
FAIM3	MARCKSL1	9606.ENSP00000356058	9606.ENSP00000362638	0	0	0	0	0	0	0	0.626	0.626
FAM210A	STARD3NL	9606.ENSP00000323635	9606.ENSP00000009041	0	0	0	0	0.042	0	0	0.561	0.561
FAM210A	WNT16	9606.ENSP00000323635	9606.ENSP00000222462	0	0	0	0	0	0	0	0.402	0.402
FAM26F	LCP2	9606.ENSP00000357594	9606.ENSP00000046794	0	0	0	0	0.285	0	0	0.429	0.575
FAM26F	GBP5	9606.ENSP00000357594	9606.ENSP00000359488	0	0	0	0	0.157	0	0	0.336	0.417
FAM83B	PPP1R13L	9606.ENSP00000304078	9606.ENSP00000403902	0	0	0	0	0	0	0	0.426	0.426
FARP2	PLXNC1	9606.ENSP00000264042	9606.ENSP00000258526	0	0	0	0	0.062	0	0	0.43	0.443
FAT2	PKP1	9606.ENSP00000261800	9606.ENSP00000263946	0	0	0	0	0.116	0.163	0	0.257	0.403
FAT2	FAT4	9606.ENSP00000261800	9606.ENSP00000377862	0	0	0	0.651	0	0.154	0	0.862	0.406
FAT2	ZNF750	9606.ENSP00000261800	9606.ENSP00000269394	0	0	0	0	0.065	0	0	0.501	0.513
FAT4	MXRA5	9606.ENSP00000377862	9606.ENSP00000217939	0	0	0	0	0.107	0.076	0	0.339	0.407
FAT4	WNT16	9606.ENSP00000377862	9606.ENSP00000222462	0	0	0	0	0	0.155	0	0.441	0.508
FAT4	LNX1	9606.ENSP00000377862	9606.ENSP00000263925	0	0	0	0	0	0.246	0	0.442	0.562
FAT4	INADL	9606.ENSP00000377862	9606.ENSP00000360200	0	0	0	0	0.062	0.349	0	0.159	0.441
FAT4	PDZD2	9606.ENSP00000377862	9606.ENSP00000402033	0	0	0	0	0	0.349	0	0.123	0.405
FBLN1	MXRA5	9606.ENSP00000331544	9606.ENSP00000217939	0	0	0	0	0.178	0.064	0	0.31	0.422
FBLN1	IGFBP5	9606.ENSP00000331544	9606.ENSP00000233813	0	0	0	0	0.139	0.056	0	0.356	0.431
FBLN1	PTGIS	9606.ENSP00000331544	9606.ENSP00000244043	0	0	0	0	0.099	0.057	0	0.433	0.476
FBLN1	HOXD13	9606.ENSP00000331544	9606.ENSP00000376322	0	0	0	0	0	0	0	0.58	0.58
FBXW7	MDM2	9606.ENSP00000281708	9606.ENSP00000258149	0	0	0	0	0.062	0.27	0	0.697	0.775
FBXW7	PPARGC1A	9606.ENSP00000281708	9606.ENSP00000264867	0	0	0	0	0	0.345	0	0.204	0.456
FBXW7	NRAS	9606.ENSP00000281708	9606.ENSP00000358548	0	0	0	0	0.052	0	0	0.465	0.471
FBXW7	HEY1	9606.ENSP00000281708	9606.ENSP00000338272	0	0	0	0	0	0.226	0	0.369	0.491
FBXW7	GATA3	9606.ENSP00000281708	9606.ENSP00000368632	0	0	0	0	0.053	0.317	0	0.294	0.504
FBXW7	FGFR3	9606.ENSP00000281708	9606.ENSP00000339824	0	0	0	0	0	0.065	0	0.601	0.61
FBXW7	FGFR2	9606.ENSP00000281708	9606.ENSP00000410294	0	0	0	0	0	0.065	0	0.602	0.611
FBXW7	SNCA	9606.ENSP00000281708	9606.ENSP00000338345	0	0	0	0	0.062	0.27	0	0.56	0.672
FBXW7	KLF5	9606.ENSP00000281708	9606.ENSP00000366915	0	0	0	0	0	0.841	0	0.488	0.915
FCGR1B	MRC2	9606.ENSP00000358391	9606.ENSP00000307513	0	0	0	0	0	0	0.5	0	0.499
FCGR2A	LCP2	9606.ENSP00000271450	9606.ENSP00000046794	0	0	0	0	0.296	0	0	0.284	0.474
FCGR2A	GZMB	9606.ENSP00000271450	9606.ENSP00000216341	0	0	0	0	0.098	0	0	0.464	0.495
FCGR2A	SELL	9606.ENSP00000271450	9606.ENSP00000236147	0	0	0	0	0.141	0	0	0.688	0.72
FCGR2A	ICAM1	9606.ENSP00000271450	9606.ENSP00000264832	0	0	0	0	0.07	0	0	0.518	0.532
FCGR2A	IGSF6	9606.ENSP00000271450	9606.ENSP00000268389	0	0	0	0	0.41	0	0	0.138	0.47
FCGR2A	SERPINB5	9606.ENSP00000271450	9606.ENSP00000372221	0	0	0	0	0	0	0	0.42	0.42
FCGR2A	SERPINB7	9606.ENSP00000271450	9606.ENSP00000381101	0	0	0	0	0	0	0	0.422	0.422
FCGR2A	TNFSF13B	9606.ENSP00000271450	9606.ENSP00000365048	0	0	0	0	0.142	0	0	0.413	0.474
FCGR2A	VAV3	9606.ENSP00000271450	9606.ENSP00000359073	0	0	0	0	0.062	0	0.6	0.094	0.63
FCGR2A	IL6	9606.ENSP00000271450	9606.ENSP00000385675	0	0	0	0	0.052	0	0	0.647	0.651
FCGR2A	TLR8	9606.ENSP00000271450	9606.ENSP00000312082	0	0	0	0	0.537	0	0	0.382	0.701
FCGR2A	MYO5A	9606.ENSP00000271450	9606.ENSP00000382177	0	0	0	0	0	0	0.9	0	0.9
FCGR2A	LILRB2	9606.ENSP00000271450	9606.ENSP00000375629	0	0	0	0	0.547	0	0.8	0.162	0.917
FERMT1	PARVB	9606.ENSP00000217289	9606.ENSP00000384515	0	0	0	0	0.063	0.332	0	0.438	0.617
FERMT1	PARVA	9606.ENSP00000217289	9606.ENSP00000334008	0	0	0	0	0.09	0.491	0	0.444	0.72
FGFR2	MDM2	9606.ENSP00000410294	9606.ENSP00000258149	0	0	0	0	0	0	0.6	0.391	0.745
FGFR2	WNT4	9606.ENSP00000410294	9606.ENSP00000290167	0	0	0	0	0	0.068	0	0.442	0.458
FGFR2	MST1R	9606.ENSP00000410294	9606.ENSP00000296474	0	0	0	0.639	0.067	0.398	0	0.41	0.495
FGFR2	SSH1	9606.ENSP00000410294	9606.ENSP00000315713	0	0	0	0	0.062	0.088	0.9	0	0.906
FGFR2	SHC4	9606.ENSP00000410294	9606.ENSP00000329668	0	0	0	0	0	0.174	0.8	0.122	0.842
FGFR2	FGFR3	9606.ENSP00000410294	9606.ENSP00000339824	0	0	0	0.966	0.156	0.683	0.9	0.902	0.971
FGFR2	IRF6	9606.ENSP00000410294	9606.ENSP00000355988	0	0	0	0	0.087	0	0	0.49	0.515
FGFR2	TACC2	9606.ENSP00000410294	9606.ENSP00000358001	0	0	0	0	0.068	0	0	0.43	0.446
FGFR2	NRAS	9606.ENSP00000410294	9606.ENSP00000358548	0	0	0	0	0.065	0.317	0.9	0.441	0.959
FGFR2	PIK3CD	9606.ENSP00000410294	9606.ENSP00000366563	0	0	0	0	0	0.097	0.6	0.095	0.644
FGFR2	PLCB4	9606.ENSP00000410294	9606.ENSP00000367762	0	0	0	0	0	0.082	0.6	0.108	0.643
FGFR2	NEDD4L	9606.ENSP00000410294	9606.ENSP00000383199	0	0	0	0	0	0.121	0.6	0.043	0.634
FGFR3	MDM2	9606.ENSP00000339824	9606.ENSP00000258149	0	0	0	0	0	0	0.6	0.458	0.773
FGFR3	SHC4	9606.ENSP00000339824	9606.ENSP00000329668	0	0	0	0	0	0.174	0.8	0.203	0.856
FGFR3	TACC2	9606.ENSP00000339824	9606.ENSP00000358001	0	0	0	0	0	0	0	0.43	0.43
FGFR3	PLCB4	9606.ENSP00000339824	9606.ENSP00000367762	0	0	0	0	0	0.082	0.6	0.069	0.628
FGFR3	NEDD4L	9606.ENSP00000339824	9606.ENSP00000383199	0	0	0	0	0.063	0.121	0.6	0	0.641
FGFR3	PIK3CD	9606.ENSP00000339824	9606.ENSP00000366563	0	0	0	0	0	0.097	0.6	0.099	0.646
FGFR3	NRAS	9606.ENSP00000339824	9606.ENSP00000358548	0	0	0	0	0.065	0.317	0.9	0.553	0.967
FLG	PKP1	9606.ENSP00000357789	9606.ENSP00000263946	0	0	0	0	0.066	0	0.6	0.277	0.706
FLG	SLC45A2	9606.ENSP00000357789	9606.ENSP00000296589	0	0	0	0	0	0	0	0.405	0.405
FLG	KRT2	9606.ENSP00000357789	9606.ENSP00000310861	0	0	0	0	0.077	0	0	0.523	0.54
FLG	PPL	9606.ENSP00000357789	9606.ENSP00000340510	0	0	0	0	0	0	0	0.517	0.517
FLG	OCLN	9606.ENSP00000357789	9606.ENSP00000347379	0	0	0	0	0	0	0	0.413	0.412
FLG	LCE1B	9606.ENSP00000357789	9606.ENSP00000353203	0	0	0	0	0.065	0	0	0.451	0.464
FLG	LCE2B	9606.ENSP00000357789	9606.ENSP00000357769	0	0	0	0	0.162	0	0	0.456	0.524
FLG	IL6	9606.ENSP00000357789	9606.ENSP00000385675	0	0	0	0	0	0	0	0.418	0.418
FLG	KLK11	9606.ENSP00000357789	9606.ENSP00000473047	0	0	0	0	0	0	0	0.468	0.468
FLG	TGM3	9606.ENSP00000357789	9606.ENSP00000370867	0	0	0	0	0	0	0	0.559	0.559
FLG	JUP	9606.ENSP00000357789	9606.ENSP00000377508	0	0	0	0	0	0.056	0.6	0.168	0.658
FLG2	KRT2	9606.ENSP00000373370	9606.ENSP00000310861	0	0	0	0	0.062	0	0	0.445	0.457
FLG2	KRT77	9606.ENSP00000373370	9606.ENSP00000342710	0	0	0	0	0.063	0	0	0.44	0.452
FLG2	LCE2B	9606.ENSP00000373370	9606.ENSP00000357769	0	0	0	0	0.065	0	0	0.394	0.409
FLG2	TGM3	9606.ENSP00000373370	9606.ENSP00000370867	0	0	0	0	0.062	0	0	0.528	0.538
FMN1	RHOQ	9606.ENSP00000479134	9606.ENSP00000238738	0	0	0	0	0.063	0.244	0	0.524	0.633
FMN1	WIPI1	9606.ENSP00000479134	9606.ENSP00000262139	0	0	0	0	0.184	0.18	0	0.248	0.452
FMN1	MYO5B	9606.ENSP00000479134	9606.ENSP00000285039	0	0	0	0	0.112	0.185	0	0.405	0.532
FMN1	TMEM184A	9606.ENSP00000479134	9606.ENSP00000297477	0	0	0	0	0.056	0.366	0	0.114	0.423
FMN1	RAP2B	9606.ENSP00000479134	9606.ENSP00000319096	0	0	0	0	0.063	0.171	0	0.433	0.521
FMN1	TPM1	9606.ENSP00000479134	9606.ENSP00000351022	0	0	0	0	0	0.248	0	0.523	0.626
FMN1	WIPF1	9606.ENSP00000479134	9606.ENSP00000376330	0	0	0	0	0.049	0.056	0	0.483	0.495
FMN1	JUP	9606.ENSP00000479134	9606.ENSP00000377508	0	0	0	0	0	0	0.9	0.138	0.91
FMN1	MYO5A	9606.ENSP00000479134	9606.ENSP00000382177	0	0	0	0	0.112	0.185	0	0.312	0.458
FMN1	TRPM1	9606.ENSP00000479134	9606.ENSP00000437849	0	0	0	0	0	0	0	0.412	0.412
FMO5	WNT4	9606.ENSP00000254090	9606.ENSP00000290167	0	0	0	0	0	0	0	0.434	0.434
FNIP1	TBC1D7	9606.ENSP00000421985	9606.ENSP00000475727	0	0	0	0	0	0	0	0.426	0.426
FOLR1	YKT6	9606.ENSP00000377284	9606.ENSP00000223369	0	0	0	0	0	0	0.6	0	0.6
FOLR1	SEC22C	9606.ENSP00000377284	9606.ENSP00000264454	0	0	0	0	0	0	0.6	0	0.6
FOLR1	SLC19A1	9606.ENSP00000377284	9606.ENSP00000308895	0	0	0	0	0.062	0	0	0.771	0.776
FOLR1	TYMS	9606.ENSP00000377284	9606.ENSP00000315644	0	0	0	0	0	0	0	0.535	0.535
FOSL1	SERPINE1	9606.ENSP00000310170	9606.ENSP00000223095	0	0	0	0	0.343	0	0	0.33	0.541
FOSL1	LEF1	9606.ENSP00000310170	9606.ENSP00000265165	0	0	0	0	0	0.134	0	0.347	0.41
FOSL1	IL6	9606.ENSP00000310170	9606.ENSP00000385675	0	0	0	0	0.146	0	0	0.4	0.466
FOSL1	MMP1	9606.ENSP00000310170	9606.ENSP00000322788	0	0	0	0	0.213	0	0	0.419	0.523
FOXN1	GATA3	9606.ENSP00000226247	9606.ENSP00000368632	0	0	0	0	0.076	0.149	0	0.305	0.406
FOXN1	PRSS16	9606.ENSP00000226247	9606.ENSP00000230582	0	0	0	0	0	0	0	0.426	0.426
FOXN1	LEF1	9606.ENSP00000226247	9606.ENSP00000265165	0	0	0	0	0	0.18	0	0.4	0.487
FOXN1	WNT4	9606.ENSP00000226247	9606.ENSP00000290167	0	0	0	0	0	0.065	0	0.49	0.502
FOXN1	KRT2	9606.ENSP00000226247	9606.ENSP00000310861	0	0	0	0	0.098	0	0	0.483	0.514
FOXQ1	KRT23	9606.ENSP00000296839	9606.ENSP00000209718	0	0	0	0	0.067	0	0	0.444	0.459
FOXQ1	ST8SIA4	9606.ENSP00000296839	9606.ENSP00000231461	0	0	0	0	0.062	0	0	0.452	0.464
FSTL5	LNX1	9606.ENSP00000305334	9606.ENSP00000263925	0	0	0	0	0	0	0	0.512	0.512
FZD10	WNT16	9606.ENSP00000229030	9606.ENSP00000222462	0	0	0	0	0.062	0.166	0.6	0.687	0.888
FZD10	LEF1	9606.ENSP00000229030	9606.ENSP00000265165	0	0	0	0	0.062	0	0	0.431	0.443
FZD10	WIF1	9606.ENSP00000229030	9606.ENSP00000286574	0	0	0	0	0.052	0.109	0	0.465	0.509
FZD10	WNT2B	9606.ENSP00000229030	9606.ENSP00000358698	0	0	0	0	0.049	0.213	0.6	0.57	0.854
FZD10	WNT4	9606.ENSP00000229030	9606.ENSP00000290167	0	0	0	0	0.056	0.213	0.6	0.57	0.855
GALE	RAB32	9606.ENSP00000483375	9606.ENSP00000356465	0	0	0	0	0	0	0	0.44	0.44
GAPDHS	ROPN1	9606.ENSP00000222286	9606.ENSP00000184183	0	0	0	0	0	0	0	0.413	0.413
GAPDHS	JUP	9606.ENSP00000222286	9606.ENSP00000377508	0.054	0	0	0	0.063	0.252	0	0.216	0.41
GAPDHS	SPP1	9606.ENSP00000222286	9606.ENSP00000378517	0	0	0	0	0	0	0	0.435	0.435
GAPDHS	IL6	9606.ENSP00000222286	9606.ENSP00000385675	0	0	0	0	0	0	0	0.571	0.571
GAPDHS	LDHB	9606.ENSP00000222286	9606.ENSP00000379386	0.07	0	0	0	0.144	0.139	0	0.49	0.604
GAPDHS	GDF15	9606.ENSP00000222286	9606.ENSP00000252809	0	0	0	0	0	0	0	0.606	0.606
GAS2L3	TMEM140	9606.ENSP00000448955	9606.ENSP00000275767	0	0	0	0	0	0	0	0.543	0.543
GATA3	GZMB	9606.ENSP00000368632	9606.ENSP00000216341	0	0	0	0	0	0	0	0.556	0.556
GATA3	SELL	9606.ENSP00000368632	9606.ENSP00000236147	0	0	0	0	0	0.076	0	0.601	0.615
GATA3	MDM2	9606.ENSP00000368632	9606.ENSP00000258149	0	0	0	0	0	0.302	0	0.434	0.588
GATA3	RORA	9606.ENSP00000368632	9606.ENSP00000261523	0	0	0	0	0	0.104	0	0.566	0.594
GATA3	IL12RB2	9606.ENSP00000368632	9606.ENSP00000262345	0	0	0	0	0	0	0	0.457	0.457
GATA3	PPARGC1A	9606.ENSP00000368632	9606.ENSP00000264867	0	0	0	0	0	0	0	0.448	0.448
GATA3	LEF1	9606.ENSP00000368632	9606.ENSP00000265165	0	0	0	0	0.097	0	0	0.851	0.86
GATA3	SLC39A6	9606.ENSP00000368632	9606.ENSP00000269187	0	0	0	0	0.101	0	0	0.382	0.42
GATA3	ICOS	9606.ENSP00000368632	9606.ENSP00000319476	0	0	0	0	0.062	0	0	0.448	0.46
GATA3	RORC	9606.ENSP00000368632	9606.ENSP00000327025	0	0	0	0	0	0.104	0	0.785	0.799
GATA3	KLF4	9606.ENSP00000368632	9606.ENSP00000363804	0	0	0	0	0	0.078	0	0.472	0.492
GATA3	SOX5	9606.ENSP00000368632	9606.ENSP00000398273	0	0	0	0	0	0.143	0	0.332	0.403
GATA3	SERPINB7	9606.ENSP00000368632	9606.ENSP00000381101	0	0	0	0	0.052	0	0	0.461	0.467
GATA3	SOX10	9606.ENSP00000368632	9606.ENSP00000380093	0	0	0	0	0	0.143	0	0.436	0.496
GATA3	GREB1	9606.ENSP00000368632	9606.ENSP00000370896	0	0	0	0	0	0.129	0	0.451	0.501
GATA3	SERPINB5	9606.ENSP00000368632	9606.ENSP00000372221	0	0	0	0	0.062	0	0	0.498	0.509
GATA3	IL12RB1	9606.ENSP00000368632	9606.ENSP00000470788	0	0	0	0	0	0	0	0.517	0.517
GATA3	IL6	9606.ENSP00000368632	9606.ENSP00000385675	0	0	0	0	0	0	0	0.67	0.67
GATA3	IRF4	9606.ENSP00000368632	9606.ENSP00000370343	0	0	0	0	0	0.182	0	0.731	0.771
GATA3	RUNX3	9606.ENSP00000368632	9606.ENSP00000382800	0	0	0	0	0	0.181	0	0.928	0.939
GATM	NOS1	9606.ENSP00000379895	9606.ENSP00000477999	0	0	0	0	0.052	0	0.9	0.243	0.922
GBP5	GZMB	9606.ENSP00000359488	9606.ENSP00000216341	0	0	0	0	0.531	0	0	0.112	0.565
GBP5	ISG20	9606.ENSP00000359488	9606.ENSP00000306565	0	0	0	0	0.173	0	0	0.369	0.456
GBP5	MX2	9606.ENSP00000359488	9606.ENSP00000333657	0	0	0	0	0.141	0	0	0.451	0.508
GBP5	OAS2	9606.ENSP00000359488	9606.ENSP00000342278	0	0	0	0	0.227	0	0	0.377	0.497
GBP5	WARS	9606.ENSP00000359488	9606.ENSP00000347495	0	0	0	0	0.213	0	0	0.324	0.445
GBP5	IFI35	9606.ENSP00000359488	9606.ENSP00000395590	0	0	0	0	0.195	0	0	0.345	0.45
GBP5	ISG15	9606.ENSP00000359488	9606.ENSP00000368699	0	0	0	0	0.171	0	0	0.431	0.509
GBP5	IDO1	9606.ENSP00000359488	9606.ENSP00000430950	0	0	0	0	0.316	0	0	0.324	0.518
GBP5	LILRB2	9606.ENSP00000359488	9606.ENSP00000375629	0	0	0	0	0.525	0	0	0	0.525
GBP5	IFIT3	9606.ENSP00000359488	9606.ENSP00000360883	0	0	0	0	0.333	0	0	0.424	0.6
GBP5	RSAD2	9606.ENSP00000359488	9606.ENSP00000371471	0	0	0	0	0.352	0	0	0.425	0.611
GCNT2	ST3GAL4	9606.ENSP00000368917	9606.ENSP00000436047	0	0	0	0	0	0	0	0.401	0.401
GDF15	SERPINE1	9606.ENSP00000252809	9606.ENSP00000223095	0	0	0	0	0.139	0	0	0.392	0.454
GDF15	TNNT2	9606.ENSP00000252809	9606.ENSP00000236918	0	0	0	0	0	0	0	0.46	0.459
GDF15	SPP1	9606.ENSP00000252809	9606.ENSP00000378517	0	0	0	0	0.062	0	0	0.457	0.468
GDF15	MDM2	9606.ENSP00000252809	9606.ENSP00000258149	0	0	0	0	0	0	0	0.54	0.54
GDF15	IL6	9606.ENSP00000252809	9606.ENSP00000385675	0	0	0	0	0	0	0	0.559	0.559
GDPD2	LY6G6C	9606.ENSP00000414019	9606.ENSP00000364978	0	0	0	0	0	0	0	0.45	0.45
GDPD2	GYG2	9606.ENSP00000414019	9606.ENSP00000370555	0	0	0	0	0.063	0	0	0.399	0.413
GDPD2	HOOK2	9606.ENSP00000414019	9606.ENSP00000380785	0	0	0	0	0	0	0	0.4	0.4
GIPC2	MYO5B	9606.ENSP00000359795	9606.ENSP00000285039	0	0	0	0	0.061	0.152	0	0.342	0.43
GIPC2	PIK3C2G	9606.ENSP00000359795	9606.ENSP00000445381	0	0	0	0	0	0	0	0.405	0.405
GJB1	SNCA	9606.ENSP00000363134	9606.ENSP00000338345	0	0	0	0	0	0	0	0.817	0.817
GJB1	OCLN	9606.ENSP00000363134	9606.ENSP00000347379	0	0	0	0	0.062	0.27	0	0.832	0.876
GJB1	GJB3	9606.ENSP00000363134	9606.ENSP00000362464	0	0	0	0.927	0	0	0.54	0.778	0.565
GJB1	PLP1	9606.ENSP00000363134	9606.ENSP00000481006	0	0	0	0	0.18	0	0	0.325	0.422
GJB1	MBP	9606.ENSP00000363134	9606.ENSP00000380958	0	0	0	0	0.089	0	0	0.486	0.512
GJB1	SOX10	9606.ENSP00000363134	9606.ENSP00000380093	0	0	0	0	0.315	0	0	0.553	0.681
GJB3	PKP1	9606.ENSP00000362464	9606.ENSP00000263946	0	0	0	0	0.199	0.068	0	0.52	0.61
GJB3	SUSD2	9606.ENSP00000362464	9606.ENSP00000351075	0	0	0	0	0	0	0	0.521	0.521
GMPR	PDE3B	9606.ENSP00000259727	9606.ENSP00000282096	0	0	0	0	0	0	0.65	0.109	0.675
GMPR	PDE10A	9606.ENSP00000259727	9606.ENSP00000438284	0	0	0	0	0.062	0.103	0.65	0.137	0.712
GNG2	TMEM163	9606.ENSP00000334448	9606.ENSP00000281924	0	0	0	0	0.065	0	0	0.467	0.48
GNG2	PDE3B	9606.ENSP00000334448	9606.ENSP00000282096	0	0	0	0	0	0	0	0.412	0.412
GNG2	RGS20	9606.ENSP00000334448	9606.ENSP00000297313	0	0	0	0	0	0.059	0.65	0	0.656
GNG2	KCNAB2	9606.ENSP00000334448	9606.ENSP00000367323	0	0	0	0	0.09	0	0	0.458	0.486
GNG2	OPN3	9606.ENSP00000334448	9606.ENSP00000355512	0	0	0	0	0	0	0.6	0	0.6
GNG2	PRKAA2	9606.ENSP00000334448	9606.ENSP00000360290	0	0	0	0	0	0	0.6	0	0.6
GNG2	PIK3CD	9606.ENSP00000334448	9606.ENSP00000366563	0	0	0	0	0	0	0.6	0	0.6
GNG2	NRAS	9606.ENSP00000334448	9606.ENSP00000358548	0	0	0	0	0	0	0.6	0.047	0.602
GNG2	PLCB4	9606.ENSP00000334448	9606.ENSP00000367762	0	0	0	0	0	0	0.6	0.082	0.617
GNG2	PTGER3	9606.ENSP00000334448	9606.ENSP00000349003	0	0	0	0	0	0	0.6	0.096	0.622
GNG2	PRKACB	9606.ENSP00000334448	9606.ENSP00000359719	0	0	0	0	0.072	0.078	0.6	0.213	0.694
GNS	LCP2	9606.ENSP00000258145	9606.ENSP00000046794	0	0	0	0	0	0	0	0.628	0.628
GNS	IL20RB	9606.ENSP00000258145	9606.ENSP00000328133	0	0	0	0	0	0	0	0.594	0.594
GNS	HEXA	9606.ENSP00000258145	9606.ENSP00000268097	0	0	0	0	0.065	0.383	0.9	0.084	0.94
GPLD1	GPRIN2	9606.ENSP00000230036	9606.ENSP00000363436	0	0	0	0	0	0	0	0.681	0.681
GPLD1	PPAP2B	9606.ENSP00000230036	9606.ENSP00000360296	0	0	0	0	0	0	0	0.739	0.739
GPM6B	KIAA1549L	9606.ENSP00000316861	9606.ENSP00000315295	0	0	0	0	0.117	0	0	0.433	0.478
GPM6B	ROPN1B	9606.ENSP00000316861	9606.ENSP00000426271	0	0	0	0	0	0	0	0.459	0.459
GPM6B	PLP1	9606.ENSP00000316861	9606.ENSP00000481006	0	0	0	0.927	0.537	0.26	0	0.679	0.66
GPR115	SERPINB7	9606.ENSP00000283303	9606.ENSP00000381101	0	0	0	0	0	0	0	0.526	0.526
GPR115	WFDC5	9606.ENSP00000283303	9606.ENSP00000361875	0	0	0	0	0	0	0	0.635	0.635
GPR143	MXRA5	9606.ENSP00000417161	9606.ENSP00000217939	0	0	0	0	0	0	0	0.611	0.611
GPR143	TYR	9606.ENSP00000417161	9606.ENSP00000263321	0	0	0	0	0.062	0.312	0	0.681	0.776
GPR143	HPS5	9606.ENSP00000417161	9606.ENSP00000265967	0	0	0	0	0.062	0	0	0.52	0.531
GPR143	MITF	9606.ENSP00000417161	9606.ENSP00000295600	0	0	0	0	0	0	0	0.811	0.811
GPR143	SLC45A2	9606.ENSP00000417161	9606.ENSP00000296589	0	0	0	0	0.11	0	0	0.755	0.772
GPR143	GYG2	9606.ENSP00000417161	9606.ENSP00000370555	0	0	0	0	0.069	0	0	0.508	0.522
GPR143	MLANA	9606.ENSP00000417161	9606.ENSP00000370886	0	0	0	0	0.062	0.27	0	0.788	0.842
GPR143	RAB27A	9606.ENSP00000417161	9606.ENSP00000379601	0	0	0	0	0.065	0	0	0.415	0.43
GPR143	PMEL	9606.ENSP00000417161	9606.ENSP00000402758	0	0	0	0	0.104	0	0	0.614	0.641
GPR143	MC1R	9606.ENSP00000417161	9606.ENSP00000451605	0	0	0	0	0.11	0	0	0.37	0.415
GPR143	TRPM1	9606.ENSP00000417161	9606.ENSP00000437849	0	0	0	0	0	0	0	0.429	0.429
GPR19	HSPA13	9606.ENSP00000441832	9606.ENSP00000285667	0	0	0	0	0	0.056	0	0.625	0.63
GPR65	LCP2	9606.ENSP00000267549	9606.ENSP00000046794	0	0	0	0	0.579	0	0	0	0.579
GPR65	RGS1	9606.ENSP00000267549	9606.ENSP00000356429	0	0	0	0	0.341	0.056	0	0.229	0.478
GPR65	LILRB2	9606.ENSP00000267549	9606.ENSP00000375629	0	0	0	0	0.506	0	0	0	0.506
GPR65	IGSF6	9606.ENSP00000267549	9606.ENSP00000268389	0	0	0	0	0.635	0	0	0	0.635
GPRC5B	POF1B	9606.ENSP00000300571	9606.ENSP00000262753	0	0	0	0	0	0	0	0.592	0.592
GPRC5B	RASSF6	9606.ENSP00000300571	9606.ENSP00000340578	0	0	0	0	0	0	0	0.586	0.586
GPRIN2	LILRB2	9606.ENSP00000363436	9606.ENSP00000375629	0	0	0	0	0	0	0	0.411	0.41
GPRIN2	GRIN2A	9606.ENSP00000363436	9606.ENSP00000379818	0	0	0	0	0	0	0	0.669	0.669
GREB1	PRSS23	9606.ENSP00000370896	9606.ENSP00000280258	0	0	0	0	0	0	0	0.421	0.421
GRIN2A	PPP1R1B	9606.ENSP00000379818	9606.ENSP00000254079	0	0	0	0	0.125	0	0	0.503	0.546
GRIN2A	SLC12A2	9606.ENSP00000379818	9606.ENSP00000262461	0	0	0	0	0	0.06	0	0.404	0.416
GRIN2A	SLC1A2	9606.ENSP00000379818	9606.ENSP00000278379	0	0	0	0	0.215	0.078	0	0.646	0.722
GRIN2A	LRP8	9606.ENSP00000379818	9606.ENSP00000303634	0	0	0	0	0.062	0.058	0.9	0.66	0.965
GRIN2A	PRKACB	9606.ENSP00000379818	9606.ENSP00000359719	0	0	0	0	0.062	0.074	0.8	0.067	0.816
GRIN2A	STXBP1	9606.ENSP00000379818	9606.ENSP00000362399	0	0	0	0	0.12	0.062	0	0.495	0.547
GRIN2A	NRXN1	9606.ENSP00000379818	9606.ENSP00000385142	0	0	0	0	0.233	0.076	0	0.521	0.631
GRIN2A	SHANK2	9606.ENSP00000379818	9606.ENSP00000469689	0	0	0	0	0.097	0.213	0	0.635	0.718
GRIN2A	NOS1	9606.ENSP00000379818	9606.ENSP00000477999	0	0	0	0	0.062	0.354	0.8	0.688	0.957
GRTP1	RAB8B	9606.ENSP00000364579	9606.ENSP00000312734	0	0	0	0	0.062	0.281	0	0.428	0.58
GRTP1	PPP1R14C	9606.ENSP00000364579	9606.ENSP00000355260	0	0	0	0	0	0	0	0.487	0.487
GRTP1	SERTAD4	9606.ENSP00000364579	9606.ENSP00000355979	0	0	0	0	0	0	0	0.404	0.404
GSTO1	SERPINE1	9606.ENSP00000358727	9606.ENSP00000223095	0	0	0	0	0.058	0	0	0.446	0.455
GSTO1	GSTO2	9606.ENSP00000358727	9606.ENSP00000345023	0	0	0.444	0.968	0	0	0.65	0.899	0.664
GYG2	MXRA5	9606.ENSP00000370555	9606.ENSP00000217939	0	0	0	0	0.092	0	0	0.644	0.663
GYG2	TTC22	9606.ENSP00000370555	9606.ENSP00000360323	0	0	0	0	0	0	0	0.509	0.509
GYG2	XG	9606.ENSP00000370555	9606.ENSP00000411004	0	0.209	0	0	0	0	0	0.459	0.553
GZMB	LCP2	9606.ENSP00000216341	9606.ENSP00000046794	0	0	0	0	0.24	0	0	0.346	0.481
GZMB	RAB27A	9606.ENSP00000216341	9606.ENSP00000379601	0	0	0	0	0.069	0.213	0	0.292	0.435
GZMB	IL12RB2	9606.ENSP00000216341	9606.ENSP00000262345	0	0	0	0	0.07	0	0	0.421	0.438
GZMB	SLAMF7	9606.ENSP00000216341	9606.ENSP00000357022	0	0	0	0	0.211	0	0	0.337	0.454
GZMB	TLR8	9606.ENSP00000216341	9606.ENSP00000312082	0	0	0	0	0.215	0.056	0	0.325	0.456
GZMB	MICB	9606.ENSP00000216341	9606.ENSP00000252229	0	0	0	0	0	0	0	0.456	0.456
GZMB	RORC	9606.ENSP00000216341	9606.ENSP00000327025	0	0	0	0	0	0	0	0.468	0.468
GZMB	ICAM1	9606.ENSP00000216341	9606.ENSP00000264832	0	0	0	0	0	0	0	0.468	0.468
GZMB	ICOS	9606.ENSP00000216341	9606.ENSP00000319476	0	0	0	0	0.214	0	0	0.358	0.473
GZMB	IL12RB1	9606.ENSP00000216341	9606.ENSP00000470788	0	0	0	0	0.076	0	0	0.466	0.485
GZMB	IRF4	9606.ENSP00000216341	9606.ENSP00000370343	0	0	0	0	0.098	0	0	0.469	0.5
GZMB	RUNX3	9606.ENSP00000216341	9606.ENSP00000382800	0	0	0	0	0.138	0	0	0.469	0.522
GZMB	IDO1	9606.ENSP00000216341	9606.ENSP00000430950	0	0	0	0	0.076	0	0	0.519	0.536
GZMB	PMEL	9606.ENSP00000216341	9606.ENSP00000402758	0	0	0	0	0	0	0	0.556	0.556
GZMB	LILRB2	9606.ENSP00000216341	9606.ENSP00000375629	0	0	0	0	0.522	0	0	0.221	0.611
GZMB	IL6	9606.ENSP00000216341	9606.ENSP00000385675	0	0	0	0	0	0	0	0.637	0.637
GZMB	SELL	9606.ENSP00000216341	9606.ENSP00000236147	0	0	0	0	0.142	0	0	0.73	0.758
GZMB	TUBA4A	9606.ENSP00000216341	9606.ENSP00000248437	0	0	0	0	0	0	0.8	0	0.8
GZMB	SRGN	9606.ENSP00000216341	9606.ENSP00000242465	0	0	0	0	0.168	0.678	0	0.987	0.996
HERC5	RTP4	9606.ENSP00000264350	9606.ENSP00000259030	0	0	0	0	0.39	0	0	0.471	0.664
HERC5	SAMD9	9606.ENSP00000264350	9606.ENSP00000369292	0	0	0	0	0.285	0	0	0.406	0.557
HERC5	ISG20	9606.ENSP00000264350	9606.ENSP00000306565	0	0	0	0	0.24	0	0	0.459	0.571
HERC5	IFI35	9606.ENSP00000264350	9606.ENSP00000395590	0	0	0	0	0.569	0	0	0.342	0.704
HERC5	OAS2	9606.ENSP00000264350	9606.ENSP00000342278	0	0	0	0	0.739	0	0	0.564	0.881
HERC5	IFIT3	9606.ENSP00000264350	9606.ENSP00000360883	0	0	0	0	0.815	0.12	0	0.569	0.924
HERC5	RSAD2	9606.ENSP00000264350	9606.ENSP00000371471	0	0	0	0	0.822	0	0	0.622	0.93
HERC5	MX2	9606.ENSP00000264350	9606.ENSP00000333657	0	0	0	0	0.606	0.142	0.9	0.529	0.982
HERC5	ISG15	9606.ENSP00000264350	9606.ENSP00000368699	0	0	0	0	0.796	0.553	0.8	0.783	0.995
HES6	SERPINA12	9606.ENSP00000272937	9606.ENSP00000342109	0	0	0	0	0	0	0	0.445	0.445
HEXA	ST3GAL5	9606.ENSP00000268097	9606.ENSP00000366549	0	0	0	0	0	0	0.9	0.249	0.921
HEY1	MDM2	9606.ENSP00000338272	9606.ENSP00000258149	0	0	0	0	0	0.27	0	0.277	0.449
HEY1	LEF1	9606.ENSP00000338272	9606.ENSP00000265165	0	0	0	0	0	0	0	0.495	0.495
HEY1	NHLH2	9606.ENSP00000338272	9606.ENSP00000358519	0	0	0	0	0.06	0.125	0	0.356	0.424
HLF	NHLH2	9606.ENSP00000226067	9606.ENSP00000358519	0	0	0	0	0	0.059	0	0.394	0.405
HOOK1	TNFSF13B	9606.ENSP00000360252	9606.ENSP00000365048	0	0	0	0	0	0.422	0	0	0.422
HOOK1	TBC1D7	9606.ENSP00000360252	9606.ENSP00000475727	0	0	0	0	0	0.494	0	0	0.493
HOOK1	HOOK2	9606.ENSP00000360252	9606.ENSP00000380785	0	0	0	0.929	0	0.27	0.9	0.837	0.928
HOOK2	LRP8	9606.ENSP00000380785	9606.ENSP00000303634	0	0	0	0	0	0	0	0.487	0.487
HOOK2	TNFSF13B	9606.ENSP00000380785	9606.ENSP00000365048	0	0	0	0	0	0.415	0	0	0.414
HOOK2	VLDLR	9606.ENSP00000380785	9606.ENSP00000371532	0	0	0	0	0	0	0	0.435	0.435
HOPX	PAX3	9606.ENSP00000450527	9606.ENSP00000375921	0	0	0	0	0	0.105	0	0.505	0.538
HPS5	TYR	9606.ENSP00000265967	9606.ENSP00000263321	0	0	0	0	0.055	0	0	0.535	0.542
HPS5	PMEL	9606.ENSP00000265967	9606.ENSP00000402758	0	0	0	0	0	0	0	0.424	0.424
HPS5	RAB27A	9606.ENSP00000265967	9606.ENSP00000379601	0	0	0	0	0	0	0	0.439	0.439
HPS5	SLC45A2	9606.ENSP00000265967	9606.ENSP00000296589	0	0	0	0	0.062	0	0	0.526	0.536
HPS5	MYO5A	9606.ENSP00000265967	9606.ENSP00000382177	0	0	0	0	0.066	0	0	0.552	0.563
HRASLS	POU2F3	9606.ENSP00000264735	9606.ENSP00000260264	0	0	0	0	0	0	0	0.417	0.417
HSPA13	SAMSN1	9606.ENSP00000285667	9606.ENSP00000285670	0	0	0	0	0	0	0	0.504	0.504
HSPA13	SAT1	9606.ENSP00000285667	9606.ENSP00000368572	0	0	0	0	0	0.787	0	0.054	0.789
ICAM1	LCP2	9606.ENSP00000264832	9606.ENSP00000046794	0	0	0	0	0.088	0	0	0.56	0.582
ICAM1	PLAT	9606.ENSP00000264832	9606.ENSP00000220809	0	0	0	0	0	0	0	0.478	0.478
ICAM1	SERPINE1	9606.ENSP00000264832	9606.ENSP00000223095	0	0	0	0	0.088	0	0	0.703	0.718
ICAM1	SELL	9606.ENSP00000264832	9606.ENSP00000236147	0	0	0	0	0.062	0	0	0.805	0.81
ICAM1	MICB	9606.ENSP00000264832	9606.ENSP00000252229	0	0	0	0	0.065	0	0	0.419	0.433
ICAM1	MDM2	9606.ENSP00000264832	9606.ENSP00000258149	0	0	0	0	0	0	0	0.662	0.662
ICAM1	TIMP2	9606.ENSP00000264832	9606.ENSP00000262768	0	0	0	0	0	0	0	0.452	0.452
ICAM1	NOX4	9606.ENSP00000264832	9606.ENSP00000263317	0	0	0	0	0	0	0	0.526	0.526
ICAM1	PPP1R13L	9606.ENSP00000264832	9606.ENSP00000403902	0	0	0	0	0	0	0	0.403	0.403
ICAM1	IDO1	9606.ENSP00000264832	9606.ENSP00000430950	0	0	0	0	0.069	0	0	0.391	0.408
ICAM1	TLR8	9606.ENSP00000264832	9606.ENSP00000312082	0	0	0	0	0.086	0	0	0.392	0.42
ICAM1	VAV3	9606.ENSP00000264832	9606.ENSP00000359073	0	0	0	0	0.054	0	0	0.442	0.45
ICAM1	LY96	9606.ENSP00000264832	9606.ENSP00000284818	0	0	0	0	0.135	0	0	0.391	0.45
ICAM1	TNFSF13B	9606.ENSP00000264832	9606.ENSP00000365048	0	0	0	0	0	0	0	0.46	0.459
ICAM1	TSPAN8	9606.ENSP00000264832	9606.ENSP00000377003	0	0	0	0	0.052	0	0	0.472	0.479
ICAM1	SPP1	9606.ENSP00000264832	9606.ENSP00000378517	0	0	0	0	0	0	0	0.538	0.538
ICAM1	MMP1	9606.ENSP00000264832	9606.ENSP00000322788	0	0	0	0	0.088	0	0	0.568	0.589
ICAM1	OCLN	9606.ENSP00000264832	9606.ENSP00000347379	0	0	0	0	0	0	0	0.666	0.667
ICAM1	NRAS	9606.ENSP00000264832	9606.ENSP00000358548	0	0	0	0	0	0	0.8	0.141	0.82
ICAM1	IL6	9606.ENSP00000264832	9606.ENSP00000385675	0	0	0	0	0.152	0	0	0.876	0.89
ICAM1	MST1R	9606.ENSP00000264832	9606.ENSP00000296474	0	0	0	0	0	0	0.9	0.09	0.905
ICOS	LCP2	9606.ENSP00000319476	9606.ENSP00000046794	0	0	0	0	0.331	0.27	0	0.157	0.553
ICOS	SELL	9606.ENSP00000319476	9606.ENSP00000236147	0	0	0	0	0.17	0	0	0.481	0.551
ICOS	PIK3CD	9606.ENSP00000319476	9606.ENSP00000366563	0	0	0	0	0.076	0	0.8	0.171	0.833
ID4	SOX10	9606.ENSP00000367972	9606.ENSP00000380093	0	0	0	0	0.076	0	0	0.564	0.58
IDO1	KYNU	9606.ENSP00000430950	9606.ENSP00000264170	0	0	0	0	0	0	0.9	0.704	0.969
IDO1	TLR8	9606.ENSP00000430950	9606.ENSP00000312082	0	0	0	0	0.097	0	0	0.433	0.466
IDO1	WARS	9606.ENSP00000430950	9606.ENSP00000347495	0	0	0	0	0.135	0	0	0.416	0.473
IDO1	KMO	9606.ENSP00000430950	9606.ENSP00000355517	0	0	0	0	0.062	0	0	0.709	0.715
IDO1	TNFSF13B	9606.ENSP00000430950	9606.ENSP00000365048	0	0	0	0	0.065	0	0	0.473	0.486
IDO1	QPRT	9606.ENSP00000430950	9606.ENSP00000378782	0	0	0	0	0	0	0	0.561	0.561
IDO1	IL6	9606.ENSP00000430950	9606.ENSP00000385675	0	0	0	0	0.076	0	0	0.672	0.684
IDO1	TDO2	9606.ENSP00000430950	9606.ENSP00000444788	0	0	0	0	0	0	0.8	0.862	0.971
IFI35	RTP4	9606.ENSP00000395590	9606.ENSP00000259030	0	0	0	0	0.6	0	0	0.343	0.726
IFI35	LGALS3BP	9606.ENSP00000395590	9606.ENSP00000262776	0	0	0	0	0.302	0	0	0.235	0.443
IFI35	ISG20	9606.ENSP00000395590	9606.ENSP00000306565	0	0	0	0	0.328	0	0.9	0.616	0.971
IFI35	MX2	9606.ENSP00000395590	9606.ENSP00000333657	0	0	0	0	0.563	0	0.9	0.502	0.976
IFI35	OAS2	9606.ENSP00000395590	9606.ENSP00000342278	0	0	0	0	0.765	0	0.9	0.601	0.989
IFI35	WARS	9606.ENSP00000395590	9606.ENSP00000347495	0	0	0	0	0.297	0	0	0.342	0.517
IFI35	IRF6	9606.ENSP00000395590	9606.ENSP00000355988	0	0	0	0	0	0	0.9	0.202	0.916
IFI35	IFIT3	9606.ENSP00000395590	9606.ENSP00000360883	0	0	0	0	0.792	0	0.9	0.682	0.992
IFI35	ISG15	9606.ENSP00000395590	9606.ENSP00000368699	0	0	0	0	0.79	0	0.9	0.607	0.991
IFI35	IRF4	9606.ENSP00000395590	9606.ENSP00000370343	0	0	0	0	0	0	0.9	0.178	0.914
IFI35	RSAD2	9606.ENSP00000395590	9606.ENSP00000371471	0	0	0	0	0.578	0	0.9	0.513	0.977
IFIT3	RTP4	9606.ENSP00000360883	9606.ENSP00000259030	0	0	0	0	0.777	0	0	0.556	0.897
IFIT3	LGALS3BP	9606.ENSP00000360883	9606.ENSP00000262776	0	0	0	0	0.339	0.397	0	0.301	0.697
IFIT3	ISG20	9606.ENSP00000360883	9606.ENSP00000306565	0.041	0	0	0	0.233	0	0.9	0.66	0.971
IFIT3	MX2	9606.ENSP00000360883	9606.ENSP00000333657	0	0	0	0	0.692	0	0.9	0.695	0.989
IFIT3	OAS2	9606.ENSP00000360883	9606.ENSP00000342278	0	0	0	0	0.817	0.329	0.9	0.702	0.995
IFIT3	IRF6	9606.ENSP00000360883	9606.ENSP00000355988	0	0	0	0	0	0	0.9	0.134	0.909
IFIT3	IL6	9606.ENSP00000360883	9606.ENSP00000385675	0	0	0	0	0.096	0	0	0.393	0.427
IFIT3	SAMD9	9606.ENSP00000360883	9606.ENSP00000369292	0	0	0	0	0.613	0	0	0.446	0.777
IFIT3	IRF4	9606.ENSP00000360883	9606.ENSP00000370343	0	0	0	0	0	0	0.9	0.293	0.926
IFIT3	ISG15	9606.ENSP00000360883	9606.ENSP00000368699	0	0	0	0	0.84	0.16	0.9	0.792	0.996
IFIT3	RSAD2	9606.ENSP00000360883	9606.ENSP00000371471	0	0	0	0	0.823	0.398	0.9	0.716	0.996
IGFBP5	SERPINE1	9606.ENSP00000233813	9606.ENSP00000223095	0	0	0	0	0.065	0.27	0	0.827	0.871
IGFBP5	SPP1	9606.ENSP00000233813	9606.ENSP00000378517	0	0	0	0	0.065	0.27	0	0.878	0.909
IGFL1	SDR16C5	9606.ENSP00000415823	9606.ENSP00000307607	0	0	0	0	0.073	0	0	0.437	0.455
IGSF11	SLC45A2	9606.ENSP00000377370	9606.ENSP00000296589	0	0	0	0	0.127	0	0	0.431	0.482
IGSF11	LYPD6B	9606.ENSP00000377370	9606.ENSP00000387077	0	0	0	0	0.064	0	0	0.499	0.511
IGSF6	LCP2	9606.ENSP00000268389	9606.ENSP00000046794	0	0	0	0	0.624	0	0	0	0.624
IGSF6	MSR1	9606.ENSP00000268389	9606.ENSP00000262101	0	0	0	0	0.354	0	0	0.14	0.42
IGSF6	LRP8	9606.ENSP00000268389	9606.ENSP00000303634	0	0	0	0	0	0	0	0.426	0.426
IGSF6	TMEM154	9606.ENSP00000268389	9606.ENSP00000302144	0	0	0	0	0.138	0	0	0.363	0.427
IGSF6	LAPTM5	9606.ENSP00000268389	9606.ENSP00000294507	0	0	0	0	0.322	0	0	0.305	0.509
IGSF6	TLR8	9606.ENSP00000268389	9606.ENSP00000312082	0	0	0	0	0.546	0	0	0.095	0.571
IGSF6	MS4A7	9606.ENSP00000268389	9606.ENSP00000300184	0	0	0	0	0.652	0	0	0.063	0.66
IGSF6	LILRB2	9606.ENSP00000268389	9606.ENSP00000375629	0	0	0	0	0.744	0	0	0	0.744
IGSF9	NRXN1	9606.ENSP00000357073	9606.ENSP00000385142	0	0	0	0	0.064	0	0	0.401	0.415
IL12RB1	SELL	9606.ENSP00000470788	9606.ENSP00000236147	0	0	0	0	0.077	0	0	0.391	0.413
IL12RB1	IL12RB2	9606.ENSP00000470788	9606.ENSP00000262345	0	0	0	0	0	0.458	0.9	0.974	0.998
IL12RB1	RORC	9606.ENSP00000470788	9606.ENSP00000327025	0	0	0	0	0	0.182	0	0.507	0.579
IL12RB1	ISG15	9606.ENSP00000470788	9606.ENSP00000368699	0	0	0	0	0.055	0	0	0.456	0.464
IL12RB1	IRF4	9606.ENSP00000470788	9606.ENSP00000370343	0	0	0	0	0.068	0.182	0	0.358	0.467
IL12RB1	IL6	9606.ENSP00000470788	9606.ENSP00000385675	0	0	0	0	0	0.189	0.6	0.561	0.845
IL12RB2	RORC	9606.ENSP00000262345	9606.ENSP00000327025	0	0	0	0	0	0	0	0.505	0.505
IL12RB2	IL6	9606.ENSP00000262345	9606.ENSP00000385675	0	0	0	0	0	0	0.6	0.396	0.748
IL20RB	PTK6	9606.ENSP00000328133	9606.ENSP00000442460	0	0	0	0	0	0	0	0.649	0.649
IL20RB	IL6	9606.ENSP00000328133	9606.ENSP00000385675	0	0	0	0	0	0	0.6	0.263	0.692
IL37	MMP1	9606.ENSP00000263326	9606.ENSP00000322788	0	0	0	0	0.061	0.058	0	0.406	0.429
IL37	IL6	9606.ENSP00000263326	9606.ENSP00000385675	0	0	0	0	0.067	0	0	0.788	0.794
IL6	MMP11	9606.ENSP00000385675	9606.ENSP00000215743	0	0	0	0	0	0	0	0.573	0.573
IL6	PLAT	9606.ENSP00000385675	9606.ENSP00000220809	0	0	0	0	0.076	0	0	0.611	0.625
IL6	NAMPT	9606.ENSP00000385675	9606.ENSP00000222553	0	0	0	0	0.099	0	0	0.683	0.702
IL6	SERPINE1	9606.ENSP00000385675	9606.ENSP00000223095	0	0	0	0	0.16	0	0	0.803	0.827
IL6	SELL	9606.ENSP00000385675	9606.ENSP00000236147	0	0	0	0	0	0	0	0.693	0.693
IL6	PPP1R1B	9606.ENSP00000385675	9606.ENSP00000254079	0	0	0	0	0	0	0	0.451	0.451
IL6	SORT1	9606.ENSP00000385675	9606.ENSP00000256637	0	0	0	0	0	0.417	0	0.478	0.683
IL6	MDM2	9606.ENSP00000385675	9606.ENSP00000258149	0	0	0	0	0	0	0	0.429	0.429
IL6	MSR1	9606.ENSP00000385675	9606.ENSP00000262101	0	0	0	0	0.063	0	0	0.468	0.48
IL6	TIMP2	9606.ENSP00000385675	9606.ENSP00000262768	0	0	0	0	0.083	0	0	0.602	0.619
IL6	LGALS3BP	9606.ENSP00000385675	9606.ENSP00000262776	0	0	0	0	0.062	0	0	0.435	0.447
IL6	NOX4	9606.ENSP00000385675	9606.ENSP00000263317	0	0	0	0	0	0	0	0.573	0.573
IL6	LIFR	9606.ENSP00000385675	9606.ENSP00000263409	0	0	0	0	0.053	0	0.6	0.835	0.932
IL6	PPARGC1A	9606.ENSP00000385675	9606.ENSP00000264867	0	0	0	0	0	0	0	0.611	0.611
IL6	TNFRSF10B	9606.ENSP00000385675	9606.ENSP00000276431	0	0	0	0	0.056	0	0	0.469	0.477
IL6	SLC1A2	9606.ENSP00000385675	9606.ENSP00000278379	0	0	0	0	0	0	0	0.529	0.529
IL6	LY96	9606.ENSP00000385675	9606.ENSP00000284818	0	0	0	0	0.087	0	0	0.685	0.7
IL6	S100B	9606.ENSP00000385675	9606.ENSP00000291700	0	0	0	0	0	0	0	0.612	0.612
IL6	MITF	9606.ENSP00000385675	9606.ENSP00000295600	0	0	0	0	0	0	0.9	0.269	0.923
IL6	TLR8	9606.ENSP00000385675	9606.ENSP00000312082	0	0	0	0	0	0	0	0.687	0.687
IL6	NQO1	9606.ENSP00000385675	9606.ENSP00000319788	0	0	0	0	0	0	0	0.57	0.57
IL6	MMP1	9606.ENSP00000385675	9606.ENSP00000322788	0	0	0	0	0.154	0	0.9	0.71	0.973
IL6	RORC	9606.ENSP00000385675	9606.ENSP00000327025	0	0	0	0	0	0	0	0.63	0.63
IL6	SNCA	9606.ENSP00000385675	9606.ENSP00000338345	0	0	0	0	0	0	0	0.509	0.509
IL6	SERPINA12	9606.ENSP00000385675	9606.ENSP00000342109	0	0	0	0	0	0	0	0.452	0.452
IL6	OCLN	9606.ENSP00000385675	9606.ENSP00000347379	0	0	0	0	0	0	0	0.669	0.669
IL6	PTGER3	9606.ENSP00000385675	9606.ENSP00000349003	0	0	0	0	0	0	0	0.462	0.462
IL6	PTGS1	9606.ENSP00000385675	9606.ENSP00000354612	0	0	0	0	0.096	0	0	0.54	0.566
IL6	TRIM63	9606.ENSP00000385675	9606.ENSP00000363390	0	0	0	0	0	0	0	0.414	0.414
IL6	KLF4	9606.ENSP00000385675	9606.ENSP00000363804	0	0	0	0	0.076	0	0	0.469	0.488
IL6	TNFSF13B	9606.ENSP00000385675	9606.ENSP00000365048	0	0	0	0	0	0	0	0.706	0.706
IL6	TNFRSF25	9606.ENSP00000385675	9606.ENSP00000367013	0	0	0	0	0	0	0	0.408	0.408
IL6	ISG15	9606.ENSP00000385675	9606.ENSP00000368699	0	0	0	0	0.064	0	0	0.523	0.534
IL6	IRF4	9606.ENSP00000385675	9606.ENSP00000370343	0	0	0	0	0	0	0	0.624	0.624
IL6	RSAD2	9606.ENSP00000385675	9606.ENSP00000371471	0	0	0	0	0.066	0	0	0.395	0.41
IL6	SERPINB5	9606.ENSP00000385675	9606.ENSP00000372221	0	0	0	0	0	0	0	0.568	0.568
IL6	SPP1	9606.ENSP00000385675	9606.ENSP00000378517	0	0	0	0	0.062	0	0	0.687	0.694
IL6	LTB4R	9606.ENSP00000385675	9606.ENSP00000380008	0	0	0	0	0	0	0	0.401	0.401
IL6	MBP	9606.ENSP00000385675	9606.ENSP00000380958	0	0	0	0	0	0	0	0.571	0.571
IL6	SERPINB7	9606.ENSP00000385675	9606.ENSP00000381101	0	0	0	0	0.141	0	0	0.568	0.613
IL6	TDO2	9606.ENSP00000385675	9606.ENSP00000444788	0	0	0	0	0	0	0	0.401	0.4
IL6	SERPINE2	9606.ENSP00000385675	9606.ENSP00000415786	0	0	0	0	0	0	0	0.513	0.513
IL6	NOS1	9606.ENSP00000385675	9606.ENSP00000477999	0	0	0	0	0.062	0	0	0.523	0.534
INADL	NGEF	9606.ENSP00000360200	9606.ENSP00000264051	0	0	0	0	0	0.134	0	0.412	0.469
INADL	MARVELD2	9606.ENSP00000360200	9606.ENSP00000323264	0	0	0	0	0.087	0	0	0.462	0.488
INADL	MPP7	9606.ENSP00000360200	9606.ENSP00000337907	0	0	0	0	0.052	0.265	0	0.507	0.626
INADL	OCLN	9606.ENSP00000360200	9606.ENSP00000347379	0	0	0	0	0.063	0	0	0.578	0.587
INADL	PTPN3	9606.ENSP00000360200	9606.ENSP00000363667	0	0	0	0	0.063	0.104	0	0.345	0.402
INADL	PLCB4	9606.ENSP00000360200	9606.ENSP00000367762	0	0	0	0	0	0.863	0	0.189	0.884
INADL	PLEKHG5	9606.ENSP00000360200	9606.ENSP00000439625	0	0	0	0	0.062	0.652	0	0.865	0.952
INPP4B	INPP5F	9606.ENSP00000425487	9606.ENSP00000354519	0	0	0	0	0.058	0	0.9	0.107	0.908
INPP4B	PIK3CD	9606.ENSP00000425487	9606.ENSP00000366563	0	0	0	0	0.062	0	0	0.416	0.429
INPP4B	PIK3C2G	9606.ENSP00000425487	9606.ENSP00000445381	0	0	0	0	0.062	0	0.9	0.327	0.931
INPP5F	PLCB4	9606.ENSP00000354519	9606.ENSP00000367762	0	0	0	0	0.062	0	0.65	0.127	0.688
INPP5F	PIK3C2G	9606.ENSP00000354519	9606.ENSP00000445381	0	0	0	0	0.063	0.144	0.9	0.101	0.918
IRF4	SELL	9606.ENSP00000370343	9606.ENSP00000236147	0	0	0	0	0.098	0	0	0.495	0.525
IRF4	RORA	9606.ENSP00000370343	9606.ENSP00000261523	0	0	0	0	0	0.142	0	0.451	0.508
IRF4	TYR	9606.ENSP00000370343	9606.ENSP00000263321	0	0	0	0	0.076	0	0	0.523	0.541
IRF4	PPARGC1A	9606.ENSP00000370343	9606.ENSP00000264867	0	0	0	0	0	0.182	0	0.97	0.974
IRF4	LEF1	9606.ENSP00000370343	9606.ENSP00000265165	0	0	0	0	0.07	0	0	0.395	0.413
IRF4	TPCN2	9606.ENSP00000370343	9606.ENSP00000294309	0	0	0	0	0	0	0	0.562	0.562
IRF4	SLC45A2	9606.ENSP00000370343	9606.ENSP00000296589	0	0	0	0	0	0	0	0.625	0.625
IRF4	ISG20	9606.ENSP00000370343	9606.ENSP00000306565	0	0	0	0	0.069	0	0.9	0.241	0.923
IRF4	RORC	9606.ENSP00000370343	9606.ENSP00000327025	0	0	0	0	0	0.182	0	0.611	0.668
IRF4	MX2	9606.ENSP00000370343	9606.ENSP00000333657	0	0	0	0	0.097	0	0.9	0.369	0.938
IRF4	OAS2	9606.ENSP00000370343	9606.ENSP00000342278	0	0	0	0	0.077	0	0.9	0.204	0.92
IRF4	IRF6	9606.ENSP00000370343	9606.ENSP00000355988	0	0	0	0.793	0	0	0.9	0.476	0.909
IRF4	KLF4	9606.ENSP00000370343	9606.ENSP00000363804	0	0	0	0	0	0	0	0.47	0.47
IRF4	TNFSF13B	9606.ENSP00000370343	9606.ENSP00000365048	0	0	0	0	0.062	0	0	0.468	0.479
IRF4	ISG15	9606.ENSP00000370343	9606.ENSP00000368699	0	0	0	0	0	0	0.9	0.357	0.932
IRF4	MC1R	9606.ENSP00000370343	9606.ENSP00000451605	0	0	0	0	0	0	0	0.556	0.556
IRF4	RUNX3	9606.ENSP00000370343	9606.ENSP00000382800	0	0	0	0	0.139	0	0	0.518	0.567
IRF4	RSAD2	9606.ENSP00000370343	9606.ENSP00000371471	0	0	0	0	0	0	0.9	0.264	0.923
IRF6	SLC20A1	9606.ENSP00000355988	9606.ENSP00000272542	0	0	0	0	0	0	0	0.428	0.428
IRF6	ISG20	9606.ENSP00000355988	9606.ENSP00000306565	0	0	0	0	0	0	0.9	0.22	0.918
IRF6	KDF1	9606.ENSP00000355988	9606.ENSP00000319179	0	0	0	0	0.266	0	0	0.481	0.602
IRF6	MX2	9606.ENSP00000355988	9606.ENSP00000333657	0	0	0	0	0	0	0.9	0.288	0.925
IRF6	OAS2	9606.ENSP00000355988	9606.ENSP00000342278	0	0	0	0	0	0	0.9	0.15	0.911
IRF6	RSAD2	9606.ENSP00000355988	9606.ENSP00000371471	0	0	0	0	0	0	0.9	0.172	0.913
IRF6	ISG15	9606.ENSP00000355988	9606.ENSP00000368699	0	0	0	0	0	0.07	0.9	0.216	0.92
IRF6	SERPINB5	9606.ENSP00000355988	9606.ENSP00000372221	0	0	0	0	0.107	0	0	0.962	0.965
IRX4	TNNT2	9606.ENSP00000482393	9606.ENSP00000236918	0	0	0	0	0.097	0	0	0.469	0.5
IRX4	MAL2	9606.ENSP00000482393	9606.ENSP00000479708	0	0	0	0	0	0	0	0.45	0.45
ISG15	RTP4	9606.ENSP00000368699	9606.ENSP00000259030	0	0	0	0	0.758	0	0	0.52	0.879
ISG15	ISG20	9606.ENSP00000368699	9606.ENSP00000306565	0	0	0	0	0.567	0	0.9	0.718	0.986
ISG15	TLR8	9606.ENSP00000368699	9606.ENSP00000312082	0	0	0	0	0.062	0.101	0	0.42	0.468
ISG15	MX2	9606.ENSP00000368699	9606.ENSP00000333657	0	0	0	0	0.663	0.149	0.6	0.806	0.974
ISG15	OAS2	9606.ENSP00000368699	9606.ENSP00000342278	0	0	0	0	0.785	0	0.9	0.759	0.994
ISG15	SAMD9	9606.ENSP00000368699	9606.ENSP00000369292	0	0	0	0	0.286	0	0	0.471	0.607
ISG15	RSAD2	9606.ENSP00000368699	9606.ENSP00000371471	0	0	0	0	0.825	0	0.9	0.883	0.997
ISG20	RTP4	9606.ENSP00000306565	9606.ENSP00000259030	0	0	0	0	0.179	0	0	0.349	0.443
ISG20	SAMD9	9606.ENSP00000306565	9606.ENSP00000369292	0	0	0	0	0.144	0	0	0.447	0.506
ISG20	OAS2	9606.ENSP00000306565	9606.ENSP00000342278	0	0	0	0	0.22	0	0.9	0.655	0.97
ISG20	RSAD2	9606.ENSP00000306565	9606.ENSP00000371471	0	0	0	0	0.245	0	0.9	0.67	0.972
ISG20	MX2	9606.ENSP00000306565	9606.ENSP00000333657	0	0	0	0	0.241	0	0.9	0.678	0.973
ISM1	SPTLC3	9606.ENSP00000262487	9606.ENSP00000381968	0	0	0	0	0	0	0	0.483	0.483
ISM1	SUSD2	9606.ENSP00000262487	9606.ENSP00000351075	0	0	0	0	0	0	0	0.578	0.578
JUP	TNNT2	9606.ENSP00000377508	9606.ENSP00000236918	0	0	0	0	0.062	0	0	0.545	0.555
JUP	PKP1	9606.ENSP00000377508	9606.ENSP00000263946	0	0	0	0	0.085	0.171	0.6	0.724	0.905
JUP	LEF1	9606.ENSP00000377508	9606.ENSP00000265165	0	0	0	0	0	0.438	0.8	0.272	0.911
JUP	RAB8B	9606.ENSP00000377508	9606.ENSP00000312734	0	0.001	0	0	0.048	0.426	0	0.642	0.787
JUP	PPL	9606.ENSP00000377508	9606.ENSP00000340510	0	0	0	0	0.098	0.063	0	0.363	0.415
JUP	OCLN	9606.ENSP00000377508	9606.ENSP00000347379	0	0	0	0	0	0	0	0.479	0.479
JUP	PAK3	9606.ENSP00000377508	9606.ENSP00000353864	0	0	0	0	0	0.078	0.9	0	0.903
JUP	VAV3	9606.ENSP00000377508	9606.ENSP00000359073	0	0	0	0	0.059	0.057	0.65	0.081	0.676
JUP	PERP	9606.ENSP00000377508	9606.ENSP00000397157	0	0	0	0	0.117	0	0.6	0.404	0.771
KCNN2	KCNT2	9606.ENSP00000427120	9606.ENSP00000294725	0	0	0	0	0.082	0	0	0.564	0.583
KCNN2	SERPINE2	9606.ENSP00000427120	9606.ENSP00000415786	0	0	0	0	0	0	0	0.432	0.432
KDF1	RAB25	9606.ENSP00000319179	9606.ENSP00000354376	0	0	0	0	0.533	0	0	0	0.533
KIAA0226L	SERPINB5	9606.ENSP00000396935	9606.ENSP00000372221	0	0	0	0	0	0	0	0.497	0.497
KIAA0226L	TGOLN2	9606.ENSP00000396935	9606.ENSP00000386443	0	0	0	0	0	0	0	0.403	0.403
KIAA1211	RNF157	9606.ENSP00000423366	9606.ENSP00000269391	0	0	0	0	0	0	0	0.707	0.707
KIF26B	KIFC2	9606.ENSP00000385545	9606.ENSP00000301332	0	0	0	0.554	0.065	0	0.3	0.373	0.423
KIF26B	NEK6	9606.ENSP00000385545	9606.ENSP00000362702	0	0	0	0	0.064	0.058	0	0.518	0.538
KIF26B	KLC3	9606.ENSP00000385545	9606.ENSP00000375810	0	0	0	0	0	0.138	0.5	0.14	0.597
KIFC2	SPC25	9606.ENSP00000301332	9606.ENSP00000282074	0	0	0	0	0.384	0	0	0.099	0.421
KIFC2	KLC3	9606.ENSP00000301332	9606.ENSP00000375810	0	0	0	0	0	0.138	0.5	0.268	0.657
KLC3	SNCA	9606.ENSP00000375810	9606.ENSP00000338345	0	0	0	0	0	0.131	0.8	0	0.818
KLC3	SMAD1	9606.ENSP00000375810	9606.ENSP00000426568	0	0	0	0	0	0.057	0	0.536	0.543
KLF4	TNNT2	9606.ENSP00000363804	9606.ENSP00000236918	0	0	0	0	0	0	0	0.41	0.41
KLF4	LEF1	9606.ENSP00000363804	9606.ENSP00000265165	0	0	0	0	0	0.137	0	0.391	0.451
KLF4	ZNF750	9606.ENSP00000363804	9606.ENSP00000269394	0	0	0	0	0	0	0	0.707	0.707
KLF4	SCARA5	9606.ENSP00000363804	9606.ENSP00000346990	0	0	0	0	0.069	0	0	0.394	0.411
KLF4	SOX10	9606.ENSP00000363804	9606.ENSP00000380093	0	0	0	0	0	0.101	0	0.459	0.493
KLF4	MYCL	9606.ENSP00000363804	9606.ENSP00000380494	0	0	0	0	0	0	0	0.732	0.732
KLHL6	LCP2	9606.ENSP00000341342	9606.ENSP00000046794	0	0	0	0	0.603	0	0	0	0.603
KLK11	SERPINE2	9606.ENSP00000473047	9606.ENSP00000415786	0	0	0	0	0	0.12	0	0.517	0.556
KMO	KYNU	9606.ENSP00000355517	9606.ENSP00000264170	0.185	0.772	0.395	0	0.425	0	0.9	0.95	0.999
KMO	OPN3	9606.ENSP00000355517	9606.ENSP00000355512	0	0	0	0	0	0	0	0.777	0.777
KMO	QPRT	9606.ENSP00000355517	9606.ENSP00000378782	0.043	0	0	0	0.068	0	0	0.854	0.858
KMO	TDO2	9606.ENSP00000355517	9606.ENSP00000444788	0.18	0	0	0	0.112	0	0	0.931	0.945
KRT2	PPL	9606.ENSP00000310861	9606.ENSP00000340510	0	0	0	0	0.073	0.058	0	0.374	0.405
KRT2	LCE2B	9606.ENSP00000310861	9606.ENSP00000357769	0	0	0	0	0.152	0	0	0.39	0.46
KRT2	TGM3	9606.ENSP00000310861	9606.ENSP00000370867	0	0	0	0	0.092	0.179	0	0.349	0.472
KRT2	KRT77	9606.ENSP00000310861	9606.ENSP00000342710	0	0	0	0.957	0.181	0.837	0.3	0.611	0.901
KRT23	THSD4	9606.ENSP00000209718	9606.ENSP00000347484	0	0	0	0	0	0	0	0.607	0.607
KRT77	KRT78	9606.ENSP00000342710	9606.ENSP00000306261	0	0	0	0.922	0.098	0.103	0.3	0.681	0.416
KRT77	LCE2B	9606.ENSP00000342710	9606.ENSP00000357769	0	0	0	0	0.152	0	0	0.391	0.461
KYNU	NAMPT	9606.ENSP00000264170	9606.ENSP00000222553	0	0	0	0	0.062	0.148	0	0.36	0.444
KYNU	SAMSN1	9606.ENSP00000264170	9606.ENSP00000285670	0	0	0	0	0.102	0	0	0.69	0.709
KYNU	QPRT	9606.ENSP00000264170	9606.ENSP00000378782	0	0	0	0	0.109	0.146	0	0.872	0.894
KYNU	TDO2	9606.ENSP00000264170	9606.ENSP00000444788	0.295	0	0.274	0	0.108	0	0.9	0.92	0.995
LAPTM5	LCP2	9606.ENSP00000294507	9606.ENSP00000046794	0	0	0	0	0.592	0	0	0.16	0.642
LAPTM5	SRGN	9606.ENSP00000294507	9606.ENSP00000242465	0	0	0	0	0.659	0	0	0.256	0.735
LAPTM5	SORT1	9606.ENSP00000294507	9606.ENSP00000256637	0	0	0	0	0	0	0	0.433	0.433
LAPTM5	SAMSN1	9606.ENSP00000294507	9606.ENSP00000285670	0	0	0	0	0.403	0	0	0.146	0.468
LAPTM5	RGS1	9606.ENSP00000294507	9606.ENSP00000356429	0	0	0	0	0.361	0	0	0.189	0.46
LAPTM5	LILRB2	9606.ENSP00000294507	9606.ENSP00000375629	0	0	0	0	0.535	0	0	0.095	0.561
LAPTM5	THEMIS2	9606.ENSP00000294507	9606.ENSP00000363031	0	0	0	0	0.559	0	0	0.227	0.645
LCE1B	RGS20	9606.ENSP00000353203	9606.ENSP00000297313	0	0	0	0	0	0.639	0	0.074	0.651
LCE1B	PPL	9606.ENSP00000353203	9606.ENSP00000340510	0	0	0	0	0	0	0.6	0	0.6
LCE1B	LCE2B	9606.ENSP00000353203	9606.ENSP00000357769	0	0	0	0	0.338	0.272	0.9	0.456	0.97
LCE2B	PPL	9606.ENSP00000357769	9606.ENSP00000340510	0	0	0	0	0	0	0.6	0.053	0.605
LCP2	LEF1	9606.ENSP00000046794	9606.ENSP00000265165	0	0	0	0	0.076	0	0	0.41	0.432
LCP2	PAG1	9606.ENSP00000046794	9606.ENSP00000220597	0	0	0	0	0.088	0.27	0	0.322	0.509
LCP2	PLAT	9606.ENSP00000046794	9606.ENSP00000220809	0	0	0	0	0	0	0	0.513	0.513
LCP2	THEMIS2	9606.ENSP00000046794	9606.ENSP00000363031	0	0	0	0	0.391	0.105	0	0.18	0.514
LCP2	LILRB2	9606.ENSP00000046794	9606.ENSP00000375629	0	0	0	0	0.529	0	0	0.063	0.539
LCP2	SELL	9606.ENSP00000046794	9606.ENSP00000236147	0	0	0	0	0.349	0	0	0.323	0.541
LCP2	SAMSN1	9606.ENSP00000046794	9606.ENSP00000285670	0	0	0	0	0.554	0	0	0	0.554
LCP2	RGS1	9606.ENSP00000046794	9606.ENSP00000356429	0	0	0	0	0.541	0	0	0.125	0.581
LCP2	SRGN	9606.ENSP00000046794	9606.ENSP00000242465	0	0	0	0	0.589	0	0	0.057	0.596
LCP2	PAK3	9606.ENSP00000046794	9606.ENSP00000353864	0	0	0	0	0	0	0.6	0.078	0.615
LCP2	VAV3	9606.ENSP00000046794	9606.ENSP00000359073	0	0	0	0	0.096	0.226	0.8	0.88	0.981
LDHB	SLC2A3	9606.ENSP00000379386	9606.ENSP00000075120	0.047	0	0	0	0.085	0.056	0	0.514	0.547
LDHB	UPP1	9606.ENSP00000379386	9606.ENSP00000330032	0	0	0	0	0.141	0.609	0	0.048	0.652
LEF1	WNT16	9606.ENSP00000265165	9606.ENSP00000222462	0	0	0	0	0	0.213	0	0.572	0.649
LEF1	TYR	9606.ENSP00000265165	9606.ENSP00000263321	0	0	0	0	0.169	0	0	0.333	0.422
LEF1	SAMD9	9606.ENSP00000265165	9606.ENSP00000369292	0	0	0	0	0	0	0	0.498	0.497
LEF1	WIF1	9606.ENSP00000265165	9606.ENSP00000286574	0	0	0	0	0	0	0	0.572	0.572
LEF1	SMAD1	9606.ENSP00000265165	9606.ENSP00000426568	0	0	0	0	0	0.534	0	0.146	0.585
LEF1	SOX10	9606.ENSP00000265165	9606.ENSP00000380093	0	0	0	0	0.062	0.153	0	0.524	0.589
LEF1	PAX3	9606.ENSP00000265165	9606.ENSP00000375921	0	0	0	0	0	0.373	0	0.453	0.642
LEF1	WNT4	9606.ENSP00000265165	9606.ENSP00000290167	0	0	0	0	0	0.213	0	0.626	0.693
LEF1	WNT2B	9606.ENSP00000265165	9606.ENSP00000358698	0	0	0	0	0	0.213	0	0.672	0.731
LEF1	MITF	9606.ENSP00000265165	9606.ENSP00000295600	0	0	0	0	0.062	0.486	0	0.524	0.75
LEF1	RUNX3	9606.ENSP00000265165	9606.ENSP00000382800	0	0	0	0	0.073	0	0.6	0.393	0.755
LGALS3BP	RTP4	9606.ENSP00000262776	9606.ENSP00000259030	0	0	0	0	0.264	0	0	0.321	0.48
LGALS3BP	MX2	9606.ENSP00000262776	9606.ENSP00000333657	0	0	0	0	0.207	0	0	0.284	0.408
LGALS3BP	RSAD2	9606.ENSP00000262776	9606.ENSP00000371471	0	0	0	0	0.17	0.339	0	0.212	0.53
LGALS3BP	OAS2	9606.ENSP00000262776	9606.ENSP00000342278	0	0	0	0	0.141	0.329	0	0.277	0.547
LGALSL	SNX25	9606.ENSP00000238875	9606.ENSP00000426255	0	0	0	0	0	0	0	0.423	0.423
LIFR	SORT1	9606.ENSP00000263409	9606.ENSP00000256637	0	0	0	0	0.069	0.417	0	0.244	0.554
LIFR	PIK3CD	9606.ENSP00000263409	9606.ENSP00000366563	0	0	0	0	0	0	0.6	0.061	0.608
LILRB2	SELL	9606.ENSP00000375629	9606.ENSP00000236147	0	0	0	0	0.336	0	0	0.142	0.405
LILRB2	MS4A7	9606.ENSP00000375629	9606.ENSP00000300184	0	0	0	0	0.647	0	0	0	0.647
LILRB2	TLR8	9606.ENSP00000375629	9606.ENSP00000312082	0	0	0	0	0.561	0	0	0.172	0.621
LILRB2	THEMIS2	9606.ENSP00000375629	9606.ENSP00000363031	0	0	0	0	0.564	0	0	0	0.564
LILRB2	TNFSF13B	9606.ENSP00000375629	9606.ENSP00000365048	0	0	0	0	0.333	0	0	0.169	0.422
LNX1	MDM2	9606.ENSP00000263925	9606.ENSP00000258149	0	0	0	0	0.064	0.27	0	0.249	0.442
LNX1	NFIB	9606.ENSP00000263925	9606.ENSP00000370340	0	0	0	0	0	0	0	0.505	0.505
LNX1	TRIM27	9606.ENSP00000263925	9606.ENSP00000366404	0	0	0	0	0	0.288	0	0.436	0.581
LNX1	PLEKHG5	9606.ENSP00000263925	9606.ENSP00000439625	0	0	0	0	0	0.361	0	0.456	0.638
LNX1	PPP1R14C	9606.ENSP00000263925	9606.ENSP00000355260	0	0	0	0	0	0	0	0.74	0.74
LRP8	SLC20A1	9606.ENSP00000303634	9606.ENSP00000272542	0	0	0	0	0.062	0	0	0.458	0.47
LRP8	WNT4	9606.ENSP00000303634	9606.ENSP00000290167	0	0	0	0	0.053	0.105	0	0.364	0.414
LRP8	MFSD2A	9606.ENSP00000303634	9606.ENSP00000361895	0	0	0	0	0	0	0	0.429	0.429
LRP8	VLDLR	9606.ENSP00000303634	9606.ENSP00000371532	0	0	0	0.94	0	0.312	0.9	0.989	0.932
LRRN1	PLXDC2	9606.ENSP00000314901	9606.ENSP00000366460	0	0	0	0	0.062	0	0	0.714	0.72
LTB4R	PTGER3	9606.ENSP00000380008	9606.ENSP00000349003	0	0	0	0	0	0	0	0.503	0.503
LY96	SRGN	9606.ENSP00000284818	9606.ENSP00000242465	0	0	0	0	0.46	0	0	0	0.46
LY96	TLR8	9606.ENSP00000284818	9606.ENSP00000312082	0	0	0	0	0.179	0.064	0	0.68	0.732
LYPD1	SMPDL3A	9606.ENSP00000380605	9606.ENSP00000357425	0	0	0	0	0	0	0	0.413	0.413
LYPD1	PLAC9	9606.ENSP00000380605	9606.ENSP00000361337	0	0	0	0	0	0	0	0.666	0.666
LYPD1	LYPD6B	9606.ENSP00000380605	9606.ENSP00000387077	0	0	0	0	0	0	0	0.756	0.756
MAGI1	MPP7	9606.ENSP00000385450	9606.ENSP00000337907	0	0	0	0	0	0.076	0	0.419	0.44
MAGI1	OCLN	9606.ENSP00000385450	9606.ENSP00000347379	0	0	0	0	0	0.057	0	0.398	0.408
MAGI1	PTPRG	9606.ENSP00000385450	9606.ENSP00000418112	0	0	0	0	0.191	0.08	0	0.333	0.46
MAL2	OCLN	9606.ENSP00000479708	9606.ENSP00000347379	0	0	0	0	0.098	0	0	0.575	0.6
MAL2	RAB25	9606.ENSP00000479708	9606.ENSP00000354376	0	0	0	0	0.333	0	0	0.325	0.53
MARVELD2	TUBA4A	9606.ENSP00000323264	9606.ENSP00000248437	0	0	0	0	0	0	0.8	0	0.8
MARVELD2	SLC12A2	9606.ENSP00000323264	9606.ENSP00000262461	0	0	0	0	0	0	0	0.726	0.726
MARVELD2	OCLN	9606.ENSP00000323264	9606.ENSP00000347379	0	0	0	0.581	0.175	0	0	0.98	0.514
MBP	PLLP	9606.ENSP00000380958	9606.ENSP00000219207	0	0	0	0	0.096	0	0	0.462	0.493
MBP	SLC1A2	9606.ENSP00000380958	9606.ENSP00000278379	0	0	0	0	0.117	0	0	0.405	0.453
MBP	S100B	9606.ENSP00000380958	9606.ENSP00000291700	0	0	0	0	0.156	0	0	0.72	0.754
MBP	SNCA	9606.ENSP00000380958	9606.ENSP00000338345	0	0	0	0	0.121	0	0	0.493	0.535
MBP	NFASC	9606.ENSP00000380958	9606.ENSP00000344786	0	0	0	0	0.091	0	0	0.583	0.605
MBP	MOK	9606.ENSP00000380958	9606.ENSP00000355304	0	0	0	0	0	0	0	0.538	0.538
MBP	SOX10	9606.ENSP00000380958	9606.ENSP00000380093	0	0	0	0	0.121	0	0.9	0.737	0.974
MBP	PLP1	9606.ENSP00000380958	9606.ENSP00000481006	0	0	0	0	0.26	0.497	0	0.848	0.939
MC1R	TYR	9606.ENSP00000451605	9606.ENSP00000263321	0	0	0	0	0.056	0	0	0.865	0.867
MC1R	MLPH	9606.ENSP00000451605	9606.ENSP00000264605	0	0	0	0	0.083	0	0	0.462	0.486
MC1R	TPCN2	9606.ENSP00000451605	9606.ENSP00000294309	0	0	0	0	0.062	0.056	0	0.528	0.545
MC1R	MITF	9606.ENSP00000451605	9606.ENSP00000295600	0	0	0	0	0	0	0	0.862	0.862
MC1R	SLC45A2	9606.ENSP00000451605	9606.ENSP00000296589	0	0	0	0	0.11	0	0	0.784	0.8
MC1R	NRAS	9606.ENSP00000451605	9606.ENSP00000358548	0	0	0	0	0	0.056	0	0.559	0.566
MC1R	MLANA	9606.ENSP00000451605	9606.ENSP00000370886	0	0	0	0	0	0	0	0.515	0.515
MC1R	PAX3	9606.ENSP00000451605	9606.ENSP00000375921	0	0	0	0	0.076	0.056	0	0.375	0.407
MC1R	SOX10	9606.ENSP00000451605	9606.ENSP00000380093	0	0	0	0	0.063	0.056	0	0.502	0.521
MC1R	MYO5A	9606.ENSP00000451605	9606.ENSP00000382177	0	0	0	0	0.065	0.07	0	0.374	0.408
MC1R	PMEL	9606.ENSP00000451605	9606.ENSP00000402758	0	0	0	0	0.084	0	0	0.625	0.642
MC1R	NR4A3	9606.ENSP00000451605	9606.ENSP00000482027	0	0	0	0	0.064	0.058	0	0.537	0.556
MDM2	PAWR	9606.ENSP00000258149	9606.ENSP00000328088	0	0	0	0	0	0	0	0.404	0.404
MDM2	MYCL	9606.ENSP00000258149	9606.ENSP00000380494	0	0	0	0	0	0	0	0.412	0.412
MDM2	PAX3	9606.ENSP00000258149	9606.ENSP00000375921	0	0	0	0	0	0.182	0	0.324	0.423
MDM2	THRB	9606.ENSP00000258149	9606.ENSP00000379904	0	0	0	0	0	0.057	0	0.413	0.423
MDM2	PITPNM3	9606.ENSP00000258149	9606.ENSP00000262483	0	0	0	0	0	0	0	0.427	0.427
MDM2	PERP	9606.ENSP00000258149	9606.ENSP00000397157	0	0	0	0	0	0	0	0.468	0.468
MDM2	NQO1	9606.ENSP00000258149	9606.ENSP00000319788	0	0	0	0	0	0	0	0.471	0.471
MDM2	NRAS	9606.ENSP00000258149	9606.ENSP00000358548	0	0	0	0	0.062	0	0	0.502	0.513
MDM2	TNFRSF10B	9606.ENSP00000258149	9606.ENSP00000276431	0	0	0	0	0	0	0	0.541	0.541
MDM2	PYHIN1	9606.ENSP00000258149	9606.ENSP00000357122	0	0	0	0	0	0.413	0	0.357	0.606
MDM2	PPP1R13L	9606.ENSP00000258149	9606.ENSP00000403902	0	0	0	0	0	0	0	0.671	0.671
MDM2	RUNX3	9606.ENSP00000258149	9606.ENSP00000382800	0	0	0	0	0	0.27	0.6	0.473	0.832
MDM2	S100B	9606.ENSP00000258149	9606.ENSP00000291700	0	0	0	0	0	0.617	0	0.827	0.931
MDM2	TRIM27	9606.ENSP00000258149	9606.ENSP00000366404	0	0	0	0	0	0.27	0.9	0.202	0.936
MDM2	RASSF6	9606.ENSP00000258149	9606.ENSP00000340578	0	0	0	0	0	0.499	0	0.895	0.945
MEOX2	PAX3	9606.ENSP00000262041	9606.ENSP00000375921	0	0	0	0.601	0	0.349	0	0.539	0.484
MFSD2A	SLC20A1	9606.ENSP00000361895	9606.ENSP00000272542	0.043	0	0	0	0.064	0	0	0.538	0.55
MFSD2A	MFSD4	9606.ENSP00000361895	9606.ENSP00000356115	0	0	0	0	0	0	0	0.431	0.431
MFSD4	MMP1	9606.ENSP00000356115	9606.ENSP00000322788	0	0	0	0	0	0	0	0.548	0.548
MFSD4	SLC46A2	9606.ENSP00000356115	9606.ENSP00000363345	0	0	0	0	0	0	0	0.672	0.672
MIA	TYR	9606.ENSP00000263369	9606.ENSP00000263321	0	0	0	0	0.076	0	0	0.402	0.423
MIA	SOX10	9606.ENSP00000263369	9606.ENSP00000380093	0	0	0	0	0.088	0	0	0.481	0.507
MIA	S100B	9606.ENSP00000263369	9606.ENSP00000291700	0	0	0	0	0	0	0	0.651	0.651
MITF	PAIP2B	9606.ENSP00000295600	9606.ENSP00000244221	0	0	0	0	0	0	0	0.432	0.432
MITF	WIPI1	9606.ENSP00000295600	9606.ENSP00000262139	0	0	0	0	0	0.073	0	0.422	0.442
MITF	TYR	9606.ENSP00000295600	9606.ENSP00000263321	0	0	0	0	0.178	0.182	0	0.905	0.93
MITF	MLPH	9606.ENSP00000295600	9606.ENSP00000264605	0	0	0	0	0.059	0	0	0.548	0.556
MITF	PPARGC1A	9606.ENSP00000295600	9606.ENSP00000264867	0	0	0	0	0.061	0	0	0.526	0.536
MITF	MYO5A	9606.ENSP00000295600	9606.ENSP00000382177	0	0	0	0	0	0	0	0.46	0.46
MITF	RAB27A	9606.ENSP00000295600	9606.ENSP00000379601	0	0	0	0	0	0	0	0.567	0.567
MITF	TRPM1	9606.ENSP00000295600	9606.ENSP00000437849	0	0	0	0	0	0	0	0.601	0.601
MITF	NRAS	9606.ENSP00000295600	9606.ENSP00000358548	0	0	0	0	0	0.083	0	0.688	0.702
MITF	SLC45A2	9606.ENSP00000295600	9606.ENSP00000296589	0	0	0	0	0.076	0	0	0.713	0.723
MITF	PAX3	9606.ENSP00000295600	9606.ENSP00000375921	0	0	0	0	0	0.232	0	0.715	0.772
MITF	PMEL	9606.ENSP00000295600	9606.ENSP00000402758	0	0	0	0	0.077	0	0	0.775	0.784
MITF	MLANA	9606.ENSP00000295600	9606.ENSP00000370886	0	0	0	0	0.1	0	0	0.805	0.817
MITF	SOX10	9606.ENSP00000295600	9606.ENSP00000380093	0	0	0	0	0	0.121	0	0.832	0.847
MLANA	TYR	9606.ENSP00000370886	9606.ENSP00000263321	0	0	0	0	0.763	0	0	0.88	0.97
MLANA	MLPH	9606.ENSP00000370886	9606.ENSP00000264605	0	0	0	0	0.069	0	0	0.387	0.404
MLANA	SLC45A2	9606.ENSP00000370886	9606.ENSP00000296589	0	0	0	0	0.142	0	0	0.577	0.622
MLANA	NRAS	9606.ENSP00000370886	9606.ENSP00000358548	0	0	0	0	0	0	0	0.531	0.531
MLANA	RAB27A	9606.ENSP00000370886	9606.ENSP00000379601	0	0	0	0	0	0	0	0.432	0.432
MLANA	PAX3	9606.ENSP00000370886	9606.ENSP00000375921	0	0	0	0	0.077	0	0	0.45	0.471
MLANA	PRAME	9606.ENSP00000370886	9606.ENSP00000445675	0	0	0	0	0.112	0	0	0.455	0.495
MLANA	TRPM1	9606.ENSP00000370886	9606.ENSP00000437849	0	0	0	0	0.127	0	0	0.513	0.556
MLANA	SOX10	9606.ENSP00000370886	9606.ENSP00000380093	0	0	0	0	0	0	0	0.709	0.709
MLANA	PMEL	9606.ENSP00000370886	9606.ENSP00000402758	0	0	0	0	0.321	0	0	0.878	0.913
MLPH	RAB27B	9606.ENSP00000264605	9606.ENSP00000262094	0	0	0	0	0.063	0.945	0	0.916	0.995
MLPH	TYR	9606.ENSP00000264605	9606.ENSP00000263321	0	0	0	0	0.087	0	0	0.612	0.63
MLPH	SYTL1	9606.ENSP00000264605	9606.ENSP00000440704	0	0	0	0	0	0	0	0.413	0.412
MLPH	SLC45A2	9606.ENSP00000264605	9606.ENSP00000296589	0	0	0	0	0.108	0	0	0.381	0.425
MLPH	RAP2B	9606.ENSP00000264605	9606.ENSP00000319096	0	0	0	0	0	0	0	0.51	0.51
MLPH	PMEL	9606.ENSP00000264605	9606.ENSP00000402758	0	0	0	0	0.099	0	0	0.512	0.542
MLPH	MYO5B	9606.ENSP00000264605	9606.ENSP00000285039	0	0	0	0	0.086	0.157	0	0.598	0.663
MLPH	MYO5A	9606.ENSP00000264605	9606.ENSP00000382177	0	0	0	0	0.063	0.882	0	0.99	0.998
MLPH	RAB27A	9606.ENSP00000264605	9606.ENSP00000379601	0	0	0	0	0.063	0.898	0	0.993	0.999
MMP1	MMP11	9606.ENSP00000322788	9606.ENSP00000215743	0	0	0	0.81	0	0	0.9	0.7	0.913
MMP1	PLAT	9606.ENSP00000322788	9606.ENSP00000220809	0	0	0	0	0.137	0	0	0.466	0.52
MMP1	SERPINE1	9606.ENSP00000322788	9606.ENSP00000223095	0	0	0	0	0.303	0.056	0	0.567	0.69
MMP1	TIMP2	9606.ENSP00000322788	9606.ENSP00000262768	0	0	0	0	0.098	0.18	0	0.937	0.95
MMP1	SPP1	9606.ENSP00000322788	9606.ENSP00000378517	0	0	0	0	0.049	0	0	0.517	0.521
MMP11	SERPINE1	9606.ENSP00000215743	9606.ENSP00000223095	0	0	0	0	0	0.056	0	0.424	0.433
MMP11	TIMP2	9606.ENSP00000215743	9606.ENSP00000262768	0	0	0	0	0	0.18	0	0.735	0.774
MMP28	TIMP2	9606.ENSP00000473853	9606.ENSP00000262768	0	0	0	0	0.062	0.18	0	0.515	0.594
MOK	PRAME	9606.ENSP00000355304	9606.ENSP00000445675	0	0	0	0	0	0	0	0.507	0.507
MPP7	SGSM1	9606.ENSP00000337907	9606.ENSP00000383212	0	0	0	0	0.062	0	0	0.49	0.501
MPZL3	ZNF750	9606.ENSP00000278949	9606.ENSP00000269394	0	0	0	0	0.062	0	0	0.558	0.568
MPZL3	TMEM154	9606.ENSP00000278949	9606.ENSP00000302144	0	0	0	0	0.077	0	0	0.447	0.468
MRC2	PLA2R1	9606.ENSP00000307513	9606.ENSP00000283243	0	0	0	0.851	0	0	0.8	0.54	0.815
MSR1	VLDLR	9606.ENSP00000262101	9606.ENSP00000371532	0	0	0	0	0	0	0.54	0.151	0.592
MST1R	SEMA3F	9606.ENSP00000296474	9606.ENSP00000002829	0	0	0	0	0.129	0.246	0	0.295	0.496
MST1R	SEMA6A	9606.ENSP00000296474	9606.ENSP00000257414	0	0	0	0	0	0.246	0	0.488	0.598
MST1R	PLXNC1	9606.ENSP00000296474	9606.ENSP00000258526	0	0	0	0	0.049	0.074	0	0.422	0.446
MUC15	ST3GAL4	9606.ENSP00000416753	9606.ENSP00000436047	0	0	0	0	0	0	0.9	0.064	0.902
MX2	RTP4	9606.ENSP00000333657	9606.ENSP00000259030	0	0	0	0	0.607	0	0	0.497	0.794
MX2	SAMD9	9606.ENSP00000333657	9606.ENSP00000369292	0	0	0	0	0.368	0	0	0.492	0.665
MX2	OAS2	9606.ENSP00000333657	9606.ENSP00000342278	0	0	0	0	0.745	0	0.9	0.739	0.992
MX2	RSAD2	9606.ENSP00000333657	9606.ENSP00000371471	0	0	0	0	0.739	0	0.9	0.77	0.993
MXRA5	SCEL	9606.ENSP00000217939	9606.ENSP00000302579	0	0	0	0	0	0.12	0	0.377	0.429
MYO5A	RAB27B	9606.ENSP00000382177	9606.ENSP00000262094	0	0	0	0	0.062	0.062	0	0.741	0.752
MYO5A	TYR	9606.ENSP00000382177	9606.ENSP00000263321	0	0	0	0	0	0	0	0.558	0.558
MYO5A	SLC45A2	9606.ENSP00000382177	9606.ENSP00000296589	0	0	0	0	0.065	0	0	0.525	0.537
MYO5A	RAB8B	9606.ENSP00000382177	9606.ENSP00000312734	0	0	0	0	0.062	0.339	0	0.455	0.632
MYO5A	RAP2B	9606.ENSP00000382177	9606.ENSP00000319096	0	0	0	0	0.051	0.139	0	0.358	0.429
MYO5A	RAB25	9606.ENSP00000382177	9606.ENSP00000354376	0	0	0	0	0.051	0.213	0	0.358	0.479
MYO5A	RAB32	9606.ENSP00000382177	9606.ENSP00000356465	0	0	0	0	0.062	0.255	0	0.3	0.468
MYO5A	STXBP1	9606.ENSP00000382177	9606.ENSP00000362399	0	0	0	0	0.109	0	0	0.358	0.404
MYO5A	TGM3	9606.ENSP00000382177	9606.ENSP00000370867	0	0	0	0	0	0	0	0.447	0.447
MYO5A	WIPF1	9606.ENSP00000382177	9606.ENSP00000376330	0	0	0	0	0	0.188	0	0.362	0.46
MYO5A	RAB27A	9606.ENSP00000382177	9606.ENSP00000379601	0	0	0	0	0.062	0.501	0.8	0.992	0.999
MYO5A	PMEL	9606.ENSP00000382177	9606.ENSP00000402758	0	0	0	0	0.063	0	0	0.386	0.4
MYO5A	SHANK2	9606.ENSP00000382177	9606.ENSP00000469689	0	0	0	0	0.049	0.36	0	0.141	0.432
MYO5A	SYTL1	9606.ENSP00000382177	9606.ENSP00000440704	0	0	0	0	0	0	0	0.508	0.508
MYO5B	RAB27B	9606.ENSP00000285039	9606.ENSP00000262094	0	0	0	0	0.066	0.058	0	0.55	0.569
MYO5B	RAB27A	9606.ENSP00000285039	9606.ENSP00000379601	0	0	0	0	0.066	0.058	0	0.648	0.663
MYO5B	RAB8B	9606.ENSP00000285039	9606.ENSP00000312734	0	0	0	0	0.062	0.339	0	0.628	0.749
MYO5B	RAB25	9606.ENSP00000285039	9606.ENSP00000354376	0	0	0	0	0.161	0.693	0	0.765	0.934
MYOF	SRGN	9606.ENSP00000352208	9606.ENSP00000242465	0	0	0	0	0	0	0	0.645	0.645
MYOF	SYT17	9606.ENSP00000352208	9606.ENSP00000347538	0	0	0	0	0.062	0	0	0.474	0.485
NAMPT	TYMS	9606.ENSP00000222553	9606.ENSP00000315644	0.175	0	0	0	0.065	0	0	0.302	0.415
NAMPT	WARS	9606.ENSP00000222553	9606.ENSP00000347495	0	0	0	0	0.06	0.386	0	0.104	0.438
NAMPT	PPARGC1A	9606.ENSP00000222553	9606.ENSP00000264867	0	0	0	0	0	0	0	0.622	0.622
NAMPT	SERPINE1	9606.ENSP00000222553	9606.ENSP00000223095	0	0	0	0	0	0	0	0.636	0.636
NAMPT	QPRT	9606.ENSP00000222553	9606.ENSP00000378782	0.067	0	0	0	0.063	0.182	0	0.643	0.71
NAMPT	SERPINA12	9606.ENSP00000222553	9606.ENSP00000342109	0	0	0	0	0	0	0	0.767	0.767
NAT14	NAT8L	9606.ENSP00000205194	9606.ENSP00000413064	0	0	0	0	0.098	0	0	0.667	0.687
NAT8L	RIMKLB	9606.ENSP00000413064	9606.ENSP00000350136	0	0	0	0	0.062	0	0.9	0.766	0.976
NEBL	PAMR1	9606.ENSP00000366326	9606.ENSP00000482899	0	0	0	0	0	0	0	0.465	0.465
NEBL	PLXDC2	9606.ENSP00000366326	9606.ENSP00000366460	0	0	0	0	0	0	0	0.619	0.619
NEDD4L	TTYH2	9606.ENSP00000383199	9606.ENSP00000269346	0	0	0	0	0	0	0	0.492	0.492
NEDD4L	SLC1A2	9606.ENSP00000383199	9606.ENSP00000278379	0	0	0	0	0.062	0	0	0.549	0.559
NEDD4L	UBXN7	9606.ENSP00000383199	9606.ENSP00000296328	0	0	0	0	0.082	0.3	0	0.334	0.534
NEDD4L	SNCA	9606.ENSP00000383199	9606.ENSP00000338345	0	0	0	0	0.062	0.488	0	0.321	0.645
NEDD4L	OCLN	9606.ENSP00000383199	9606.ENSP00000347379	0	0	0	0	0.062	0.418	0	0.444	0.67
NEDD4L	SERPINB7	9606.ENSP00000383199	9606.ENSP00000381101	0	0	0	0	0	0	0	0.498	0.497
NEDD4L	PDZD2	9606.ENSP00000383199	9606.ENSP00000402033	0	0	0	0	0	0.166	0	0.32	0.408
NEDD4L	SMAD1	9606.ENSP00000383199	9606.ENSP00000426568	0	0	0	0	0	0.174	0	0.334	0.427
NFASC	PLP1	9606.ENSP00000344786	9606.ENSP00000481006	0	0	0	0	0.192	0.178	0	0.374	0.548
NFASC	NRXN1	9606.ENSP00000344786	9606.ENSP00000385142	0	0	0	0	0.26	0	0	0.425	0.556
NFASC	NRCAM	9606.ENSP00000344786	9606.ENSP00000368314	0	0	0	0.928	0.119	0.281	0.8	0.985	0.872
NFIB	SLC19A1	9606.ENSP00000370340	9606.ENSP00000308895	0	0	0	0	0	0	0	0.465	0.465
NGEF	RHOQ	9606.ENSP00000264051	9606.ENSP00000238738	0	0	0	0	0.054	0.153	0	0.326	0.413
NGEF	PLEKHG5	9606.ENSP00000264051	9606.ENSP00000439625	0	0	0	0.557	0.13	0.148	0	0.636	0.44
NGEF	SLITRK4	9606.ENSP00000264051	9606.ENSP00000469205	0	0	0	0	0.062	0	0	0.462	0.474
NGEF	SHANK2	9606.ENSP00000264051	9606.ENSP00000469689	0	0	0	0	0.099	0.056	0	0.52	0.556
NOS1	NOX4	9606.ENSP00000477999	9606.ENSP00000263317	0	0	0	0	0.062	0	0	0.471	0.483
NOS1	S100B	9606.ENSP00000477999	9606.ENSP00000291700	0	0	0	0	0.062	0	0	0.39	0.403
NOS1	NRAS	9606.ENSP00000477999	9606.ENSP00000358548	0	0	0	0	0	0	0.8	0	0.8
NOS1	PRKACB	9606.ENSP00000477999	9606.ENSP00000359719	0	0	0	0	0	0.117	0.9	0	0.907
NOX4	SERPINE1	9606.ENSP00000263317	9606.ENSP00000223095	0	0	0	0	0	0	0	0.48	0.48
[truncated: 290 more rows]
