# Supplementary material for: Integrated analysis reveals the pivotal interactions between immune cells in the melanoma tumor microenvironment
Source: Sci Rep. 2022 Jun 16;12:10040. doi: 10.1038/s41598-022-14319-2 (PMC9203818; doi:10.1038/s41598-022-14319-2)
Supplement: Supplementary file 3 — Supplementary Information 3. [file 41598_2022_14319_MOESM3_ESM.csv]

Top 618 in network 0.4string_interactions_short.tsv ranked by MCC method
Rank	Name	Score
1	CTLA4	7478395859.00
2	CXCL10	7477974578.00
3	IL6	7477946240.00
4	CCL5	7477615878.00
5	CCL4	7469333655.00
6	ICAM1	7469261215.00
7	CXCL9	7468806872.00
8	CD28	7274788460.00
9	CCRL2	7234826280.00
10	CD27	7233690993.00
11	GZMB	6955121874.00
12	FCGR2A	6910087633.00
13	SELL	6839748624.00
14	CD274	6833496223.00
15	IDO1	559198830.00
16	TNFSF13B	523274408.00
17	TLR8	204331118.00
18	CCR1	120591120.00
19	CD163	120132440.00
20	IRF4	10570222.00
21	GATA3	5858070.00
22	IFIT3	5500326.00
23	RSAD2	5500135.00
24	OAS2	5498641.00
25	ISG15	5495215.00
26	MX2	5488561.00
27	ISG20	5483520.00
28	BST2	5085361.00
29	IFI35	4722482.00
30	RTP4	4006801.00
31	HERC5	4001760.00
32	RORC	1461696.00
33	EOMES	1093979.00
34	IL12RB1	1093728.00
35	CYBB	741520.00
36	GBP5	726516.00
37	SAMD9	367922.00
38	IRF6	362884.00
39	PMEL	118402.00
40	TYR	117857.00
41	MITF	117518.00
42	SLC45A2	116956.00
43	DCT	116834.00
44	MC1R	96535.00
45	LCP2	87379.00
46	SOX10	81768.00
47	PAX3	80778.00
48	LILRB2	77221.00
49	MLANA	66338.00
50	DSG1	50901.00
51	DSP	50707.00
52	PPL	50674.00
53	EVPL	50530.00
54	CXCL2	48120.00
55	EDNRB	41042.00
56	PKP1	40580.00
57	ICOS	40446.00
58	EPPK1	30242.00
59	DSC1	25478.00
60	DSC3	25322.00
61	FLG	20489.00
62	JUP	20461.00
63	MLPH	20220.00
64	DST	20169.00
65	RAB27A	16141.00
66	GPR143	15243.00
67	EGFR	14888.00
68	C1QB	13874.00
69	CDSN	10437.00
70	MYO5A	10270.00
71	A2ML1	10088.00
72	EPSTI1	10081.00
73	CCL27	8376.00
74	SERPINE1	7919.00
75	SPP1	6688.00
76	LEF1	6529.00
77	MMP1	6316.00
78	WNT4	6048.00
79	AXIN2	5896.00
80	WNT16	5884.00
81	WNT2B	5881.00
82	CXCL14	5761.00
83	TIMP2	5547.00
84	RUNX3	5407.00
85	TRPM1	5066.00
86	LGALS3BP	5047.00
87	WIF1	5043.00
88	FZD10	5041.00
88	DKK2	5041.00
90	IL12RB2	5040.00
91	IGSF6	4498.00
92	C1QC	4116.00
93	CTSS	3656.00
94	NRAS	2688.00
95	CCL8	2308.00
96	FGFR2	1896.00
97	LAPTM5	1864.00
98	ERBB4	1805.00
99	MDM2	1607.00
100	FBXW7	1545.00
101	LY96	1445.00
102	BMP2	1143.00
103	ALK	1011.00
104	CCNB1	971.00
104	AURKA	971.00
106	FGFR3	946.00
107	TYMS	874.00
108	RRM2	865.00
109	PTTG1	864.00
110	CDK2	796.00
111	DTL	744.00
112	BCL2A1	487.00
113	BCL11B	373.00
114	PIK3CD	331.00
115	SERPINB5	299.00
116	NRXN1	294.00
117	NFASC	270.00
118	NRCAM	269.00
119	SERPINB7	255.00
120	ANK3	250.00
121	PERP	243.00
122	EPB41L3	241.00
122	HPS5	241.00
124	KRT2	238.00
125	BMP7	210.00
126	CTSB	166.00
127	LCE2B	156.00
128	PLAT	155.00
129	ACTA2	154.00
130	CNTN1	153.00
131	STMN1	151.00
132	DLG2	149.00
133	EBF1	123.00
134	LCE1B	121.00
135	MMP11	120.00
135	MS4A4A	120.00
137	NOX4	112.00
138	OCLN	111.00
139	KLF4	103.00
140	BRAF	87.00
141	AIM2	75.00
141	MBP	75.00
143	CYBA	74.00
144	TPCN2	73.00
144	FLG2	73.00
146	SNCA	66.00
147	PLP1	62.00
148	PPARGC1A	59.00
149	TGM3	55.00
150	RAB27B	54.00
150	RORA	54.00
152	SLC1A2	52.00
152	S100B	52.00
154	THEMIS2	49.00
155	MS4A7	48.00
156	DUSP6	42.00
157	NOS1	41.00
158	COL7A1	39.00
159	GDF15	38.00
160	PRKACB	37.00
160	VAV3	37.00
162	MST1R	36.00
162	DLX3	36.00
164	MARVELD2	35.00
164	PLCB4	35.00
164	CTSZ	35.00
167	CLDN1	34.00
168	SERPINE2	33.00
168	AKT3	33.00
168	GRIN2A	33.00
168	YKT6	33.00
168	NQO1	33.00
173	EXPH5	32.00
173	EFNA5	32.00
175	SLAMF7	31.00
175	GNG2	31.00
175	CTSL	31.00
178	SRGN	30.00
178	FOLR1	30.00
178	FOSL1	30.00
181	KYNU	28.00
181	ALOX12	28.00
181	PTGS1	28.00
184	TDO2	27.00
184	CLDN11	27.00
184	CYP2U1	27.00
184	SPC25	27.00
188	QPRT	26.00
188	SEC22C	26.00
188	DNAJC6	26.00
188	PRAME	26.00
188	SYTL1	26.00
193	KMO	25.00
193	ALOX12B	25.00
195	MICB	24.00
195	CLDN8	24.00
195	PLA2G4F	24.00
195	SHC4	24.00
195	F10	24.00
200	AP1S2	22.00
201	CSPG4	21.00
201	ADCY8	21.00
203	PDE3B	20.00
204	NEDD4L	19.00
204	ADORA3	19.00
204	BTC	19.00
207	FMN1	18.00
207	PTPRG	18.00
207	AP2B1	18.00
210	STXBP1	17.00
210	RGS1	17.00
212	INADL	16.00
212	TNFRSF10B	16.00
214	SORT1	15.00
214	SLC12A2	15.00
214	PPP1R1B	15.00
214	GJB1	15.00
214	PTPN3	15.00
219	TNNT2	14.00
219	NAMPT	14.00
219	TGOLN2	14.00
219	NRP2	14.00
223	SEMA6A	13.00
223	KRT77	13.00
223	SEMA3F	13.00
223	PTPRF	13.00
223	WFDC5	13.00
223	CBLC	13.00
229	MYO5B	12.00
229	ADAM12	12.00
229	NGEF	12.00
229	EMX2	12.00
229	SAMSN1	12.00
229	SCEL	12.00
229	C1orf68	12.00
229	C5orf46	12.00
229	GPR115	12.00
238	POU3F3	11.00
238	GNS	11.00
238	EPN3	11.00
238	HEY1	11.00
238	PLXNC1	11.00
243	TPM1	10.00
243	PDE10A	10.00
243	LNX1	10.00
243	PAK3	10.00
243	SHANK2	10.00
243	RAP2B	10.00
243	AQP5	10.00
243	FOXN1	10.00
243	SERPINA12	10.00
252	SGCD	9.00
252	AQP3	9.00
252	SLIT2	9.00
252	GAPDHS	9.00
252	PIK3C2G	9.00
252	MSR1	9.00
258	GPR65	8.00
258	TBC1D7	8.00
258	ARHGEF28	8.00
258	PLEKHG5	8.00
258	LRP8	8.00
258	SOX5	8.00
258	HOOK2	8.00
258	LIFR	8.00
258	SMAD1	8.00
258	PTK6	8.00
258	CDHR1	8.00
269	RHOQ	7.00
269	DTNA	7.00
269	RAB25	7.00
269	CAPN3	7.00
269	INPP4B	7.00
269	CYP3A5	7.00
269	HOOK1	7.00
269	CYP4B1	7.00
269	PSEN2	7.00
269	BBOX1	7.00
269	TRIM63	7.00
269	DUSP4	7.00
269	PTPRM	7.00
269	ZNF750	7.00
269	PTGER3	7.00
284	RASSF6	6.00
284	TUBA4A	6.00
284	CHST11	6.00
284	CRTAM	6.00
284	RGS20	6.00
284	VLDLR	6.00
284	EPHB6	6.00
284	PTGIS	6.00
284	THRB	6.00
284	ASAH1	6.00
284	CP	6.00
284	TRIM29	6.00
284	RAB8B	6.00
284	FAT4	6.00
298	POF1B	5.00
298	MAL2	5.00
298	MYOF	5.00
298	ADAMDEC1	5.00
298	CLIC3	5.00
298	PARVA	5.00
298	WIPI1	5.00
298	PPAP2B	5.00
298	APBA2	5.00
298	ETV5	5.00
298	FERMT1	5.00
298	SLC2A3	5.00
298	KLC3	5.00
298	TBC1D16	5.00
298	SYT17	5.00
298	SBSN	5.00
298	MXRA5	5.00
298	PARVB	5.00
298	SGSM1	5.00
298	RAB32	5.00
298	WARS	5.00
298	GYG2	5.00
320	CDS1	4.00
320	IGFBP5	4.00
320	KIAA0226L	4.00
320	SMPDL3A	4.00
320	ZNF280B	4.00
320	PPP2R2C	4.00
320	INPP5F	4.00
320	ALDH1A3	4.00
320	SLC20A1	4.00
320	FMO5	4.00
320	BAMBI	4.00
320	ATP6V1C1	4.00
320	ATP6V1C2	4.00
320	FNIP1	4.00
320	MIA	4.00
320	KIFC2	4.00
320	CHKA	4.00
320	GIPC2	4.00
320	BACE2	4.00
320	GJB3	4.00
320	PPP1R13L	4.00
320	HSPA13	4.00
320	TRIM27	4.00
320	COL4A5	4.00
320	HOXD13	4.00
320	PIP4K2A	4.00
320	C12orf5	4.00
320	PAG1	4.00
320	GREB1	4.00
320	STARD3NL	4.00
320	FAT2	4.00
320	ESYT3	4.00
320	VMP1	4.00
320	OSTM1	4.00
320	PDZD2	4.00
320	FBLN1	4.00
320	SLC38A1	4.00
320	LDHB	4.00
320	PRKAA2	4.00
359	GPM6B	3.00
359	GRTP1	3.00
359	MUC15	3.00
359	POU2F3	3.00
359	HEXA	3.00
359	CLCA4	3.00
359	TRPV2	3.00
359	CLCN5	3.00
359	ADAM33	3.00
359	SCGB2A1	3.00
359	GPRC5B	3.00
359	AEN	3.00
359	AGK	3.00
359	AHNAK2	3.00
359	AJUBA	3.00
359	EGLN3	3.00
359	MPP7	3.00
359	TNFRSF25	3.00
359	SDR16C5	3.00
359	TRIB1	3.00
359	LTB4R	3.00
359	CXADR	3.00
359	RNF157	3.00
359	KIF26B	3.00
359	SCARA5	3.00
359	FAM26F	3.00
359	SNX25	3.00
359	GSTO1	3.00
359	MFSD2A	3.00
359	PLXDC2	3.00
359	LYPD1	3.00
359	MAGI1	3.00
359	HOPX	3.00
359	PLLP	3.00
359	MOK	3.00
359	SPTLC3	3.00
359	MFSD4	3.00
359	TACC2	3.00
359	SSH1	3.00
359	PHLDA1	3.00
359	KLK11	3.00
359	WIPF1	3.00
359	AZGP1	3.00
359	UBXN7	3.00
359	TENM1	3.00
359	BICD1	3.00
359	FOXQ1	3.00
359	PAWR	3.00
359	SCGB2A2	3.00
359	BTBD11	3.00
359	RAB33A	3.00
359	SLC6A15	3.00
359	GPLD1	3.00
359	FCGR1B	3.00
359	GMPR	3.00
359	SLC19A1	3.00
359	TNNI2	3.00
359	ST8SIA4	3.00
359	GDPD2	3.00
359	IL20RB	3.00
359	GPRIN2	3.00
420	PRSS23	2.00
420	PPP1R14C	2.00
420	SERTAD4	2.00
420	PITPNM3	2.00
420	ST3GAL5	2.00
420	NHLH2	2.00
420	PLA1A	2.00
420	ABHD2	2.00
420	C1QTNF7	2.00
420	CYP39A1	2.00
420	SAT1	2.00
420	SVIL	2.00
420	CHIT1	2.00
420	KLF5	2.00
420	CHMP4C	2.00
420	CHSY3	2.00
420	DOCK10	2.00
420	TMEM163	2.00
420	ADAM23	2.00
420	RERG	2.00
420	LRP4	2.00
420	TTYH2	2.00
420	IGSF11	2.00
420	LYPD6B	2.00
420	ENPP5	2.00
420	EFHC2	2.00
420	TMEM154	2.00
420	COL23A1	2.00
420	FAM161A	2.00
420	IL37	2.00
420	GCNT2	2.00
420	COTL1	2.00
420	MEOX2	2.00
420	PDP1	2.00
420	KDF1	2.00
420	PRSS16	2.00
420	IRX4	2.00
420	GATM	2.00
420	ISM1	2.00
420	KCNN2	2.00
420	ALOXE3	2.00
420	ALS2CL	2.00
420	MYCL	2.00
420	FSTL5	2.00
420	ANKFN1	2.00
420	RHBDL2	2.00
420	KCNT2	2.00
420	ANKRD18A	2.00
420	RIMKLB	2.00
420	ANO9	2.00
420	UPP1	2.00
420	SLC2A12	2.00
420	SRPX	2.00
420	CYP4F12	2.00
420	NFIB	2.00
420	GSTO2	2.00
420	APCDD1	2.00
420	TUFT1	2.00
420	RAPGEFL1	2.00
420	SLITRK4	2.00
420	OLFML1	2.00
420	ARMC9	2.00
420	ARNT2	2.00
420	NR4A3	2.00
420	KCNAB2	2.00
420	PYHIN1	2.00
420	OSBPL6	2.00
420	DOCK9	2.00
420	CPEB3	2.00
420	MPZL3	2.00
420	RUNX1T1	2.00
420	BAG1	2.00
420	NAT8L	2.00
420	NEBL	2.00
420	PAMR1	2.00
420	SLFN12	2.00
420	OGFRL1	2.00
420	FAM83B	2.00
420	ESRRG	2.00
420	SNX10	2.00
420	BMP8B	2.00
420	PHACTR1	2.00
420	PKIA	2.00
420	STARD5	2.00
420	EPDR1	2.00
420	SAMD12	2.00
420	RAB40C	2.00
420	RALGAPA2	2.00
420	ID4	2.00
420	FCGBP	2.00
420	EVA1A	2.00
420	KRT78	2.00
420	RNF144A	2.00
420	FAIM3	2.00
420	SH3RF2	2.00
420	FAM210A	2.00
420	CA12	2.00
420	CAMSAP3	2.00
420	SCGB1D2	2.00
420	CCDC186	2.00
420	MRC2	2.00
420	STX19	2.00
420	TNFRSF21	2.00
420	KRT23	2.00
420	TMEM140	2.00
420	ST3GAL4	2.00
420	SUSD2	2.00
420	OPN3	2.00
420	FCRLA	2.00
529	KIAA1549L	1.00
529	ROPN1B	1.00
529	GPR19	1.00
529	TTC22	1.00
529	XG	1.00
529	CDC42EP3	1.00
529	HES6	1.00
529	HLF	1.00
529	HRASLS	1.00
529	CENPO	1.00
529	TSPAN8	1.00
529	HS3ST6	1.00
529	CIART	1.00
529	TEF	1.00
529	IGFL1	1.00
529	IGSF9	1.00
529	COBL	1.00
529	COL21A1	1.00
529	CRIP1	1.00
529	FCRL3	1.00
529	KIAA1211	1.00
529	NEK6	1.00
529	ALX1	1.00
529	KLHL6	1.00
529	THSD4	1.00
529	ANKRD35	1.00
529	ANXA9	1.00
529	LGALSL	1.00
529	TMEM229B	1.00
529	LRRN1	1.00
529	PLAC9	1.00
529	ARHGEF37	1.00
529	ATG16L2	1.00
529	DMKN	1.00
529	SLC46A2	1.00
529	LZTS1	1.00
529	CBX3	1.00
529	PAIP2B	1.00
529	MMP28	1.00
529	PLA2R1	1.00
529	BAALC	1.00
529	GAN	1.00
529	TRIM6	1.00
529	TRIM7	1.00
529	BBS12	1.00
529	BBS9	1.00
529	BCL11A	1.00
529	NAT14	1.00
529	NPY1R	1.00
529	TMEM30A	1.00
529	NRIP3	1.00
529	UBFD1	1.00
529	OSR1	1.00
529	PNMAL1	1.00
529	SCG2	1.00
529	PROM2	1.00
529	ELL3	1.00
529	C19orf33	1.00
529	C3orf52	1.00
529	PTPLA	1.00
529	GRAMD1C	1.00
529	FAM46B	1.00
529	LAMB4	1.00
529	C1orf106	1.00
529	EVI2A	1.00
529	C1orf115	1.00
529	C1orf116	1.00
529	RASSF10	1.00
529	RASSF9	1.00
529	C1orf85	1.00
529	C4orf48	1.00
529	MARCKSL1	1.00
529	CABLES1	1.00
529	FARP2	1.00
529	SPATA18	1.00
529	CASZ1	1.00
529	MDFIC	1.00
529	SCARA3	1.00
529	CCDC71L	1.00
529	SPCS3	1.00
529	STEAP1B	1.00
529	TRIQK	1.00
529	TMEM184A	1.00
529	TCEA3	1.00
529	TRIB2	1.00
529	GALE	1.00
529	ROPN1	1.00
529	GAS2L3	1.00
529	SLC39A6	1.00
529	LY6G6C	1.00
