# Supplementary material for: Integrated analysis reveals the pivotal interactions between immune cells in the melanoma tumor microenvironment
Source: Sci Rep. 2022 Jun 16;12:10040. doi: 10.1038/s41598-022-14319-2 (PMC9203818; doi:10.1038/s41598-022-14319-2)
Supplement: Supplementary file 4 — Supplementary Information 4. [file 41598_2022_14319_MOESM4_ESM.xlsx]

## Sheet: Sheet1
Macrophages	CD8+T cells	CD4+ T cells	Naïve B cells	Plasma B cells	Meyloid cells	NK cells	cDC1	cDC2	pDC	migDCs	NOTCH2cDC
ITGAM	CD3D	CD3D	CD19	CD38	CD68	NCR1	ITGAX	ITGAX	BST2	BATF3	ITGAX
CD68	CD3E	CD3E	CD22	TNFRSF17	LYZ	KLRC1	CLEC9A	ITGAM	ITGAX	FLT3	BST2
MARCO	CD3G	CD3G	TCL1A	IGHG1	MARCO	KLRC3	BATF3	SIRPA	SIRPA	ID2	ID2
CD14	CD2	CD2	CD83	IGHG4	AIF1		THBD	BST2	LILRB4	CCR7	CD86
CD52	CD8A	CD4			TYROBP		XCR1	CD1C	NRP1	CD200	CD14
HLA-DRB1	GZMB				MS4A6A		FLT3	CD207	CD33		NOTCH2
HLA-DRA	IFNG				CD14		ZBTB46	NOTCH2
CD86	GZMA							FLT3
FCGR3A								ZBTB46
FCGR3B
FCGR2A
FCGR2B
FCGR1A
MHC-II
CD74
CD163
MRC1
PTPRC
MSR1
CSF1R
CXCR4
